# Supplementary material for: Proteome of seminal plasma and sperm associated with sperm survival following cryopreservation in the Red Wolf (Canis rufus)
Source: Sci Rep. 2025 Oct 29;15:37882. doi: 10.1038/s41598-025-21778-w (PMC12572227; doi:10.1038/s41598-025-21778-w)
Supplement: Supplementary file 1 — Supplementary Material 1 [file 41598_2025_21778_MOESM1_ESM.xlsx]

## Sheet: Unique_S.Plasma
GeneID
APBB1
AZGP1
CLN5
CTSA
F11R
FAM221A
GC
GLB1
GRN
IL6ST
KLNA1
LOC607874
MAN1A1
MANBA
PSAP
CACNA2D1
CREG1
KNG1
S100A2
TFPI2
WFDC2
A1BG
ADGRG6
APOH
GLA
RAK1
VWF
AHSG
AMBP
APLP2
PRSS8
SIAE
SPINT4
ALCAM
CI-MPR/IGF2R
LOC100685620
OGN
S100P

## Sheet: Unique_Spermatozoa
GeneID
ABCA14
ABCB7
ABCB8
ABHD11
ACAA2
ACAD8
ACAD9
ACADM
ACADS
ACADSB
ACADVL
ACAT1
ACE
ACLY
ACO1
ACO2
ACOT7
ACR
ACRBP
ACSL1
ACSS1
ACTBL2
ACTL11
ACTN1
ACTR1A
ACTR2
ACTR3
ACTRT2
ADH5
ADPRS
AFG3L2
AHCY
AK1
AK2
AKAP3
AKAP4
AKR1B1
AKR7L
ALDH2
ALDH4A1
ALDH6A1
ALDH9A1
ALDOA
ALOX15
ALOX5
AMDHD2
ANPEP
ANTXRL
ANXA11
ANXA5
AP1M1
AP2B1
APEH
APMAP
APRT
AQP6
ARF1
ARF4
ARG2
ARHGAP1
ARHGDIA
ARIH1
ARIH2
ARL1
ARMC12
ARMC6
ARMT1
ARPC2
ARPC3
ARPC4
ARPC5L
ARSA
ASRGL1
ATIC
ATL3
ATP1A1
ATP1B3
ATP2A2
ATP2B4
ATP5F1A
ATP5F1C
ATP5F1D
ATP5MG
ATP6V0A1
ATP6V0D1
ATP6V1A
ATP6V1B2
ATP6V1E2
ATP6V1H
AUH
BAG5
BAG6
BCAT2
BDH1
BLMH
BPI
BPNT1
BSPRY
C1QBP
C1orf56
CA2
CAMP
CAND1
CANX
CAP1
CAPN1
CAPZA3
CARS2
CAT
CCDC90B
CCT2
CCT3
CCT4
CCT6A
CCT8
CD109
CD177
CD47
CD63
CEP70
CFL1
CLIC2
CLTC
CLYBL
CNDP2
COASY
COPA
COPB2
COPS4
COPS5
COPS6
COTL1
COX4I1
COX5A
COX5B
CPD
CPNE3
CPPED1
CPT1A
CPT2
CRAT
CRYL1
CS
CSNK2A1
CSNK2B
CTSG
CUL3
CUTA
CYB5R3
CYC1
CYCS
DAD1
DARS1
DCTN1
DDB1
DDOST
DDT
DDX17
DDX3X
DECR1
DHRS2
DHRS7
DIABLO
DLA-DRA
DLAT
DLD
DLST
DMAC2L
DNAH1
DNAI2
DNAJC11
DNPEP
DPY19L2
DSP
DYNC1H1
ECHS1
EEF1G
EEF2
EFCAB14
EFR3A
EIF3A
EIF3B
EIF3E
EIF3F
EIF3I
EIF3L
EIF3M
EIF4A1
EIF4A2
EIF5A
ELANE
ELL
ENO1
EPCAM
EPHX1
EQTN
ERLIN2
ERO1A
ERP29
ERP44
ETF1
ETFB
ETFDH
ETHE1
EZR
FAAH
FABP5
FASN
FBXO6
FH
FKBP4
FLNA
FLNB
FSCN3
FTL
FUNDC2
G6PD
GAA
GAPDHS
GATD3
GBA1
GCAT
GDI1
GDI2
GDPD3
GET3
GFUS
GGCT
GHITM
GK
GLO1
GLOD4
GLRX3
GLRX5
GLTP
GLUD1
GML
GMPS
GNAI2
GNAI3
GNAQ
GNPDA1
GNPDA2
GOT1
GOT2
GPC2
GPD1L
GPD2
GPI
GPT
GPX4
GSR
GSS
GSTK1
GSTM3
GSTM4
GSTO2
HACD3
HADH
HADHA
HADHB
HERC4
HIBCH
HK1
HMGCL
HNRNPA1
HNRNPA2B1
HNRNPK
HNRNPU
HOGA1
HSD17B10
HSD17B4
HSDL2
HSP90AB1
HSP90B1
HSPA1
HSPA1L
HSPA2
HSPA4
HSPA5
HSPA9
HSPD1
HTRA2
HUWE1
HYOU1
IARS2
IDE
IDH1
IDH2
IDH3A
IDUA
IGBP1
IL4I1
ILVBL
IMMT
IMPA1
IPO5
IPO7
IQGAP1
IQGAP2
ISOC1
ISOC2
ITGB2
IVD
IZUMO1
IZUMO4
KLHL10
KPNB1
KRT18
KRT2
KRT72
KRT73
KRT75
KRT76
KRT86
KYAT3
LAMP1
LAMP2
LAP3
LCP1
LDHAL6B
LDHC
LEMD1
LGALS3
LGALS7B
LIPE
LMAN2
LMNA
LOC100683203
LOC100686569
LOC100686848
LOC100687259
LOC100856399
LOC100856518
LOC100856782
LOC119863969
LOC119865338
LOC119868887
LOC119868981
LOC119870527
LOC119872230
LOC119878918
LOC119881714
LOC477562
LOC478720
LOC479795
LOC608051
LOC609323
LOC609748
LOC610717
LOC612266
LONP1
LRRC57
LTA4H
M6PR
MAL2
MAN2C1
MAP2K2
MAP4K1
MCCC1
MCCC2
MCU
MDH1
ME1
ME2
MFGE8
MIF
MINDY3
MME
MMEL1
MMP8
MMP9
MOGS
MPC2
MPI
MPO
MROH1
MROH2B
MT-CO1
MT-CO2
MT-CO3
MT-ND1
MT-ND4
MT-ND5
MTAP
MTCH1
MTCH2
MTHFD1
MYG1
MYH10
MYH9
MYL12A
MYL6
MYO6
NADK2
NAGK
NANS
NAPA
NAPRT
NAXD
NAXE
NCL
NCSTN
NDUFA10
NDUFA5
NDUFA8
NDUFA9
NDUFB10
NDUFB11
NDUFB3
NDUFB5
NDUFB8
NDUFC2
NDUFS1
NDUFS2
NDUFS3
NDUFS7
NDUFS8
NDUFV1
NDUFV2
NFS1
NIPSNAP3A
NIT1
NIT2
NME1
NME2
NNT
NPEPPS
NPLOC4
NQO2
NSF
NSFL1C
NSUN4
NT5C1B
NT5C3B
NUDT5
NUP188
NUP205
NUP210L
NUP93
NUTF2
OAT
OCIAD1
ODF1
OGDH
OPA1
OPLAH
OTUB1
P4HB
PABPC1L
PACRG
PAFAH1B3
PAICS
PARK7
PC
PCCA
PCCB
PCMT1
PCYOX1
PDHA1
PDHB
PDHX
PDIA3
PDIA4
PDIA6
PDILT
PDK3
PDPR
PEBP4
PFDN2
PFKL
PFKP
PGAM2
PGD
PGK1
PGK2
PGLS
PGM1
PGP
PGRMC2
PHLPP2
PITPNA
PITRM1
PKD2L2
PKDREJ
PKM
PLBD1
PLEC
PLIN3
PLPP1
PLS3
PM20D1
PMPCA
PMPCB
PPA2
PPM1B
PPP1CB
PPP1CC
PPP2CB
PPP2R1A
PPP2R5A
PPP4C
PPP4R1
PPP5C
PPP6C
PPP6R1
PPP6R2
PPT1
PRCP
PRDX2
PRDX3
PRDX5
PRDX6
PRKACA
PRKAR1A
PRMT5
PRSS50
PSMA1
PSMA2
PSMA3
PSMA4
PSMA5
PSMA7
PSMB1
PSMB2
PSMB3
PSMB4
PSMB5
PSMB6
PSMC2
PSMC3
PSMC5
PSMD1
PSMD11
PSMD12
PSMD13
PSMD14
PSMD2
PSMD3
PSMD6
PSMD7
PTBP1
PTGES2
PTGES3
PTGR1
PTGR2
PTPA
PYGB
QNG1
RAB10
RAB11B
RAB14
RAB1B
RAB2A
RAB3D
RAB5A
RAB5C
RAB7A
RACK1
RBM12
RHCG
RIDA
RNH1
ROPN1
RP2
RPLP0
RPN1
RPN2
RPS3
RPSA
RSPH9
RTN3
S100A9
SAMM50
SAR1A
SCCPDH
SEC11A
SEC13
SEPHS1
SERPINA5
SERPINB1
SERPINB6
SFXN1
SFXN3
SLC25A1
SLC25A10
SLC25A11
SLC25A12
SLC25A24
SLC25A3
SLC25A31
SLC25A5
SLC2A3
SLC30A1
SLC3A2
SMPD4
SOD2
SORD
SPACA1
SPAM1
SPTAN1
SPTBN1
SPX
SRI
SSBP1
STOM
STOML2
STXBP2
SUCLA2
SUCLG1
SUCLG2
SUGT1
SULT1A1
SYNGR4
SYPL1
TAGLN2
TALDO1
TBCD
TCP1
TEKT3
TEKT5
TEX101
THOP1
TKFC
TKT
TMED10
TMED2
TMED7
TMED9
TMEM190
TMEM256
TMEM43
TMEM91
TMT1A
TMX1
TNPO1
TPI1
TPK1
TPP2
TRAP1
TSGA10
TSSK2
TSSK6
TST
TUBA4A
TUBB
TUBB4B
TUFM
TWF1
TXNDC17
TXNRD1
UBA1
UBA6
UBE4A
UCHL3
UCHL5
UFD1
UGGT1
UGP2
UMOD
UPK3A
UQCRC1
UQCRC2
UQCRFS1
USO1
USP5
USP7
UTRN
VARS1
VAT1
VCP
VDAC1
VIM
VPS26A
VPS35
WARS1
WDR1
WDR77
XPNPEP1
XPO1
XPO7
YARS2
YWHAE
YWHAG
YWHAQ
YWHAZ
ZPBP
AAAS
ABHD10
ABHD14B
ACACB
ACAD11
ACP1
ACSBG2
ACSL3
ACSL6
ACTL7A
ACTL9
ACTRT3
ADAM29
ADAM7
AHNAK
AIMP2
AK7
AK8
AKR1E2
ALAD
ALDH5A1
ALDH7A1
ALDOC
AMACR
ANGEL2
ANXA3
ANXA4
AP2A2
AP2S1
ARF6
ARHGDIB
ARL3
ARL6IP5
ARL8B
ATP1A4
ATP5MK
ATP5PO
ATP6V1C1
BHMT
BTBD16
BZW1
C11orf54
C6orf136
CAB39
CALR
CAPG
CARM1
CATIP
CBR3
CBR4
CCDC116
CCDC136
CCDC40
CCDC65
CCT6B
CEP76
CFAP161
CFAP221
CFAP251
CFAP43
CFAP44
CFAP52
CFAP65
CFAP70
CFAP91
CHDH
CIAPIN1
CIMIP2A
CISD1
CLIC4
CLMN
CLPB
CMTM2
CPA5
CPT1B
CPVL
CSE1L
CSNK1A1
CSNK2A2
CUL1
CUL2
CYB5D1
CYB5R2
CYP4B1
DBT
DCUN1D1
DCXR
DDC
DDHD1
DGKA
DGUOK
DHRS1
DHX9
DMXL2
DNAH12
DNAH17
DNAH2
DNAH3
DNAH6
DNAH7
DNAH8
DNAI1
DNAI7
DNAJA2
DNAJA4
DNAJB13
DNAJB8
DNAJC5
DNALI1
DNASE1L1
DPEP3
DPP3
DRC1
DRC3
DRC7
DUT
EEF1B2
EFCAB5
EFCAB6
EFHB
EFHC1
EIF2S1
EIF3K
EIF6
ELOB
ELOC
ENOPH1
ENTPD1
ERMP1
ESPN
FABP3
FAHD2A
FBP1
FNDC8
FOLH1B
FSCN1
FSIP2
GANAB
GARIN2
GARIN3
GARIN4
GARIN5A
GARIN5B
GARS1
GAS8
GCDH
GCSH
GDE1
GET4
GGT1
GLB1L
GLMN
GLS
GNAS
GNB1
GNPAT
GPS1
GSK3A
GSN
GSPT1
HAGH
HAGHL
HARS1
HINT2
HMOX2
HSD17B8
HSPA4L
HSPBP1
HYDIN
IFGGE
IPO4
IQCF1
IQCN
ITGAD
IZUMO2
JUP
KCTD12
KPNA3
LANCL1
LANCL2
LCN12
LETM1
LIPA
LMAN1
LOC100683500
LOC100684662
LOC100687282
LOC102157398
LOC119868749
LOC119869018
LOC119870824
LOC119876498
LOC119881680
LOC474938
LOC480641
LOC484507
LOC607396
LOC608697
LPCAT3
LRRC23
LRRC34
LRRC74A
LRRD1
LRRIQ4
LSM3
LSS
LYPD4
LYPLAL1
MAIP1
MAOA
MCAT
MECR
MLEC
MLYCD
MMUT
MPDU1
MPST
MROH5
MROH7
MSN
MTX2
MYO3B
NDRG3
NDUFA12
NDUFA2
NDUFB7
NGLY1
NHERF1
NIPSNAP2
NLRX1
NME5
NME7
NME8
NQO1
NRDC
NT5E
NUDCD3
NUDT16
NUP62
OAZ3
ODF2
OTUB2
OXSR1
PA2G4
PADI1
PADI2
PCBP1
PCSK5
PCYT2
PDCD6
PDCD6IP
PDE10A
PDXK
PDZD9
PFDN5
PFKM
PFN3
PGAM1
PGGHG
PGS1
PHB2
PI4K2A
PLCZ1
PPEF1
PPID
PPIL6
PPM1A
PPME1
PPOX
PPP1CA
PPP1R7
PPP3CC
PRKAR1B
PRKCSH
PROM1
PRSS37
PRSS54
PRSS58
PRXL2A
PSAT1
PSMA8
PSMB7
PSMC4
PSMD8
PSME4
PYCR3
PYGL
QDPR
QRICH2
RAB18
RAB23
RABGGTA
RAN
RANBP17
RARS1
REEP6
RELCH
REXO2
ROGDI
ROPN1L
RPIA
RPLP1
RPS12
RSPH1
RSPH14
RSPH3
SCRN2
SDHB
SDR39U1
SEBOX
SEC31A
SELENOI
SENP8
SEPTIN10
SEPTIN12
SEPTIN4
SEPTIN7
SERPINA1
SERPINB11
SH3GLB1
SHMT2
SKP1
SLC12A6
SLC13A5
SLC22A14
SLC25A13
SLC25A14
SLC25A32
SLC25A40
SLC25A6
SLC26A8
SLC4A11
SLC9B1
SORT1
SPA17
SPACA3
SPACA9
SPACDR
SPATA18
SPATA20
SPATA3
SPATC1
SPATC1L
SPCS3
SPESP1
SPMIP4
SPMIP6
SPPL2A
SSR1
STKLD1
SYMPK
SYNE2
SYNJ2BP
TACSTD2
TBC1D21
TCP11
TCTE1
TECR
TEKT1
TEKT4
TEKTIP1
TEKTL1
TEX29
TFG
THNSL1
TIMM44
TKTL1
TLN1
TMEM30A
TOLLIP
TOMM34
TOMM40
TPM3
TPM4
TPT1
TRAPPC3
TRIM42
TRNT1
TSN
TSNAX
TSSK1
TTC38
TTLL12
TUBA1C
TUBA8
TXNDC8
UBE2K
UBE2N
UBR4
UBXN11
UCHL1
UPK1B
VPS13A
VPS25
VPS29
VWA2
WBP2NL
WDR64
WWP2
YWHAH
ZPBP2
ACRV1
ACTC1
ADAM9
AGPAT3
AGPS
ALLC
ANKEF1
ANKRD44
AP2A1
AQP7
ARFGEF2
ARMC8
ARPC5
ARRDC5
ASPSCR1
ATP6AP2
ATP6V1E1
BCS1L
BLVRA
C30H15orf48
C8orf82
CBR1
CBY2
CCDC188
CCDC63
CD81
CD82
CEND1
CFAP61
CKLF
CLEC16A
CLGN
CLPP
CMAS
CNP
COPB1
COPG1
COPS2
COPS3
COPS7B
CTNNB1
CTSC
CUL5
DARS2
DCTN3
DNAI4
DNAJB11
DPP8
DYNLT1
ECHDC3
EHD1
EIF4G2
ELAVL1
ESD
FAF1
FAM78A
FBLN7
FDXR
FUOM
GLUL
GMPPA
GNA13
GRHPR
GRPEL1
HDHD2
HIP1
HNRNPL
HSD17B12
HSDL1
IARS1
IDH3B
ILF2
IPO9
L2HGDH
LCMT1
LHPP
LMNB1
LOC102152446
LOC106558389
LOC119869220
LOC403934
LOC475111
LOC476356
LOC480188
LOC480786
LOC609321
LRGUK
LZTFL1
MAPK1
MARS1
MFSD10
MOB1B
MORN3
MPP7
MS4A5
MTHFD2L
MTPN
MVP
MYO1D
NDUFAB1
NDUFB6
NDUFS4
NT5C2
NUBPL
NUDC
ODAD3
OSTF1
OXSM
PABPC1
PADI4
PARG
PDP1
PDXDC1
PFAS
PGM2
PICALM
PLCD1
PLG
PLLP
PPA1
PPP2R1B
PRDX4
PREP
PRSS55
PSMC1
QARS1
RAB27B
RAB4A
RAB4B
RABEP2
RABGGTB
RAC2
RALGAPB
RANBP3
RDH11
RNPEP
RUVBL1
S100A10
SATL1
SCIN
SEC23A
SEMA3G
SERPINB5
SERPINC1
SF3B3
SGTA
SHMT1
SLC25A22
SLC25A37
SLC25A4
SLC28A3
SLC5A8
SLCO6A1
SNAP23
SPEM1
SPMIP5
SPMIP8
SSR4
STAT4
STT3B
TBCE
TGM1
TM9SF2
TMEM11
TMEM126A
TMEM38B
TOM1L1
TOMM22
TRAPPC4
TSNAXIP1
TSSK4
TTC39A
TUBA5
TUBB3
TXNL1
USP14
VAMP3
VAPA
WDR48
WDR7
ZMYND12
AARS1
ABCA15
ACAT2
ACOT13
ACOT9
ADCK5
ADGB
AGR2
AK3
AKTIP
ALMS1
ARCN1
ARHGAP9
ARL9
ARMH1
ATP6AP1
ATP6V1D
C12H6orf163
CABCOCO1
CADM1
CAMK4
CAPNS1
CCDC27
CCDC39
CCT8L2
CDC37
CEP135
CFAP20
CFAP206
CFAP74
CHKB
CHP1
CIMIP2C
COPS8
COPZ1
CORO1A
CRYZ
CTH
CTNNA1
CYBRD1
CYRIB
D2HGDH
DCTN5
DDX1
DDX56
DLEC1
DNAI3
DNAJC13
DTD1
DYNLL2
EDIL3
EEF1D
EFHC2
EIF3D
ELAPOR1
ENPP3
EPRS1
EPS15
ETFA
FABP12
FAM210A
FAM3D
FSD1L
GART
GCN1
GLS2
GLYAT
HINT1
HNRNPF
HNRNPR
HPRT1
HRG
HSD17B11
IBA57
ITGAM
JMJD7
KARS1
KCNU1
KDELR1
KPNA6
KRT27
LBR
LETMD1
LOC102156626
LOC119866150
LOC119881670
LOC478277
LOC480492
LOC482849
MAN2B1
MDH1B
MGAM
MGST3
MICOS13
MLF1
MMAA
MON2
MSTO1
MT-ATP6
MTX1
MYH14
MYOF
NAGLU
NAMPT
NDUFA13
NDUFA6
NIPSNAP1
NUDT18
NUDT3
NUP54
OPA3
OSBPL9
OSCP1
OVCA2
OXCT1
PARS2
PCNA
PCSK4
PEX11B
PHPT1
PHYKPL
PIP4K2C
PLTP
PNP
PON2
PRPSAP2
PSCA
PTPMT1
PTPRCAP
PXMP2
RAB25
RAB2B
RAB32
RAB8B
RAD23A
RDH12
REEP5
RIMOC1
RNF123
RRAGA
RUVBL2
SACM1L
SAMD15
SEC24D
SEC61A1
SF3B1
SH3BGRL3
SIRT3
SLC36A1
SLC44A5
SMCP
SMS
SMYD4
SNRPN
SPAG16
SPAG17
SPATA19
SPCS2
SPRYD4
SQOR
SRPRB
STAT3
STK39
STX2
TEX47
TIMM50
TM9SF3
TM9SF4
TMEM231
TNFAIP2
TRMT11
TTC39D
U2AF1L4
UBE3A
VDAC3
VPS18
VTA1
VWA8
WDR54
XPO5
ZAN
ABCF1
ABHD17B
ACAA1
ACTR10
ADA
ADAM2
AIFM1
AIMP1
AK4
ANXA6
APOBEC3Z1
APOOL
APPL1
BCL7B
BIN2
BPIFA3
CA1
CABYR
CACYBP
CALML3
CBD132
CBS
CCAR2
CCDC81
CCS
CCT5
CDK5RAP3
CEACAM1
CFAP119
CFAP69
CFAP95
CFL2
CISD2
CKAP4
CLPX
CMBL
CMPK1
COIL
CSNK1G2
CST8
CUTC
CYBB
DDAH2
DHRS7B
DNAJB6
DNAJC5B
DNAL1
DPP4
DYNLL1
ECI1
EFCAB10
EFTUD2
EHD4
EHHADH
ENDOD1
ENO3
ERGIC2
ESYT1
EVPL
FAM81B
FECH
FIS1
FLOT1
FLOT2
FSIP2L
GALE
GCLC
GDPD1
GPX1
GSK3B
GSTO1
GYS1
HNRNPM
HNRNPUL2
HOOK1
INPP5K
IQUB
ITM2B
KRT12
KRT78
KRT80
LACTB2
LNPEP
LOC100684709
LOC100687968
LOC102155374
LOC119868768
LOC119868838
LOC119872887
LOC119876190
LOC479874
LOC485024
LOC607806
LOC608162
LOC609365
LOC610304
LOC612644
LRTOMT
LUZP2
MAN2A1
MANEA
MS4A14
MT-ND2
MYCBP
NAPSA
NCF1
NDRG1
NDUFB4
NIBAN2
NIF3L1
NOXRED1
ODAD1
PEPD
PIGS
PIWIL1
PLSCR1
PNPT1
POC1B
POLG2
PON3
PPL
PPP6R3
PRPF19
PRPF8
PRSS38
PTPN6
RAB1A
RALB
RALGAPA1
RHOA
RIBC2
RPL11
RSU1
RTN4IP1
SBF1
SCARB2
SDHC
SEC23IP
SELENOO
SEMA3C
SERPINB10
SGTB
SIRT2
SKIC8
SLC25A42
SLC38A1
SND1
SNX27
SPACA5
SPMIP10
SPPL2C
SRPK2
SRXN1
SSNA1
SURF1
SYNGR2
TMBIM6
TOM1
TRAPPC12
TRIM36
TRIP12
TUBB6
TUSC3
UBE2M
UPK1A
VCL
VRK3
XPNPEP3
XPOT
YOD1
ZMPSTE24
prnp

## Sheet: Shared
GeneID
ACP3
ACTB
ALB
ALDH1A1
ALPL
ANXA1
ANXA2
APOA1
ASAH1
C3
CALM1
CANT1
CES5A
CLU
CPQ
CSTB
CTSD
CTSF
CTSL
DHODH
DNASE1L3
DPP7
FUCA1
FUCA2
GGH
GLG1
GNS
HBQ1
HEXA
HEXB
HSP90AA1
KRT1
KRT10
KRT15
LOC119863887
LOC119876012
LOC475521
LOC477072
LOC481834
LOC607182
LOC609402
LRP2
LTF
NAGA
OLFM4
PEBP1
PFN1
PLBD2
PPIB
PRDX1
PTGDS
QSOX1
S100A12
S100A8
SOD1
TPP1
UBB
CTSB
ELSPBP1
GPX5
KLK2
LCNL1
LOC102154527
NCCRP1
PAM
RNASET2
CDH1
CP
DNASE2
GALNT6
LGMN
PIGR
PIP
SERPING1
TXN
GALNS
LRG1
