# Supplementary material for: Proteome of seminal plasma and sperm associated with sperm survival following cryopreservation in the Red Wolf (Canis rufus)
Source: Sci Rep. 2025 Oct 29;15:37882. doi: 10.1038/s41598-025-21778-w (PMC12572227; doi:10.1038/s41598-025-21778-w)
Supplement: Supplementary file 2 — Supplementary Material 2 [file 41598_2025_21778_MOESM2_ESM.tsv]

Protein Accession	Gene	Protein Full Name	2079	2107	2151	2163	2206	2229	2230	2240	2241	2269	2285	2296	2306	2380	2381
A0A1R3UGQ4	KLNA1	Kallikrein A1	28.25240321	26.67475195	28.53278347	27.26679274	26.43478162	26.8705254	26.59637739	26.38449406	27.3047758	28.99742049	28.25380601	28.47818923	28.49591776	28.27321315	28.67000799
A0A8I3NWV7|A0A8I3NXG0	KLK2|KLK2	Kallikrein-related peptidase 2	26.9902415	26.39497472	27.08466209	28.12858103	25.74906884	26.65561307	25.83351183	27.91736183	25.76195132	28.03098858	25.84506415	25.91318307	27.07966764	25.96943497	26.40322447
P09582	NA	Arginine esterase	25.81738076	25.64632832	26.50401095	26.49987971	25.03277725	26.4018125	26.23856642	25.88447996	26.18599289	26.74695895	26.30216705	26.0498976	26.08896471	26.22478634	25.82247108
P49822	ALB	Albumin	27.78498332	27.56554311	29.66613324	28.44047466	28.86365409	27.95311218	28.36855047	29.96172356	28.046287	28.73059274	27.16606452	27.35742065	27.67190879	27.15438481	30.69788018
A0A8I3PH35	LOC609402	Globin domain-containing protein	22.21403888	21.85158973	26.23465496	20.71758505	22.98135347	21.70651872	21.56631533	24.87158773	21.90045991	23.3907626	20.29320271	23.74704911	21.18117632	20.4519434	25.7172848
A0A8I3MP41|A0A8I3RQL9	QSOX1|QSOX1	Sulfhydryl oxidase	26.47477125	25.2683185	22.90484629	24.89754911	24.37152608	26.33668223	26.06272001	27.642098	25.17414989	27.25433848	24.83060222	25.54386905	23.87830155	24.17461523	25.84047383
A0A8I3QNP3	LOC607874	Uncharacterized protein	25.75028748	25.93914865	24.8631051	25.80778761	25.70177329	26.02281105	26.03008951	26.21481303	25.74273934	26.9003184	24.80450734	25.69732562	24.93358237	25.09628807	25.62384992
A0A8I3M9P4	ANXA1	Annexin	23.87568348	22.1101366	25.53556961	23.06561167	21.63458623	23.5761767	24.81414969	25.98740805	20.80991163	23.51649218	22.23229761	22.07418248	22.47073368	21.38305193	25.87989551
A0A8I3NW54	CSTB	Cystatin B	23.97930015	23.7433408	24.94445598	24.34487457	24.74974924	23.16845968	24.8083501	27.96008239	21.93798427	23.89209953	22.93333906	22.69925564	23.93643113	23.31685447	25.29807549
A0A8I3NTB5|A0A8I3NTX4	CANT1|CANT1	Galectin-3-binding protein	22.58484014	20.58774656	22.16718383	21.79302393	21.84897969	21.83732162	22.62063652	22.51242449	21.44366801	23.23163379	21.54200335	22.40439307	21.23015194	21.36828813	24.16510744
A0A8I3NMR3	LTF	Lactotransferrin	30.30094213	29.58103941	27.59139571	28.44128417	26.82074907	29.58552237	29.62675257	30.32371017	28.34689932	30.32520892	27.60415594	27.68942744	27.16221641	25.45470089	27.657211
A0A8I3NQA0	C3	Complement C3	25.34487345	25.61334188	27.10727781	25.35844342	25.45269452	24.63639631	25.35225823	26.41242062	24.89795309	25.90182054	23.89658801	25.31016467	24.83911316	23.44710174	27.63622467
Q9GL24	CTSL	Procathepsin L	25.95496401	26.6514659	26.7027165	26.34148916	26.11558223	26.75147971	25.93061047	25.62833411	26.08624102	26.86121829	25.51937919	25.81312937	26.11331659	25.8379791	26.47404786
A0A8I3N459	LOC481834	Cysteine rich secretory protein 3	26.21923097	26.89482696	24.85911194	26.66971029	25.50999716	27.48518705	26.94549546	28.36958018	26.36232383	26.89346685	25.5060161	25.23952727	25.3058078	24.7392963	26.46066777
A0A8I3NVN8|Q28895	LOC119876012|NPC2	NPC intracellular cholesterol transporter 2	28.27580214	28.22934896	24.92827667	29.07598398	27.98550991	29.12614328	29.07607543	31.0011706	28.0643853	28.32786833	26.22922422	26.96615737	25.83267307	25.51931667	27.92436249
A0A8I3Q3K3	LOC477072	Serotransferrin	26.09099355	26.53652622	27.84854713	26.49206073	26.41364532	26.26699472	26.59033352	29.09055998	26.5242308	27.47233261	24.95966285	25.63587864	25.7625647	24.97441994	28.90684421
A0A8I3S396	SOD1	Superoxide dismutase [Cu-Zn]	22.98556356	20.36839284	22.03347371	20.02234023	20.22101629	19.58166518	20.02441346	24.86372959	19.0314756	24.06765247	23.31571151	21.88733193	22.52530513	19.53348576	24.64776992
A0A8I3PBW1	PIP	Prolactin-induced protein	25.71466397	26.45180072	26.99375831	27.0411822	26.36095378	26.53857256	26.54466431	26.23753885	26.59934125	26.90109145	25.0271905	26.18134214	25.44109278	24.54452884	26.22194552
A0A8I3NPI1	CTSF	Cathepsin F	22.69325588	22.22986821	23.12952294	22.43265077	22.6870835	22.41345006	22.33121183	21.20888439	23.16874343	24.1212554	23.09144254	22.84266926	23.05716273	22.73612026	22.2578065
A0A8I3PJI1	DPP7	Uncharacterized protein	22.8540567	23.52192633	22.51495071	24.21270121	24.14873599	24.25913961	24.43706997	24.5224129	23.42165228	24.45226282	22.10586609	23.09483362	23.7936203	23.50543665	23.66006107
Q9XS65	PTGDS	Prostaglandin-H2 D-isomerase	27.15513083	26.06504229	22.84929931	26.41756627	27.19096314	26.10832742	26.47634959	28.30521255	27.16334968	27.60072919	24.592001	26.76920509	23.86364519	23.91233564	26.56708257
A0A8I3SCF8	GGH	folate gamma-glutamyl hydrolase	23.84144264	23.91660528	22.95760376	23.98508156	23.44740806	24.14123292	24.13327412	24.11707615	23.99128114	24.62616209	21.88661694	22.81295469	21.89671808	22.5902921	22.5424642
A0A8I3P4R5	DNASE1L3	Deoxyribonuclease	26.26955835	26.78665765	26.506266	25.95931697	26.12646216	24.98905637	26.37137707	24.38553166	27.67190227	26.98062549	26.4366823	26.11005903	27.03785956	25.72493354	25.53729538
A0A8I3PB96	NA	Ig-like domain-containing protein	21.33301521	21.66903977	21.57939622	21.32892391	21.73169019	22.28898074	22.21565227	24.71202055	20.21516021	21.80767123	19.47391842	20.34727976	19.88917671	18.64469806	23.99518985
A0A8I3PTF6	NA	Ig-like domain-containing protein	24.71456931	24.04666398	25.1948385	24.92563503	24.06820439	24.08458563	25.56709684	28.462164	23.47015694	24.3177067	22.51369815	22.95293743	23.22438553	20.44665351	25.61466641
A0A8I3RZV0	NA	Ig-like domain-containing protein	25.09618817	24.72036411	25.4073356	24.22184861	24.30540803	24.4497682	24.60724588	27.4983823	22.09129163	25.92317401	23.31919327	23.54742107	23.06242554	22.39780872	26.26892438
A0A8I3NUV8|A0A8I3RZ95	CTSA|CTSA	Carboxypeptidase	22.79732684	22.84692665	22.12362262	23.57728516	23.19685308	22.96331887	23.01777996	23.13324955	23.29227604	23.78099364	22.32963753	22.46445494	22.48276328	22.05770672	22.82379428
A0A8I3MY15	HEXB	Beta-hexosaminidase	26.06306759	25.83560448	25.30431366	26.12416193	25.75527822	26.23340155	25.90429885	26.82342039	25.54883264	27.11431787	24.61141016	25.48827757	25.15083382	24.89471015	26.09770736
A0A8I3P7H9	CTSB	Cathepsin B	25.18798888	25.92583361	25.92485298	26.15557694	25.30678371	25.872743	25.86448289	26.75109429	26.38077439	25.39952186	25.6006089	25.39866581	25.8823897	25.32552171	26.018776
A0A8I3NFJ3|A0A8I3NFN0|A0A8I3NFP8|A0A8I3RWX3	GC|GC|GC|GC	Vitamin D-binding protein	24.73345816	25.18477007	26.71116539	24.8267422	25.43758345	24.71084997	24.93285595	29.20586777	24.33731253	25.62311695	23.5738785	24.39745698	24.55790902	23.5673013	27.70560988
A0A8I3MTH4	RNASET2	Ribonuclease T2	23.36879016	24.02155695	23.43053408	24.64945771	23.71223324	23.69908899	23.77474744	24.56844569	24.42026696	24.7520696	23.36868593	23.76609907	23.45694049	23.54190043	24.48990067
E2REK6	CALM1	EF-hand domain-containing protein	24.21658788	23.55835444	24.10879309	23.90674524	23.79256348	23.48923119	24.04941723	25.8614264	23.57942799	25.29249412	22.73768163	22.84376589	23.06389279	22.55815344	24.22097829
A0A8I3MMN5|A0A8I3NUE4	UBB|	Ubiquitin B|Ubiquitin-like domain-containing protein	19.82329417	18.50984115	19.62838888	18.25100648	17.95104717	18.44437809	18.64342066	22.23172762	18.05140935	20.59759434	18.04827755	19.49736956	19.45240728	17.9476269	20.41536916
A0A8I3NUL2|A0A8I3NVI8|A0A8I3P3M7	FUCA1|FUCA1|FUCA1	Alpha-L-fucosidase	24.02804198	25.1234291	25.56998477	25.68705427	25.41075721	25.34770207	25.18481788	25.02456611	25.44075821	26.03023164	24.34945645	24.59281213	25.07770041	24.92092847	25.75864285
A0A8I3RVQ3	APBB1	Amyloid beta precursor protein binding family B member 1	25.1061238	24.87538677	26.98042432	24.33730485	24.93183697	23.87427521	24.11031804	28.01589555	24.06487555	25.51052885	23.79904648	25.75918196	24.40872713	22.48973167	27.13252217
A0A8I3P2N6	NA	Ig-like domain-containing protein	26.5921999	24.7036594	28.13143882	24.42179407	25.61364424	24.73517744	24.99412458	27.81029305	23.9799685	26.0929281	24.3032361	25.65655354	24.91428324	23.75650449	28.0065603
A0A8I3MEC5|A0A8I3MIT1|A0A8I3MJ63|A0A8I3MKY9|A0A8I3MZM0	PAM|PAM|PAM|PAM|PAM	Peptidylglycine alpha-amidating monooxygenase	24.79404269	25.74911528	24.53999759	26.16078944	25.45236742	25.55123089	26.04730395	25.67332062	26.2893354	27.17028153	25.40785476	25.87437258	25.4332473	25.52489937	26.59574885
A0A8I3NL87|Q6EIZ0	KRT10|KRT10	Keratin, type I cytoskeletal 10	25.36582788	29.06939755	25.88139305	25.47300234	25.38615298	25.14071385	24.50166377	30.78749865	25.80901664	26.04115363	23.28903295	24.73771312	24.43220865	25.76957384	24.76639679
A0A8I3NF26|A0A8I3NFF4|A0A8I3NGN1|P25473	CLU|CLU|CLU|CLU	Clusterin	24.9122593	23.1543274	22.05028491	24.54247167	23.91493092	25.18668944	24.34703738	26.44028883	23.18009165	26.33481449	24.46142225	24.50684981	24.63477076	22.68372049	26.45986471
A0A8I3MSG4	APOA1	Apolipoprotein A-I	25.97171373	26.6461103	28.65533606	26.03897333	27.13782027	25.00535907	24.92949356	28.49370908	26.62665102	27.88707922	24.92632789	26.28233282	26.59407826	25.34008169	30.32969161
A0A8I3N7J6|A0A8I3RVT4	MAN1A1|MAN1A1	alpha-1,2-Mannosidase	22.36429505	22.2229756	22.3087374	23.7552121	23.37447844	22.9866175	23.07829029	22.12077018	23.34939877	24.2453738	22.76679781	22.95254275	23.51581601	23.06114601	23.09796981
A0A8I3NKJ0|A0A8I3NLU5|A0A8I3P0J6	NAGA|NAGA|NAGA	Alpha-galactosidase	24.04782022	24.21216212	23.59239304	24.05508226	24.28312746	24.41557786	24.4240952	22.4619459	23.89322203	23.58289812	23.9986645	22.11678637	23.17220085	23.90184607	25.02781992
A0A8I3N9F5|Q4LAL9	CTSD|CTSD	Cathepsin D	24.35124286	25.0185395	22.03898457	24.90457578	24.50518944	25.32683166	25.2105894	25.37316871	24.9820138	24.44292346	23.82336059	23.69976318	24.14952118	23.33791188	25.6968878
A0A8I3NT93	NA	Ig-like domain-containing protein	24.027673	23.70154908	25.21776348	24.43714496	24.43935815	23.8253847	24.51135257	26.90876747	22.93925175	24.23668277	22.72700738	23.18061932	23.46860782	22.21802522	25.99520605
A0A8I3MQM8	PSAP	Prosaposin	24.05518719	24.88954668	25.20304794	25.08949204	25.22878313	25.38571957	25.92893208	26.7856212	24.70144604	25.6281999	24.30059756	24.54085139	24.70753499	24.72643946	25.67410438
A0A8I3N5Q4|A0A8I3NBM1|F1PAA9	CDH1|CDH1|CDH1	Cadherin-1	24.29209518	24.68265396	24.54471295	25.41837662	24.5951717	24.97919552	25.10976864	26.35508318	26.05773907	23.56354508	23.29740968	23.70784852	24.28465872	23.48396302	24.2172413
A0A8I3NEJ3	GNS	N-acetylglucosamine-6-sulfatase	23.47956232	24.66086402	24.35965525	24.20661395	24.7380309	24.78137505	24.70308976	24.43039349	24.73452719	24.90335788	23.81043775	23.670147	24.08280376	24.11962957	24.449245
A0A8I3Q3F8|A0A8I3Q3G5|A0A8I3Q8K2|A0A8I3Q8L7|A0A8I3QAF1	F11R|F11R|F11R|F11R|F11R	Junctional adhesion molecule A	21.87791233	23.28279536	22.1890882	22.69615102	22.78890348	23.05491298	23.45632556	24.47558945	23.00678755	23.73278237	21.29850956	22.48666764	21.59126727	20.95305359	23.7315007
A0A8I3RR08	AZGP1	Alpha-2-glycoprotein 1, zinc-binding	22.93022218	23.22656825	22.82603454	23.84437868	24.57826423	23.55173173	22.95104567	24.62543345	22.9371094	23.83263242	22.9585401	23.14660337	23.04291804	23.36160361	23.77370145
A0A8I3P7M8|A0A8I3P939|A0A8I3PAM1|A0A8I3PKW5	LRP2|LRP2|LRP2|LRP2	LDL receptor related protein 2	26.04941829	25.42666007	26.32026936	26.60684667	26.02778784	25.86059379	25.71897827	25.66937863	26.24293844	26.71399715	25.33912065	26.17040197	25.98792013	25.56113845	26.09054076
A0A8I3NTF4	NA	WAP domain-containing protein	25.72241719	23.59636331	20.90923343	25.18665368	24.20409917	26.28303783	25.45453853	26.09437204	24.50547903	26.80764926	23.199958	25.46044072	23.16073393	23.1303935	24.87678335
A0A8I3PZE0|A0A8I3S721	ACP3|ACP3	acid phosphatase	25.87704821	25.95255862	25.69605727	24.92284372	24.59019119	25.71372822	24.74425002	25.29464524	25.08261144	26.6846898	25.55387401	25.03473234	25.07973021	25.56284414	24.58201377
Q6EIY9	KRT1	Keratin, type II cytoskeletal 1	22.63100706	27.30966469	24.4812321	24.40530976	24.49766228	23.8493245	23.06789424	29.66451283	24.6598244	24.17771046	22.11679128	23.18457285	22.1679097	23.36003506	23.32955391
A0A8I3MSE6	LCNL1	Lipocalin like 1	27.55088794	26.67836417	23.65182602	26.83686992	26.99501533	28.02193292	26.11087528	29.44934996	27.46442116	29.59235662	25.66241532	25.19814162	24.44347813	25.08024914	27.31583781
A0A8I3PXH7	NA	Beta-2-microglobulin	23.84499094	23.8230863	23.56402454	24.4298037	24.22509541	24.44735854	23.26448622	27.47645753	23.60791088	25.06151341	23.1105132	23.4619683	21.59293601	22.64693837	24.35438908
A0A8I3NZV0|Q9XSV4	LOC119863887|ce10	WAP domain-containing protein|CE10 protein	24.82236365	22.78613135	24.59872484	27.68180647	24.87172029	25.6376925	25.73405652	26.06373336	25.49352459	26.21012522	23.5100877	24.70912646	23.93485381	24.30580596	24.58346677
A0A8I3QGG4|A0A8I3QPC9	IL6ST|IL6ST	Interleukin 6 cytokine family signal transducer	21.86742834	18.74726237	24.26409577	23.16533358	18.28823845	22.33158787	23.81327066	23.27404605	22.43864334	22.69263068	22.05192319	21.29900127	22.14905405	22.42231329	24.07139492
A0A8I3PCB7	PPIB	Peptidyl-prolyl cis-trans isomerase	24.59993968	24.96940991	21.93815093	21.90658379	23.70803506	26.2447372	25.22496356	26.9718801	23.44142566	26.01330183	22.4648601	23.3379383	22.72322057	22.56239799	24.10237779
A0A8I3MYU9|A0A8I3MYY5	GRN|GRN	Granulin precursor	21.72128289	23.43287259	24.19478132	23.61555467	22.42527951	22.97846806	23.23265086	24.21724115	23.374977	22.49505314	22.0340006	22.26313709	21.78025343	20.95786472	22.37097603
A0A8I3PJJ8|Q9TRY9	GLB1|GLB1	Beta-galactosidase	22.399163	22.68509635	22.44359248	22.95236101	22.88731691	22.99763508	22.8529634	22.67672566	23.08663717	23.58491064	22.3110776	22.32568348	22.46835811	22.26801082	20.97010147
A0A8I3P0A5|P06871	LOC475521|PRSS1	Peptidase S1 domain-containing protein|Serine protease 1	24.22128844	27.46647977	23.59511038	28.33327658	26.79206257	27.7983948	27.91965083	28.04780431	27.81658339	24.69226326	23.62966822	23.50035637	23.76708279	23.25743345	23.44490485
Q5JZQ9	CLN5	Bis(monoacylglycero)phosphate synthase CLN5	21.46825855	22.8277182	22.3950772	23.12090959	22.23506576	22.99083998	23.28963461	23.19804622	22.58613757	23.36168447	22.29131262	22.03499803	22.27824861	21.80054051	22.47297885
A0A8I3PSC3	MANBA	beta-mannosidase	24.26664503	23.97428838	22.77470833	24.05959671	22.80368543	24.0110125	23.17517131	25.61714109	23.84166431	24.6018452	23.78322902	23.42735056	23.24706156	22.34723791	23.18550114
A0A8I3N984	FAM221A	Serine/threonine kinase 31	23.40287277	22.11189456	26.46107148	22.14613452	21.95737634	22.09011071	22.06784955	24.53136453	22.04469282	24.71608099	24.08372907	23.91120675	24.11148793	23.99607341	24.46584364
O18840	ACTB	Actin, cytoplasmic 1	24.95839257	20.41357746	25.31054661	20.5529759	20.01375105	21.38929094	22.12495102	23.25361316	20.96059645	24.70737593	23.01794982	22.39255883	23.75308925	23.10909939	24.71644975
A0A8I3MGB5|A0A8I3MZ80	ALPL|ALPL	Alkaline phosphatase	24.95747613	23.65919079	23.33263175	24.92893455	23.55076258	24.77649151	25.15812171	25.50841486	24.83946729	26.57122598	22.6739441	23.47904085	20.78292396	21.74678599	24.6039241
A0A8I3NWP8	WFDC2	WAP four-disulfide core domain protein 2	23.61599879	23.21006036	20.11847163	23.76527827	23.15362097	23.78280149	19.1624133	25.55528839	23.33224158	26.4997408	23.31258288	24.89190818	22.72449318	23.4674374	25.5325249
A0A8I3NSJ7|A0A8I3NXA7|A0A8I3NXE0	CPQ|CPQ|CPQ	Carboxypeptidase Q	23.08031671	24.27957947	23.71034706	25.04025924	25.00176223	24.80948168	24.819512	21.88286463	24.76794642	23.51365507	22.44016697	22.30472359	23.100913	22.54790109	23.10994176
A0A8I3PBR7	KNG1	Kininogen 1	22.82109945	22.37639492	24.73285372	23.38842271	23.95172861	23.25820225	23.49740036	26.93156098	23.32228052	24.67074643	22.26385884	23.10542131	22.66941983	21.98865794	25.95226436
A0A8I3P5U3	DNASE2	Deoxyribonuclease-2-alpha	23.31618921	21.61763758	23.28943557	23.46282509	22.50374641	23.73165669	24.34200373	24.75034979	22.61975008	24.30366558	22.67019737	22.91172319	22.34988702	22.05086221	23.51710863
A0A8I3NZH5	TFPI2	Tissue factor pathway inhibitor	22.36152818	24.86675247	24.1970163	22.52486523	23.20823973	21.31786657	20.03550256	20.72668487	22.6814407	24.02672614	21.94993562	22.1021868	19.9763869	20.41210437	20.26136966
A0A8I3PNW9	HEXA	Beta-hexosaminidase	23.65515788	23.27421573	23.10517357	23.36027715	23.28628399	23.16491733	23.66994709	23.95905178	23.54961603	24.64206522	23.09990926	23.32885206	23.4208636	22.56916391	23.95794415
A0A8I3NEU6	OLFM4	Olfactomedin 4	24.54241169	22.84286699	23.81252477	24.50869019	23.56958288	24.98601549	24.99088028	24.89420311	24.36395547	26.03755529	23.13016938	23.07320102	22.36832111	21.05790936	24.55008272
Q32KH5	GALNS	N-acetylgalactosamine-6-sulfatase	23.3148698	23.35278056	24.61606108	24.27552349	23.42508596	23.43217438	23.58878245	22.74999929	23.50687524	23.72564703	23.27442007	23.21105931	23.49705539	23.54973934	23.56374633
A0A8I3SAZ0|Q3YIX4	PEBP1|PEBP1	Phosphatidylethanolamine-binding protein 1	23.14741703	22.18480468	24.04698264	21.90106171	22.36893531	21.86388314	23.09714312	24.36958855	20.34505286	24.40449033	21.23466506	22.56398123	22.16401889	21.82644128	24.0083761
A0A8I3MK10	S100A2	Protein S100	22.9968516	22.06046421	24.56709994	21.90543685	21.59372718	22.07246848	22.22115282	25.61935544	19.9127958	22.20094514	22.81481511	21.90787351	22.14044863	21.06195666	24.96131843
A0A8I3MKE4	S100A8	S100 calcium binding protein A8	24.1951506	23.1085224	25.12311743	24.00413788	24.29632263	23.56165873	24.44370906	26.70778003	23.01269549	23.19428844	23.99546508	23.14137172	24.51010247	22.7390253	25.4869515
A0A8I3NZ71	ASAH1	Acid ceramidase	22.31842634	22.27584641	22.68288934	24.18713566	22.77873113	23.36640944	21.97598971	23.56549602	23.21444218	24.29935587	23.23681665	22.48323833	23.58213537	23.03661459	24.20765959
A0A8I3RZS1	NA	Ig-like domain-containing protein	23.59909178	22.61808694	24.10115122	23.65248448	23.07503336	24.52523788	24.40126987	25.17827266	22.27565243	24.77786312	22.69524455	21.6276297	23.21950314	22.26120667	24.38156552
A0A8I3NTN1	LRG1	Leucine rich alpha-2-glycoprotein 1	22.61927216	23.10352893	22.66093248	23.12069429	22.70322608	23.41185269	23.2226515	24.85828596	23.38124706	23.75206071	22.27052265	22.51087972	22.39915852	22.39970106	23.81532105
A0A8I3MQE5|A0A8I3MV85	CREG1|CREG1	Cellular repressor of E1A stimulated genes 1	21.80370752	21.97728309	21.97490903	21.86341819	21.99011608	22.12119765	21.91157611	21.56973674	22.41460246	23.14382667	21.13605538	21.62537477	22.05961581	21.76567179	22.01763822
A0A8I3PUW7	NA	S100/CaBP-9k-type calcium binding subdomain domain-containing protein	26.35252502	23.39068883	24.6029202	24.4714143	23.18275743	23.04237279	23.98712565	24.10711681	23.54520145	26.99074663	24.41364582	24.70541565	25.10029573	23.69626656	25.54941356
A0A8I3QBI1	CACNA2D1	Calcium voltage-gated channel auxiliary subunit alpha2delta 1	23.17581645	23.26696743	25.09942004	22.35932991	23.33644446	23.68269146	23.74896897	24.37645461	22.83544407	22.85331205	23.81479102	23.3554499	23.67383347	22.92712979	23.62501895
A0A8I3RS02|Q9GL25	ELSPBP1|ELSPBP1	Epididymal sperm binding protein 1|Epididymal sperm-binding protein 1	25.65821913	23.72424092	24.03485587	24.68163441	24.89897576	25.26880266	25.04365447	24.59548287	25.1911758	26.43266687	23.62724844	25.76827821	23.84347443	22.53549527	25.38873068
A0A8I3PLN0	LOC102154527	Uncharacterized protein	22.99446053	21.10529749	23.25472195	20.72449359	20.30788635	21.50494933	21.55113045	23.41976577	19.99872895	24.34277643	20.81307545	21.8246743	21.16839574	19.81127867	22.50702391
A0A8I3MR78	HSP90AA1	Heat shock protein HSP 90-alpha	25.79750273	22.76052908	24.70828859	22.47172095	23.19529688	20.7633382	21.74223412	23.59922782	20.96608374	24.43942327	25.28980671	23.96127212	23.90478121	24.05706472	24.19066369
A0A8I3MTC5	NCCRP1	NCCRP1, F-box associated domain containing	22.2317	22.41196337	25.22253716	23.41272874	24.17607193	22.89047595	24.85089033	26.12123817	22.8067222	22.19805355	22.03136203	22.47964488	23.75462355	22.18961511	24.06671007
Q6TEQ7	ANXA2	Annexin A2	23.60384133	22.64346339	23.69740636	22.96769655	21.96621034	23.62840938	23.3053468	23.9785718	22.6190598	24.06090395	21.75709768	22.38532468	22.29968243	22.22396593	23.9030469
A0A8I3PMF7|A0A8I3PX76|A0A8I3S7F8	CP|CP|CP	ferroxidase	23.80420426	25.44247004	23.8157924	28.61745293	25.18487192	24.89076258	23.91033237	24.26322454	27.432931	23.999045	23.53922998	24.91607406	22.84711607	24.55795023	23.76300785
A0A8I3MKN5	S100A12	Protein S100	28.67531238	26.74185063	26.49132956	23.82941505	23.8591304	24.65288163	23.86058115	24.31742079	20.04445745	25.35682983	24.58238743	21.60705695	23.43553068	22.7641788	24.80607337
A0A8I3PG86|A0A8I3S380	PRDX1|PRDX1	Peroxiredoxin-1	22.89840822	22.48091849	23.57362534	22.50020208	23.22100587	22.16830414	23.3321921	24.63411888	22.70070188	23.69960167	22.04287622	22.61362114	22.51132547	22.82399805	23.21363689
A0A8I3N262	DHODH	Dihydroorotate dehydrogenase (quinone), mitochondrial	27.23062919	26.59968892	28.17465944	26.9933286	27.44068702	25.45386738	26.40066815	25.60160779	26.48887488	26.10837372	25.66707901	27.28047792	25.65702327	25.32957505	24.47140621
A0A8I3MG75|A0A8I3MIF9|A0A8I3MWS0	A1BG|A1BG|A1BG	Alpha-1-B glycoprotein	22.89990006	23.865618	24.79800866	23.79666873	24.30104117	23.61448264	23.17591005	25.55059687	22.92461506	23.52685533	21.525918	23.68501182	21.82510475	22.25896686	25.74346656
A0A8I3MFY4	PIGR	Polymeric immunoglobulin receptor	22.85803608	23.42420538	24.29190696	23.09278025	22.94903799	23.12005135	23.98499037	26.02174761	23.14834818	24.33315366	22.29557227	24.2751075	22.89924115	23.07617594	26.25302037
A0A8I3P903|A0A8I3PCQ2|A0A8I3PE64|A0A8I3PI32	LGMN|LGMN|LGMN|LGMN	Legumain	22.94310009	23.97054536	23.15113443	22.13909772	22.21407718	23.19120669	23.59995581	24.49877832	22.58372549	24.22741114	23.09682312	22.71342446	22.78496615	21.83676738	23.57304232
A0A8I3NKN4	GALNT6	Polypeptide N-acetylgalactosaminyltransferase	23.92988411	21.48992175	23.69051458	22.52396522	22.14756435	23.05059215	22.59123031	24.1619168	22.46877832	24.68325904	21.6151862	22.66990244	21.77474446	21.16422242	23.84456862
A0A8I3NCG4|Q9XSB8	TPP1|TPP1	Tripeptidyl-peptidase 1	21.88776083	22.33192358	22.82798883	23.48417318	22.66421611	22.40008531	21.8836351	23.09177209	23.27263551	23.20191622	21.67180822	22.18034518	21.87066052	21.90102782	22.68750758
A0A8I3PAT3	GPX5	Glutathione peroxidase	22.19483995	18.92731821	21.93644457	18.17346586	18.60478216	20.47967911	19.3358666	21.59535195	19.96730522	22.73374738	20.81275289	22.05457494	20.6027478	19.89485955	22.73455504
E2RG75	RAK1	Inactive ribonuclease-like protein 9	23.98990075	23.92132824	23.5523351	23.72654008	22.99328587	24.83962391	24.57766736	26.90109543	24.37043167	25.59663619	21.49811053	22.81847769	21.78098073	21.97614713	23.48486625
P33703	APOH	Beta-2-glycoprotein 1	22.9995395	22.18200584	24.84636713	22.23062008	22.77004632	22.28646627	22.44239366	24.06935973	20.87098619	24.43195958	22.51812171	23.01657393	22.43470114	21.78439409	25.08044039
A0A8I3Q2J4|A0A8I3SCK0|Q28295	VWF|VWF|VWF	von Willebrand factor	20.98834583	21.34306299	21.06458347	21.72368259	21.21923294	21.30445934	21.22179113	21.82037908	20.78568563	21.68042335	20.99801314	20.53701542	21.07656406	21.13787273	22.38210993
A0A8I3N7Z2|A0A8I3N888|A0A8I3NE84|A0A8I3NI40|A0A8I3NI56	ADGRG6|ADGRG6|ADGRG6|ADGRG6|ADGRG6	Adhesion G protein-coupled receptor G6	21.37958339	20.42932247	22.01748332	20.34674261	20.53338342	21.27425309	21.3655663	21.36481707	20.94976982	22.99716578	21.3554404	20.49886527	20.94636935	20.61243184	21.49215903
A0A8I3PAY1	GLA	Alpha-galactosidase	22.27636881	21.83004896	21.57670048	22.25276833	21.61422257	21.71481666	21.73254654	20.74226832	20.952245	22.9372354	21.59811581	21.06869069	21.2945687	21.20631672	22.59882327
A0A8I3RPI6	HBQ1	Globin domain-containing protein	22.16037878	22.66889323	26.22161812	21.0243148	23.51090827	22.24046788	23.18153128	24.73389229	22.39233064	23.16920271	22.1005659	23.4473309	22.42548244	21.93772148	26.53839164
A0A8I3RV60	AMBP	Protein AMBP	21.17198373	23.89009885	22.85187969	21.95641342	21.102774	21.38399883	22.34971629	28.7435811	21.5273068	24.21920865	22.45632378	24.05478951	22.92895005	20.90198354	24.60738695
P81709	NA	Lysozyme C, spleen isozyme	24.72913746	24.31714716	25.56434564	21.45396373	22.57274798	22.47822651	22.92434894	26.0788144	22.04436444	24.25595437	22.52199235	21.4654392	21.96460697	20.74130502	22.853347
A0A8I3PIK8	AHSG	Alpha-2-HS-glycoprotein	23.57933214	24.38435693	25.88202189	24.25810385	25.11140769	23.34033687	24.13409621	25.92759743	22.92399429	24.98431317	24.29422088	24.512361	24.50595314	22.70631167	27.54962324
A0A8I3M9Q4	ALDH1A1	aldehyde dehydrogenase (NAD(+))	22.76958198	22.95933461	24.30210427	23.55634819	23.90578913	22.91566565	23.97027299	25.90522924	23.02729701	24.08785999	22.29657976	22.09176194	22.89332561	21.57861403	24.64439617
A0A8I3NLL5	PRSS8	Serine protease 8	20.68844188	20.16277094	22.40262468	20.0872801	19.85811842	20.88686942	21.25430789	22.19215552	18.14097751	21.56445219	19.58658967	19.44306606	19.12167212	18.67033671	21.69422047
A0A8I3MSY8	PFN1	Profilin	23.18410669	21.9786643	24.51205422	21.14763271	20.38062126	21.56928824	21.75521357	23.23486676	20.54698657	22.42764987	21.2467289	20.15865002	21.1530604	20.19552872	22.42545727
A0A8I3P8J2|A0A8I3PEI2|A0A8I3S1V7	SERPING1|SERPING1|SERPING1	Serpin family G member 1	22.19160323	20.65305727	21.8508247	21.80431294	21.87186905	22.04618475	22.79795926	23.27958176	21.57739788	24.61011253	22.08063545	22.19806083	21.50847642	21.90392429	23.34062255
A0A8I3NXI1|A0A8I3PWE4|F2Z4N2	||H4C9	Histone H4	25.33732588	20.96296328	25.5979867	21.47933265	22.17242658	21.80926626	21.11830612	23.47296068	21.30203414	24.23026381	23.48705924	22.66906479	23.51250236	22.40242155	23.83353707
A0A8I3RQU4|Q6AW47	CES5A|CES5A	Carboxylic ester hydrolase|Carboxylesterase 5A	23.6346355	22.64343141	23.48017797	22.76716407	22.50432075	23.62725557	23.64083839	23.98330248	22.71644867	24.29097091	19.60595187	21.84857333	20.4829227	21.19252145	23.45987179
A0A8I3N111|A0A8I3N3Q6	APLP2|APLP2	Amyloid beta precursor like protein 2	22.985341	23.23364707	25.18273295	23.4523188	22.76798347	24.00783416	24.6654676	23.79158128	23.0798597	23.78908546	23.91306149	22.43001413	22.8238674	22.90544139	23.54530808
A0A8I3NAE2	FUCA2	Alpha-L-fucosidase	22.84924963	24.166922	23.45903768	24.10120641	24.05234434	23.98294228	23.22283904	23.39586023	23.50789006	24.3019557	22.92362999	23.81278214	23.78913663	23.20882023	23.26806713
A0A8I3NML3	SPINT4	Serine peptidase inhibitor, Kunitz type 4	21.22486574	20.04051173	21.97646093	21.23163453	19.78733746	21.50574034	22.25920687	22.10977308	20.17048587	23.68167222	20.64668181	21.02937122	19.99338832	19.74071934	21.32060031
A0A8I3NK47	LOC607182	Heat shock cognate 71 kDa protein	20.84599097	19.80921066	21.6564921	19.3537914	19.47654035	17.6281202	18.72437183	21.52715574	19.43042189	20.39686599	20.19112112	19.99577368	20.20310665	19.68817091	21.71391624
B1H0W0	CI-MPR/IGF2R	Cation-independent mannose-6-phosphate/insulin-like growth factor 2 receptor protein	22.94019519	23.68454001	24.55945564	23.84626432	23.3311605	24.03252532	24.21324557	24.53228187	23.41163118	23.99558174	23.76007878	23.24032216	23.20884415	23.17628581	24.33604806
A0A8I3NBJ3	LOC100685620	Alpha-1-acid glycoprotein	22.62226367	23.92859364	23.61600599	23.62885331	21.93597788	22.66943853	21.96215332	26.21318673	21.84459336	22.71525294	21.34314637	22.47926421	22.10918066	21.44710465	24.29699236
A0A8I3PIH3|A0A8I3S5N7	ALCAM|ALCAM	CD166 antigen	22.05838816	22.26365899	23.18742054	21.78406018	21.68963904	21.83169964	22.27925734	22.83647735	21.21555053	21.60811724	22.26648592	20.8773802	20.82966972	21.81501442	23.42821551
A0A8I3PZC4	PLBD2	Phospholipase B-like	24.81195343	24.36517682	23.91355145	24.11607404	24.21022923	26.09125604	23.73343624	23.36445388	25.53308968	25.98881856	24.40295275	22.35120527	23.57890923	23.36537566	24.98916374
A0A8I3PWC1|A0A8I3S5M5	GLG1|GLG1	Golgi apparatus protein 1	23.46995007	24.53935678	24.83492029	24.07081034	23.89805148	23.57448545	21.37091603	23.02389284	22.06637058	24.38045161	23.73612862	23.90006887	23.59682673	23.20635035	24.14924297
A0A8I3N6L5|A0A8I3NBZ9	SIAE|SIAE	Sialic acid acetylesterase	20.70610894	20.88499821	21.66710633	21.87789098	21.16692136	21.32891287	21.41497058	21.19861368	21.53464442	23.23999719	21.02263873	20.66373852	21.00794318	21.33409497	22.57439414
A0A8I3N3T0	S100P	S100 calcium binding protein P	22.49594993	22.15130563	24.06754732	21.95715375	21.83176659	21.02076219	22.08044291	25.34418997	20.96238677	22.76809671	21.76183622	21.05849835	21.79761418	21.46207649	24.85604722
A0A8I3PS70	OGN	Mimecan	22.21254563	22.34889572	20.19716683	22.4027383	22.63928467	22.49715334	22.35526253	22.42343266	22.17462511	23.6218354	21.54094911	22.58304221	21.66607775	21.11401593	22.10292896
P01785	NA	Ig heavy chain V region MOO	21.82726011	21.62816907	22.2223524	21.38933835	22.26397394	21.97022936	22.17707568	24.48379369	20.92993509	22.94759775	20.36461039	21.48506572	21.0131508	19.83327838	22.23433386
A0A8I3NPX8	TXN	Thioredoxin	23.39182837	22.8974179	25.46043184	23.53567517	23.51658373	23.39057927	23.84860971	25.7193382	22.87680483	23.11032508	21.71967728	22.78151019	23.39801538	22.07930293	24.00683012
A0A8I3NXX5	NA	Beta-defensin	21.57973182	23.83134617	23.12400359	25.19455167	24.21861906	25.36244522	25.16632304	27.02035516	24.92182604	23.30679957	22.41779755	20.67369544	22.736999	22.44263415	21.96562216
