# Supplementary material for: Proteome of seminal plasma and sperm associated with sperm survival following cryopreservation in the Red Wolf (Canis rufus)
Source: Sci Rep. 2025 Oct 29;15:37882. doi: 10.1038/s41598-025-21778-w (PMC12572227; doi:10.1038/s41598-025-21778-w)
Supplement: Supplementary file 3 — Supplementary Material 4 [file 41598_2025_21778_MOESM3_ESM.tsv]

Protein Accession	Gene	Protein Full Name	2079	2107	2151	2163	2206	2229	2230	2240	2241	2269	2285	2296	2306	2380	2381
A0A8I3Q4C1	TKT	transketolase	31.14331903	26.56917167	30.78237388	26.1085029	21.97967146	23.11908695	22.72748426	25.47757993	24.46954631	29.9992464	29.39260698	27.16266406	30.77397882	28.07569129	27.48921166
A0A8I3PUE4	HADHA	enoyl-CoA hydratase	28.14159075	27.49737196	25.97590694	26.99546096	23.82269045	26.38203714	25.08506216	24.10590894	27.26786473	28.88021963	27.67161531	28.64426425	28.02919909	28.74019142	29.49394389
A0A8I3QCC4	UQCRC1	Ubiquinol-cytochrome c reductase core protein 1	28.02151162	27.03281996	26.5695279	27.28774904	24.66645825	26.43303695	25.1113431	25.24761418	26.91239861	28.38935769	27.97573742	28.18265082	27.51471609	28.20621042	28.28660338
A0A8I3MVG8|A0A8I3N2I0	SUCLA2|SUCLA2	Succinate--CoA ligase [ADP-forming] subunit beta, mitochondrial	23.9936929	22.87436951	21.54497426	21.82582729	20.37179285	21.61659245	21.06175136	20.17565644	23.07398871	24.60283112	23.52487771	24.56539515	22.77108146	24.09429588	24.46906682
A0A8I3RPI6	HBQ1	Globin domain-containing protein	27.51628777	21.51223213	26.41362106	27.00868561	24.75206594	24.94664296	24.0473402	23.69680016	27.70039077	28.72398963	27.85062925	27.35183116	28.22777957	28.10883454	28.16594863
A0A8I3RTC4	GPI	Glucose-6-phosphate isomerase	28.27508977	25.79933737	23.99574717	25.46866287	23.89981367	25.92615901	25.43540967	22.9954236	25.31844855	27.89482468	27.72824335	27.77249202	28.5678662	26.77194808	26.18034969
A0A8I3P542	FAAH	fatty acid amide hydrolase	27.40244187	26.51125619	25.07737751	26.72731527	24.50340955	25.51186929	24.54258121	24.28987074	26.31077342	27.16695552	27.07003321	27.62190608	26.68191781	26.71018419	26.88642561
A0A1B1X468|A0A8I3NCH2	PTGES3|PTGES3	ATP synthase subunit beta	29.91710647	29.30634978	28.94492351	28.05403006	26.30028477	27.99414353	26.92956205	26.98502242	28.78247526	30.88643621	29.89474059	30.63426454	29.9310101	30.78024121	31.03137936
P49822	ALB	Albumin	27.7544193	24.61256907	29.16237476	25.1465081	24.35697499	24.31895979	23.6550988	23.52715768	26.45664765	27.65075183	29.48102425	28.17599787	28.23813087	28.15420739	28.12557748
A0A8I3PH35	LOC609402	Globin domain-containing protein	26.25480638	22.65940006	28.59021351	27.68409797	23.40898027	24.72877003	22.49348825	23.75341488	27.27040348	30.820144	27.27694204	29.21828336	27.42718843	30.31926375	30.05713847
A0A8I3NX69	ACE	Angiotensin-converting enzyme	29.5895408	27.99872394	24.67903375	27.74277978	25.12883112	27.02377511	26.09875299	26.07041007	27.78620441	30.00392654	28.23091401	28.57405203	28.68905384	28.66888209	29.0424236
A0A8I3S5M8	PDIA3	Protein disulfide-isomerase	29.80927038	28.02307232	28.81111117	27.05994855	25.82428775	24.76049689	25.80324991	24.67134721	27.20365435	28.8748156	28.68788833	29.38035985	29.19512403	28.81895054	29.25953255
A0A8I3NXE8	KRT15	Keratin, type I cytoskeletal 19	30.45535982	29.29252104	32.04064839	27.23086631	26.53183474	24.71730772	25.40184319	26.01752379	28.2385915	29.86567858	29.22965065	30.17176863	31.36504874	30.60562283	31.63363259
A0A8I3NZ02|A0A8I3PA71|A0A8I3S157	ALDH2|ALDH2|ALDH2	Aldehyde dehydrogenase, mitochondrial	29.21629961	25.43026192	29.15742879	27.34456527	23.50416575	23.46356344	23.27269737	23.59353778	24.6057803	27.46153513	28.52116529	27.24220308	29.0432885	27.86156632	28.46994917
A0A8I3PTD4	PRKACA	cAMP-dependent protein kinase catalytic subunit alpha	27.08430581	27.09543015	24.71693377	25.99264793	22.87616628	25.5353619	25.35148092	23.46679472	26.49955172	27.94151094	27.40984059	27.85858643	27.00587383	27.32958132	27.33388978
A0A8I3Q739	ACTBL2	Actin beta like 2	28.79113796	25.50051426	26.95630274	25.52216575	22.00296471	25.01434859	25.98482059	24.35414082	25.91086584	27.98872426	25.66091179	26.40366527	28.5851677	26.34220652	26.95568651
O18840	ACTB	Actin, cytoplasmic 1	30.43366831	27.62898199	29.16473498	27.03453085	24.81213283	26.80900446	26.58133245	27.12447903	27.696932	29.5256256	28.99248515	28.73857062	29.72430994	29.03526663	29.10108217
A0A8I3P391	SERPINB1	Serpin family B member 1	31.92693999	26.35979046	33.05882047	29.50594337	22.74920383	24.31608058	24.02511606	26.96339157	25.13869096	30.08950491	31.87896761	27.66202315	31.84850573	28.74570579	27.64004322
A0A8I3NVQ6	NPEPPS	Aminopeptidase	28.25160416	27.34564236	27.3790514	27.40679205	24.93404529	26.7039642	25.62505446	25.28665784	27.05480431	28.48054028	28.63834545	28.22971427	28.23820272	28.46454122	28.22101763
A0A8I3N305|A0A8I3N6V8|A0A8I3RVM2	CS|CS|CS	Citrate synthase	28.91746382	28.15530232	27.19862228	28.19498381	25.70477338	27.42394355	26.33012553	25.92152855	27.8062245	29.8016496	29.49191143	29.43675704	28.71407174	29.11797727	28.99076143
A0A8I3PVT9	ENO1	phosphopyruvate hydratase	29.26725911	28.07832746	28.1076172	27.66945392	22.56350601	26.00009289	24.7267834	25.41962494	27.10562249	29.49257051	29.78636925	29.36226761	29.40110917	29.28693404	29.4290524
A0A8I3S0Q9	PLIN3	Perilipin	28.21490079	27.33079876	25.752154	27.41412139	23.33338285	26.75090029	25.25239119	24.14974828	27.24731959	28.6375888	28.40258076	28.84758384	27.76325524	28.93545363	28.95914703
A0A8I3NA23|A0A8I3NHC4|P41148	HSP90B1|HSP90B1|HSP90B1	Endoplasmin	29.89660049	28.92579197	28.81855137	26.2153018	26.57957519	25.47426267	26.64558944	24.92770059	28.28577488	29.11348038	28.19381593	30.18286123	28.85441387	29.20816864	29.92288648
A0A8I3MFK0	S100A9	Protein S100	32.01127718	26.10752275	31.89404644	28.31728058	20.77005706	23.23505316	21.6957025	25.63249953	24.94870454	30.86913741	31.85734068	29.02110813	31.87849775	29.34509651	28.82447941
A0A8I3PXL2	HSPD1	60 kDa heat shock protein, mitochondrial	29.19510713	27.86266781	27.57859036	27.0287619	24.64954894	26.09684704	24.62926089	25.57924182	27.15442324	29.71697589	29.09699103	29.44683211	28.62579886	29.38432964	29.86174404
A0A8I3P5X5	ALOX15	Polyunsaturated fatty acid lipoxygenase ALOX15	30.73625632	24.61139735	30.66899516	27.89701297	20.9118971	22.44361404	21.91131506	25.01151224	23.8590674	29.30591447	30.54628445	27.40488732	30.61609739	26.19885854	25.82372723
A0A8I3N1U1	SCCPDH	Saccharopine dehydrogenase-like oxidoreductase	28.46392473	28.78984259	24.62775746	28.38398237	25.69996537	27.34240956	26.59599164	23.888164	28.24526579	29.81289113	29.08929732	29.65957704	28.41663651	28.56679394	28.94896885
A0A8I3Q3V5	AKAP3	A-kinase anchoring protein 3	30.26114711	30.07987354	25.44313946	29.22036106	26.66011937	28.91316164	27.9562929	27.48801942	29.8812346	31.37597137	30.06478782	31.45775479	29.67579363	30.72902578	30.88941223
P61162	ACTR1A	Alpha-centractin	25.48306653	24.24911064	22.52059531	22.55254398	21.3781569	23.11294118	21.29319437	22.16318857	24.17479855	25.46573905	24.65296018	25.756874	24.84451879	25.55546542	25.78082647
Q258K2	MYH9	Myosin-9	30.06485267	26.15072649	29.75786927	26.09605177	21.70707141	23.63761243	22.48957296	24.48229546	25.13659311	28.52075584	29.29560742	26.49373044	29.2131722	27.2193532	27.71055664
Q8MJD1	ELANE	Elastase, neutrophil expressed	30.77152706	26.25574496	30.48673551	28.71891184	22.41899321	23.74540052	23.6440511	26.27405592	24.31584518	28.53490084	30.4358772	26.52481162	29.87071835	26.94632789	25.53892519
A0A8I3PUZ8	ATP2A2	Calcium-transporting ATPase	27.89555291	26.50730599	26.78833605	25.26646249	24.3308316	23.74678988	23.93643169	22.83841653	25.74817828	27.54059968	26.49119793	27.63939615	26.63900607	26.09531417	26.2310619
A0A8I3N156|A0A8I3NCZ2	ARPC4|ARPC4	Actin-related protein 2/3 complex subunit 4	29.05356211	25.19425724	28.35411354	25.78777694	23.38218472	23.80298318	23.34011034	24.62338444	24.57639977	27.55017901	28.39945527	26.33165606	29.38153858	26.57927733	26.80716798
A0A8I3PK48|A0A8I3PPA5|A0A8I3PPG5|A0A8I3PTV9|P49819	DLD|DLD|DLD|DLD|DLD	Dihydrolipoyl dehydrogenase|Dihydrolipoyl dehydrogenase, mitochondrial	28.52448217	27.42623606	25.96420903	27.22864314	23.55044468	26.1871366	25.05206693	25.14224494	26.98218172	28.92474367	28.27037025	28.54922347	27.87907599	28.79212825	29.08386242
A0A8I3QDA7	ADPRS	Tektin	28.58438723	27.66887264	26.15412998	28.04104455	24.7854519	26.83812058	25.67566296	25.34130794	27.08074981	29.30435628	28.90495611	28.70379309	27.85639005	29.02558159	28.89414119
A0A8I3SA39	AKAP4	Uncharacterized protein	32.11298276	31.50984777	27.80745787	31.16087833	27.81896779	30.29691146	29.41888018	29.02485295	31.22289436	33.09500887	31.97814795	32.65274145	31.69538211	31.83087548	32.02285665
A0A8I3NNL2	KRT15	Keratin 15	31.66037448	28.94923542	32.20490593	29.33223018	27.38355555	26.53828473	26.6423337	27.12100827	28.34304498	31.30764544	31.16457912	30.77451886	32.18356052	31.15005407	31.843573
A0A8I3PGL7	ACTL11	Uncharacterized protein	28.24530127	26.95575804	23.67157543	27.28736357	24.05288934	26.11462226	25.23211429	25.03519246	26.25027279	28.41105012	28.25928651	28.72908666	27.70431758	27.93694994	27.20268776
A0A8I3P289|A0A8I3P7I1	IL4I1|IL4I1	Interleukin 4 induced 1	29.05156738	28.53432787	24.16173514	29.20977939	26.08280677	28.24321864	27.44131088	25.4957673	29.22818758	30.22061618	29.33573543	29.75874431	28.62312083	30.30416936	30.66675525
A0A8I3NY48	CCT2	T-complex protein 1 subunit beta	29.07510818	27.78299915	25.8751871	26.33277458	23.60177037	25.44516263	23.96163476	24.59392301	27.00514817	29.11170636	28.24049285	28.99412491	28.41259222	28.99915248	29.24630013
A0A8I3NG17	IDH3A	Isocitrate dehydrogenase [NAD] subunit, mitochondrial	27.88293672	26.60803901	25.89311229	25.87103585	23.81017565	25.39141984	24.01398272	23.96141369	26.38444047	27.98676429	27.85519591	27.95686447	27.39017146	27.98498635	28.42798635
A0A8I3MRE3	TEKT3	Tektin	29.20744385	28.50576687	24.24119608	28.81359999	25.16448296	27.43565073	26.6920902	25.88170826	28.10470508	30.01163941	29.5683603	29.59997457	28.82221299	29.92063011	29.58708167
A0A8I3NE39|A0A8I3NQP8	HSPA1L|HSPA1L	Heat shock 70 kDa protein 1-like	28.89259042	28.33943457	24.03911936	28.35903535	24.34778742	27.62218856	26.42196638	25.22864483	28.11541579	29.83285076	29.18908359	29.49776129	28.35676572	29.65015324	30.00241276
A0A8I3MVX3	FASN	Fatty acid synthase	28.60169029	26.67867734	28.90925812	29.66661259	23.18741499	24.63778535	24.08391949	25.18669885	25.61492459	28.4295149	28.46007413	28.2757239	29.3993087	27.31203321	27.91447474
A0A8I3NC97	CCT6A	T-complex protein 1 subunit zeta	27.83405115	26.79989456	25.34296476	23.95248631	23.36603129	24.71215607	23.27168692	24.87745619	26.57822363	28.07898064	26.3265418	27.96630588	27.13345065	27.9157939	28.43988233
A0A8I3MM40	UQCRC2	Ubiquinol-cytochrome c reductase core protein 2	28.8651404	28.00844971	26.10707369	27.87855404	24.62466808	27.20616699	25.96747956	25.22224586	27.63821027	29.59424299	28.68801774	29.2109337	28.63046712	29.00402655	29.6106623
A0A8I3PFA9	PKM	Pyruvate kinase	24.79572017	24.59850718	21.01632389	23.25020157	21.7164772	23.1868663	22.43429562	21.80558023	24.06329043	24.95684003	25.00840418	25.0746971	24.60299265	25.12054016	24.96434195
A0A8I3PG67	PKM	Pyruvate kinase	26.12810836	23.23790178	24.39438357	23.05296881	21.14520091	22.54144677	21.82318986	22.69951515	23.52513651	26.07801747	26.35236159	24.73366106	27.37196533	25.39386624	25.57169521
A0A8I3NYC8|A0A8I3P6L6	ACO2|ACO2	Aconitate hydratase, mitochondrial	30.01666487	29.08764219	26.41246756	28.3086781	25.4703235	27.45252344	26.65015572	26.11653832	28.63329608	30.51781362	29.95032344	30.42323366	29.26679225	30.43147881	30.51481523
A0A8I3NAU8|A0A8I3NK04	CTSG|CTSG	Cathepsin G	30.80886441	24.87291857	31.86582953	28.92601832	22.72721443	23.53785175	22.31672487	26.56177656	24.74215728	28.36240516	30.0534398	26.92341222	29.43866604	26.79613853	25.96764134
A0A8I3MKW3	GAPDHS	Glyceraldehyde-3-phosphate dehydrogenase	30.17904541	29.7577866	25.71765066	27.34212531	25.67051591	28.61247824	27.76032306	27.0954909	29.33412304	31.35822338	30.19956727	31.20184175	30.1846497	30.95213132	31.03161244
A0A8I3NIY1|A0A8I3NJ10	ME1|ME1	Malic enzyme	25.95863681	24.45301072	25.24420545	23.9176363	22.48491604	24.15151146	23.13814116	22.75551206	23.97240698	25.99282924	26.00337938	25.23801736	26.27383339	25.19455869	25.36379453
A0A8I3NSX2	GLOD4	Glyoxalase domain containing 4	26.23977544	24.86600842	25.64906844	24.53219361	21.8986248	24.11380247	22.71913986	22.59165879	23.91509783	25.99524267	26.28862211	25.85230117	25.98369201	25.95190786	25.83456453
A0A8I3Q031|A0A8I3Q6J5	HADH|HADH	3-hydroxyacyl-CoA dehydrogenase	26.17530903	24.88116795	25.05000895	25.35031701	21.59460834	23.54539558	22.66603846	22.0267895	24.16618928	26.18416512	26.02265424	26.36897481	26.15579255	26.62639516	27.55559994
A0A8I3MLR7|A0A8I3MT85|Q05052	DDOST|DDOST|DDOST	Dolichyl-diphosphooligosaccharide--protein glycosyltransferase 48 kDa subunit	26.94401789	24.97452882	26.15510234	24.93957143	23.47920561	22.99657142	22.97748954	21.87749552	24.41404901	26.44557674	25.71845432	26.29152838	26.48313859	25.81034374	26.26489531
A0A8I3NXV1|A0A8I3P7Y0	PLS3|PLS3	Plastin-3	29.13458381	27.64162433	27.69120577	27.22671926	24.5362399	26.80187869	26.53123232	25.25403316	27.57021148	29.89306802	28.15560004	28.07548309	27.91534402	27.62496994	27.86393736
A0A8I3PIS5	TMEM256	Transmembrane protein 256	22.3965049	24.7409994	21.85498985	25.02688743	20.65915631	23.29691825	21.51482329	21.92654372	23.59311162	22.74215511	22.26085089	23.6714414	22.48435068	23.09536065	22.37928923
A0A8I3PYH1	ACR	Acrosin	29.9718797	29.63206299	25.42650813	29.57532686	25.99172578	29.12326538	27.98856819	26.61104085	29.06234817	30.95478394	30.6784614	30.58949681	29.30203325	30.6410021	30.5131576
A0A8I3MP41|A0A8I3RQL9	QSOX1|QSOX1	Sulfhydryl oxidase	30.12810419	25.60421505	26.81061535	26.76221259	26.59295618	25.68028122	24.68026289	25.16173563	26.32593961	28.56045299	28.89079336	30.06682272	28.04354426	27.37410853	27.32838286
A0A8I3MY05|A0A8I3N467|A0A8I3N9K0	TUBB|TUBB|TUBB	Tubulin beta chain	25.63512318	22.62283305	23.92727437	22.53577996	21.13421027	21.84055946	20.99365623	21.15173457	22.59659134	24.75510266	23.1232291	24.77718025	24.25967175	24.3417948	24.96263568
A0A8I3PJ87	TUBB4B	Tubulin beta chain	26.62703314	27.20938858	22.94445585	22.47048579	23.32916146	25.00061445	24.18854829	24.95871248	26.41330903	27.96317809	25.93405601	27.455501	25.8217523	27.44462913	27.87125671
A0A8I3Q0F7|A0A8I3SAL0	PDIA6|PDIA6	Protein disulfide-isomerase A6	27.56049438	25.45194405	26.47408026	24.82701558	23.17183941	22.44671055	22.95314469	22.26650568	24.44604646	26.15563038	26.29283883	26.72995931	26.92445328	26.00336843	26.4078362
A0A8I3MI84	WDR77	Methylosome protein WDR77	25.96536707	26.02080954	23.53709961	23.47863438	22.76608395	24.44665147	23.67009664	23.54296062	25.17798066	26.05280216	24.7267276	26.73224065	25.66353737	26.53470925	26.96649692
A0A8I3N0D3|A0A8I3N0L9|A0A8I3N0Y0|A0A8I3RTC1	PLEC|PLEC|PLEC|PLEC	Plectin	28.34906429	24.85027986	28.25169469	23.83451332	21.49280909	20.25743658	21.68183502	23.59927342	23.55965876	26.18136288	28.26626282	24.61432943	27.59932903	26.02939607	26.14460524
A0A8I3NVV9	IMPA1	Inositol-1-monophosphatase	28.12365193	27.81375882	24.79735468	27.87969773	24.88983186	27.02080873	25.83741129	25.70788045	27.24678292	28.0620522	28.62573052	28.5829947	27.89571347	28.26159194	28.17486631
A0A8I3Q434	ATP6V1A	H(+)-transporting two-sector ATPase	29.03840507	28.03314715	27.51520897	25.40980131	24.46218541	25.80501136	25.23737967	25.57344076	27.39921789	28.99982239	27.77365862	28.82479104	28.55992183	29.03547962	29.30057992
A0A8I3PHT7|A0A8I3S474	ACADVL|ACADVL	Very long-chain specific acyl-CoA dehydrogenase, mitochondrial	27.17107125	26.7652145	27.59974078	26.98279972	24.0666048	24.97487653	24.21686045	23.97409434	25.7882207	27.36140439	27.14904804	27.37733108	27.24198858	26.91879278	27.14157372
A0A8I3PKS3|A0A8I3PQE6	CLTC|CLTC	Clathrin heavy chain	29.96425029	28.28175693	28.91751838	27.77839836	25.65202317	26.76933748	26.01574056	25.8400333	27.90309823	29.50109507	29.45646857	29.56752109	29.75242975	29.20070576	29.19938002
A0A8I3P230	SERPINB6	Serpin B6	27.64045814	26.46138594	27.15786419	25.6354441	24.60968347	24.83232553	24.44720651	23.97819492	26.07652502	27.14453665	27.52909301	27.50389797	27.30398314	28.10032133	28.07304692
A0A8I3NVP1	NUP210L	Nucleoporin 210 like	28.54421188	27.6392176	25.49234342	28.39440319	25.16582384	26.79650696	25.61992985	25.84134622	27.39239768	29.16400087	29.04575479	28.94629705	28.26528025	28.03541994	27.70182374
A0A8I3NYQ0	CUL3	Cullin 3	28.42964226	27.89140405	25.70150224	27.41614764	25.3099632	26.66616379	26.3576737	25.07414908	27.32655066	28.8331739	28.66021654	28.63332814	27.62733381	27.67714934	28.41134977
A0A8I3S301	LOC100856782	T-complex protein 1 subunit eta	28.06874014	27.10580466	24.96427675	25.67159456	23.98958883	25.50985942	23.58740616	24.22939944	26.40332616	28.39789249	27.59707561	27.90907156	27.34680031	27.89253893	27.96074969
A0A8I3MRV7	PITRM1	Presequence protease, mitochondrial	26.88215687	26.01198666	24.38676838	26.06902458	23.82465615	25.01326548	23.95444952	24.03341141	25.9586353	27.47763679	26.8294469	27.25157355	26.31288787	26.98828929	27.0388196
A0A8I3ND73	SPACA1	Sperm acrosome associated 1	28.56206726	27.1051666	23.7788946	26.7534961	23.93168489	26.9616152	25.04666756	25.37993923	27.24657203	29.16931169	28.68475838	28.71907927	27.99011718	27.74826809	27.8462962
A0A8I3NLR0	VDAC1	Voltage-dependent anion-selective channel protein 1	27.19784957	24.76361317	25.90501032	25.94101517	21.83333718	22.9013316	22.57908612	21.33129928	23.64882967	26.13708632	26.57778782	25.80240606	27.05568621	26.69442208	27.26339436
A0A8I3P2H4	LDHC	L-lactate dehydrogenase	28.82244478	29.1745027	24.03969508	28.16432403	24.44486541	27.58786954	26.50110631	25.22638439	28.04609409	29.41398579	28.81054299	29.86278256	28.54076081	29.66425981	29.81112072
A0A8I3MQH3	SPAM1	Hyaluronidase	29.38553793	29.46220847	25.24639848	29.52320455	26.44265176	28.70449874	28.15992698	26.46767299	29.66768593	31.23961171	30.17372206	30.37159166	29.10469537	30.25384613	30.32153467
A0A8I3M9P4	ANXA1	Annexin	30.77690224	26.649498	29.61031663	28.36365621	25.76892631	24.1563723	24.57213523	26.19418011	26.10084223	29.84997062	30.89903592	28.46270991	31.08083302	29.28884478	29.04153425
P49256	LMAN2	Vesicular integral-membrane protein VIP36	26.8351474	23.76820328	26.55570339	24.82256304	22.20423683	21.72650374	21.74936276	21.86767503	22.94608221	25.33391486	25.62053172	25.16430719	26.53090602	25.02734547	24.81631353
A0A8I3RT39	PSMB6	Proteasome subunit beta	27.15788452	26.73672739	24.91315331	26.66047234	24.40088894	26.281847	25.21601885	25.04199215	26.29465241	27.5223168	27.50438125	27.45577897	27.09070657	27.47318305	27.66896735
A0A8I3NPU5|A0A8I3RXK0	IMMT|IMMT	MICOS complex subunit MIC60	27.82820159	27.28756788	25.88022241	25.8384553	24.70094371	25.3626265	24.73826163	24.95697345	26.93677038	28.31438262	27.53121764	28.49193464	27.38829418	28.47993952	28.65742344
A0A8I3P259|A0A8I3P8G5|A0A8I3PFH8|A0A8I3PFX6	PEBP4|PEBP4|PEBP4|PEBP4	Phosphatidylethanolamine binding protein 4	26.16267592	25.82471791	22.58012376	25.86845215	22.26868177	24.90315492	23.87340328	23.71689979	26.27543183	27.39104346	27.20834308	27.72571078	26.5161686	27.36875794	27.91976993
A0A8I3RSY6	ACAT1	Acetyl-CoA acetyltransferase, mitochondrial	28.54653511	27.83898436	25.6724236	26.95628826	23.92369747	26.26724918	25.03289717	24.80262139	26.98208492	29.22792687	27.9928911	28.72484067	27.78014389	28.4043546	28.95562894
A0A8I3MR78	HSP90AA1	Heat shock protein HSP 90-alpha	28.92721485	28.23747977	27.38210874	27.35262811	24.73881347	26.88872965	26.75011191	24.47897979	27.82234179	29.31480457	28.70175797	29.2067696	28.15993638	29.33282624	29.40303289
A0A8I3N9V3	HSP90AB1	Heat shock protein HSP 90-beta	27.23862149	26.26158407	24.47771913	25.59312811	22.94333202	25.33729889	24.29246762	23.25628971	25.82146788	27.0629215	26.94379933	26.88160578	26.98917774	26.9098031	27.22884338
A0A8I3NYN6|A0A8I3P5G6	MDH1|MDH1	Uncharacterized protein	27.62290578	27.22935227	25.20663881	27.32698013	23.43957335	26.65284087	25.0205926	23.5437096	26.53752464	28.06081255	27.89714416	27.89970814	27.20837436	28.14704143	28.10973099
A0A8I3PBS0	SFXN3	Sidoreflexin	26.8829985	26.63432833	22.67593779	26.86683115	23.23462382	25.97936474	24.43153973	24.37182748	26.19324692	27.3620849	26.43982368	27.43082571	26.48189784	26.91976101	27.07671383
A0A1B1X469	ATP5F1A	ATP synthase subunit alpha	29.96485834	29.58906206	27.17581385	28.10667348	26.03806935	28.28116291	27.54564062	26.18962298	28.92702545	31.18284264	29.54096892	30.47386012	29.70445086	30.38031745	31.21703939
A0A8I3PQU8	YWHAQ	14-3-3 protein theta	25.77525507	23.21258848	25.83252712	23.42213943	20.52007465	21.4603452	21.45606161	21.38322233	23.26110802	25.16405622	25.3117234	23.8963505	25.83483674	24.73254234	24.57468956
A0A8I3N636	NDUFV1	NADH dehydrogenase [ubiquinone] flavoprotein 1, mitochondrial	27.81872414	26.58477056	25.57883562	26.49171199	23.42991448	25.91111188	24.73378691	24.0671072	26.08537184	28.34498168	27.53092085	27.92923974	26.9700948	27.57611412	27.73293228
A0A8I3PU81|A0A8I3S9D9	GPD2|GPD2	Glycerol-3-phosphate dehydrogenase	28.54979299	27.92850232	27.50463274	28.43995669	25.106275	26.87359865	26.12387536	25.05177203	27.34190673	29.12999445	29.20199529	29.08589763	28.91487313	28.56637162	28.2757311
A0A8I3Q1P7	YWHAZ	14-3-3 protein zeta/delta	28.19637836	26.53793484	27.03879602	26.73827123	23.8156371	25.55930393	24.47299108	24.46160398	26.50639274	27.86682638	28.0748047	27.6587695	28.05371392	27.75743176	27.67814243
A0A8I3NTM7|A0A8I3PC86	AUH|AUH	AU RNA binding methylglutaconyl-CoA hydratase	27.45165888	26.90118364	23.61050412	25.81176981	23.49621222	26.01209558	24.1713444	24.3952409	26.72877792	27.96770164	26.91872187	27.80297387	26.29618124	28.04889946	28.3269867
A0A8I3PZS7	PDHA1	Pyruvate dehydrogenase E1 component subunit alpha	29.03047694	27.66191174	24.55567126	27.2869084	24.28636093	26.51753623	25.32105029	24.601887	27.44001067	29.51498353	28.07546923	29.16267965	27.82768974	28.94918375	29.53549438
A0A8I3PHU8	DECR1	2,4-dienoyl-CoA reductase [(3E)-enoyl-CoA-producing]	25.75325234	24.37349246	24.51874574	24.8795003	22.46884287	23.65038205	22.64822957	22.72798048	24.11868108	25.67908201	25.69948029	26.07569809	25.44778108	25.51881346	25.8505395
A0A8I3MBM0	IZUMO1	Ig-like domain-containing protein	28.56170363	28.32375597	23.62563731	28.64007556	25.55913395	27.88989747	26.9397793	25.39541925	28.46338453	29.96082062	29.11371757	29.59673977	28.41141088	29.33866988	29.17002898
A0A8I3MS75	LGALS7B	Alpha-actinin-4	26.55696661	22.93647443	26.64490557	23.85178724	20.37348667	21.38076506	21.1485594	21.25753029	22.36078313	25.69608775	26.60825473	24.02721088	26.85705132	24.57324334	25.51894409
A0A8I3NTY8	GNPDA1	Glucosamine-6-phosphate isomerase	26.74729634	25.71176231	24.50122933	25.32722519	22.89606565	24.5210672	23.7677836	23.11545188	25.24060222	26.63886129	27.20256284	26.61867081	26.22971738	25.99928769	26.30597893
A0A8I3MHQ2	ME2	Malic enzyme	25.96154444	24.9705687	22.6297561	25.41066726	19.83597342	23.34507424	21.75330959	21.18612264	24.24478083	26.71001335	26.59393294	26.68239209	25.73757298	26.5212497	26.19711736
F1PCT7	RPN2	Dolichyl-diphosphooligosaccharide--protein glycosyltransferase subunit 2	27.82154747	26.05788231	27.67530977	25.42927117	24.10699477	22.97824474	23.93669872	23.24402739	25.24746131	27.19436191	26.52202969	27.38833317	27.50906944	27.10620011	27.39262999
A0A8I3QCW7	GOT1	Aspartate aminotransferase	28.69571367	27.84877388	25.70503949	27.51784574	24.67392211	27.03184303	26.14761076	25.4078318	27.10931916	28.99746237	28.95707433	28.50036548	28.40020502	28.58573795	28.43421957
A0A8I3NKB5	OGDH	2-oxoglutarate dehydrogenase complex component E1	27.2420251	26.55439558	25.69594332	26.12914863	23.3448267	25.37754523	24.44074608	23.90372844	26.22929573	27.92192241	26.98181315	27.82135527	26.91407439	27.44973692	27.52242732
A0A8I3NW81	PSMA7	Proteasome subunit alpha type	25.896184	25.12578333	23.552787	24.99522481	21.83483552	24.25252782	23.16069173	22.21761268	24.33409844	26.37197265	26.02345371	26.09011666	25.69638343	25.78051921	25.9478326
A0A8I3NHK2	LOC609323	Uncharacterized protein	26.21635947	24.67280932	22.37497974	25.54179697	21.2196539	24.82273689	23.26559538	23.17619558	24.75278217	26.61933598	26.4114236	26.19650334	25.55479299	25.85245977	25.63502904
A0A8I3RUW0	TXNRD1	Thioredoxin reductase 1, cytoplasmic	28.04576059	26.8115783	26.6888253	27.39853115	23.85802392	25.75399412	25.02491242	24.57386885	26.24972718	27.72444243	28.28730311	27.50768437	27.77749266	27.87214749	27.5033183
A0A8I3NAM1	LCP1	Lymphocyte cytosolic protein 1	30.24927075	26.02968244	30.36757652	27.45925454	22.0631339	22.9399776	23.29480195	25.88779768	24.39186024	29.47953097	30.70287307	27.05302502	30.96847748	27.54009347	26.05268118
A0A8I3NU02	VIM	Vimentin	28.6573993	24.67376166	28.63884512	24.56913924	23.63543371	23.86021199	23.44033396	23.4550801	24.07786265	27.19647322	27.90291755	25.59068417	28.52238046	26.50855912	25.35905722
A0A8I3NG14	CAP1	Adenylyl cyclase-associated protein	29.25312579	24.86197169	28.29409321	26.45960913	21.5180899	22.35962642	22.32888151	24.15679485	23.59317588	28.25132363	29.50676685	26.41631715	29.79482725	27.34807633	27.18073935
A0A8I3NW54	CSTB	Cystatin B	28.77645203	25.6121882	26.7814579	27.07013075	22.90298109	24.70941975	24.49078081	23.3067029	25.30960729	27.71889368	29.17901751	25.91800318	29.58900528	27.50793777	27.6654574
A0A8I3P9Y9	PGK1	Phosphoglycerate kinase	29.97052542	26.96413809	29.5034139	27.20387144	23.09432238	24.72388011	23.90954449	24.78424408	25.57635593	29.2583042	29.43211135	27.73588334	29.79933874	28.00627601	28.01044463
A0A8I3PWC4	DNAJC11	DnaJ heat shock protein family (Hsp40) member C11	26.4040583	25.88754115	26.08388394	25.99222637	23.34058859	24.30330777	23.50494464	22.51937752	25.13751624	27.00725376	26.47036131	26.90831846	25.89176694	26.05301178	26.13111103
A0A8I3N3M3	NIPSNAP3A	Nipsnap homolog 3A	26.46167581	25.41376281	23.09365089	25.51871821	19.80765745	24.02350907	22.41744338	21.81960053	24.86774514	26.75227343	26.77847303	26.06192053	26.40820937	26.27095214	26.23509186
A0A8I3PBB2	PSMD1	26S proteasome non-ATPase regulatory subunit 1	27.69538568	26.20089535	26.34047531	26.05631333	22.94132183	24.92996769	23.94569621	23.59948819	25.71791293	27.48245066	27.50509818	27.73576958	27.00927149	26.70339965	26.85358678
A0A8I3NTB5|A0A8I3NTX4	CANT1|CANT1	Galectin-3-binding protein	27.123331	22.30828454	25.85767237	23.385023	21.7952734	21.92848845	21.9055019	22.44472739	24.12889752	24.74912415	25.33620957	24.83905951	25.51312375	25.4821901	26.39151063
A0A8I3PHW0|A0A8I3PIB4	MAN2C1|MAN2C1	alpha-mannosidase	28.78431266	27.58832906	23.33527139	27.71355769	25.31380061	27.14903982	26.29954923	25.29794704	27.39512246	28.93893918	28.52095512	28.47807441	28.11691051	28.58470087	28.20574473
A0A8I3PWI5	ACRBP	Acrosin-binding protein	28.16118869	27.8904205	24.07232591	27.83864644	24.28174993	27.05938542	24.88115068	24.95353782	28.10094736	29.52314833	28.76559667	29.3992612	27.63249501	28.92164195	28.97908553
A0A8I3MZR3|A0A8I3MZX3	PHLPP2|PHLPP2	Uncharacterized protein	26.81229186	24.86291065	26.08065019	24.99346608	22.61858624	24.10892088	23.7012296	22.45500891	24.01874204	26.29751827	26.52025315	26.28411805	26.41725143	25.95597877	25.83557777
A0A8I3NMR3	LTF	Lactotransferrin	33.50678393	29.53056632	33.92395452	30.86412611	28.40856098	28.10626789	27.18379161	28.40424288	28.90613155	32.21455877	33.31878552	31.90182871	33.48761184	31.23398743	30.91805032
A0A8I3N945	KLHL10	Kelch like family member 10	26.78958007	26.71273091	23.90522845	26.49814039	24.21698479	25.3773725	24.984775	24.53940211	26.04128199	27.54801377	27.66556642	27.6893575	26.39584195	26.80200644	27.3444217
A0A5K1UTD0	WDR1	WD repeat domain 1	28.73834604	25.84582431	27.11522217	25.98925698	23.28683789	23.91607525	24.02600093	24.3977645	25.5522842	27.8402399	28.88832902	27.02826049	29.01883509	27.21178784	27.36388814
A0A8I3MHC7|A0A8I3RQ96|A0A8I3RRV1	TRAP1|TRAP1|TRAP1	TNF receptor associated protein 1	27.63704862	26.94709568	25.52540375	26.33271847	23.62340069	25.64050962	24.45787788	24.01420088	26.29552604	28.36023674	27.76750399	28.27909086	27.42632623	28.05513882	27.78060028
A0A8I3NQA0	C3	Complement C3	30.85731594	25.63554822	30.92410409	28.17301465	23.03589146	23.61823477	23.35538755	25.37213384	24.33576722	28.44080297	30.20417955	26.94467324	30.3957607	27.28974861	26.66632673
A0A8I3MWT8	OPLAH	5-oxoprolinase, ATP-hydrolysing	29.29435654	27.57355528	24.2758907	25.66928492	25.01990617	27.51035699	27.0951577	25.70590027	27.79243128	29.8782138	27.73518462	28.4305609	28.12569385	28.81994407	28.57948825
A0A8I3ND00	PKDREJ	Polycystin family receptor for egg jelly	28.7595096	28.05937299	24.07452423	28.43948327	25.50934686	27.54349657	26.22733642	26.06645063	27.46436634	29.18943648	29.06874394	29.23844735	28.12260571	28.39779611	28.07276668
A0A8I3S1V9	NDUFS1	NADH-ubiquinone oxidoreductase 75 kDa subunit, mitochondrial	28.77802557	27.75309064	26.75314926	27.4620235	24.96799399	26.79007107	25.47622182	25.5854885	27.25145947	29.2984461	28.61083702	28.95650475	28.17938673	28.84298435	29.10920913
A0A8I3RZ46	ACAA2	Acetyl-CoA acyltransferase 2	27.74013624	25.52495908	26.40761765	26.53210802	23.3551182	23.69505244	22.74851461	23.90861774	25.03271754	26.97738977	26.2247448	27.12964324	26.39940136	26.64522079	27.86860551
A0A8I3MVW9	ACTN1	Alpha-actinin-1	29.16470256	24.08220252	28.90277994	25.7789039	22.11869971	21.74332853	22.31869921	23.84407915	23.00097084	27.29612748	28.86434396	25.3340045	29.00323138	27.0768372	28.26562998
A0A8I3MLJ5|A0A8I3RT68	AMDHD2|AMDHD2	N-acetylglucosamine-6-phosphate deacetylase	26.07153217	25.42431166	23.42760003	25.34299951	22.04516715	24.18145396	23.30479214	22.70949922	24.51714273	25.93587671	25.22905044	25.78181209	25.60230498	26.18960716	25.96594635
A0A8I3MXC4	FH	Fumarate hydratase, mitochondrial	27.38938586	26.02677984	26.12460221	26.05292335	22.69360232	24.16912869	23.29288441	23.3887369	25.7446904	27.51049489	26.77149822	27.32748661	26.74463423	27.39764576	28.03605839
A0A8I3Q997	NDUFA10	NADH dehydrogenase [ubiquinone] 1 alpha subcomplex subunit 10, mitochondrial	27.22308772	25.52872561	24.30284178	25.05834907	22.68070832	24.29059819	23.11823104	22.49574549	24.88204731	27.34523554	26.85115577	27.24560095	26.324151	26.7321937	27.14403465
A0A8I3MZS6	DLAT	Acetyltransferase component of pyruvate dehydrogenase complex	28.12371387	27.05261081	25.14052143	27.35100158	23.45861798	25.94935145	24.60542838	24.5419611	26.71421059	28.72295832	28.43785873	28.27822946	27.55653813	28.19993782	28.18063546
Q9GL24	CTSL	Procathepsin L	26.46159329	23.35164924	27.09573256	23.21396495	23.96537593	23.01293982	22.01061061	21.11525937	23.5641293	25.88423791	26.81055305	27.00243931	26.74280386	26.46096887	26.06591095
A0A8I3P1K1	GNPDA2	Glucosamine-6-phosphate isomerase	24.52367715	23.71997381	22.21507681	23.72339543	21.58689781	23.13122934	22.24343952	22.04565218	23.35590846	24.9809274	24.60229724	25.12178386	24.28500247	24.60042581	24.4274788
A0A8I3MC47|P79143	ANPEP|ANPEP	Aminopeptidase|Aminopeptidase N	27.51837394	25.81297027	27.53266984	27.49810336	24.63725352	26.19233408	26.01972267	24.83612317	26.38293392	26.97212933	27.91812994	29.22695254	28.30261293	30.73809444	32.08792033
A0A8I3PPT0	OAT	Ornithine aminotransferase	24.51064196	22.71623944	21.52642993	23.48687436	20.14089406	22.36659694	21.07181548	20.47014083	22.97892191	24.90252094	24.88530025	25.10744823	22.55259822	25.31847225	24.91612561
A0A8I3MQ40	SERPINA5	Serpin family A member 5	27.24285391	24.16248542	27.56797095	25.35938201	23.46992613	23.92369214	23.3863899	23.30479383	24.62117674	26.4881514	26.09437772	26.48981652	26.14720595	27.28862068	26.32822926
A0A8I3ML30|A0A8I3MLQ0	NAPA|NAPA	NSF attachment protein alpha	26.86150924	24.81090324	26.70989026	24.55174648	22.33126196	23.4592648	22.93109271	23.01889215	24.60512409	26.47779125	25.47364367	25.7494079	26.14873392	25.94030653	26.20307233
A0A8I3Q509|A0A8I3SBX3	GDI1|GDI1	Rab GDP dissociation inhibitor	28.64121104	26.71819983	27.60578969	27.21659728	23.98719218	25.93526921	24.77589122	24.84971699	26.42611347	28.13589355	28.73264857	28.0034924	28.74658131	27.99115991	28.02243206
A0A8I3MTF3	GDI2	Rab GDP dissociation inhibitor	26.14384028	23.58450117	26.59978634	24.36833474	20.60899074	21.78088112	21.37924691	22.31367219	23.07496722	25.49621591	26.3939408	24.54624852	26.68208879	24.86415189	24.76721833
A0A8I3P8Y8|A0A8I3PFU3|A0A8I3S3U0	PCMT1|PCMT1|PCMT1	Protein-L-isoaspartate O-methyltransferase|Protein-L-isoaspartate(D-aspartate) O-methyltransferase	27.07573904	25.72153245	24.61805925	25.66592536	23.67351886	24.82743714	24.28416892	23.59461318	25.71354694	27.09153244	27.11084021	27.09484345	26.56289402	27.27331667	27.29162101
A0A8I3S6S5	ACSS1	Acetyl-coenzyme A synthetase	30.15683672	25.96512289	30.19168264	27.27070286	22.84757428	24.46625549	24.02609693	24.19952308	25.13036463	28.3636562	29.83661226	27.12298154	29.7942265	27.06150617	26.57247415
A0A8I3MM93	IQGAP1	IQ motif containing GTPase activating protein 1	28.99773494	25.21120271	28.89088391	26.50176978	22.81252096	23.85571239	23.62175652	24.53929046	25.01934893	28.14331768	28.68790388	26.03120136	29.09718029	27.41562699	27.79127181
A0A8I3Q9P3	HOGA1	4-hydroxy-2-oxoglutarate aldolase, mitochondrial	26.01780324	25.89503603	21.6676987	26.59617648	22.16737881	24.50020673	23.67229632	23.7180526	25.26829871	27.41752415	26.91003974	27.45080074	25.98946693	27.3605451	27.55894847
A0A8I3NVN8|Q28895	LOC119876012|NPC2	NPC intracellular cholesterol transporter 2	28.87228001	27.59611601	27.03152699	27.46703115	24.49015211	26.51356094	24.9418633	25.74931043	27.09828004	28.68512369	28.31008924	28.76944595	28.38250869	28.67069417	28.79640139
A0A8I3NRF8|A0A8I3NRG9	RAB1B|RAB1B	small monomeric GTPase	25.26196686	22.1401056	25.52765417	22.47359713	18.96894599	19.6167747	19.46922149	19.98478265	21.30857606	23.42730745	24.30963635	23.20768309	25.34991658	22.85347118	23.27608872
A0A8I3RVY8	ANTXRL	VWFA domain-containing protein	27.16273696	25.89309806	23.5080271	27.34109851	23.32431821	25.78039313	24.27055089	24.50569738	25.82842601	27.6120089	27.65446452	27.45476392	26.36704635	27.21940117	27.04838695
A0A8I3PZ27|A0A8I3Q1F4|A0A8I3Q2G6|A0A8I3S6F7	SPTAN1|SPTAN1|SPTAN1|SPTAN1	Spectrin alpha, non-erythrocytic 1	28.41710108	25.35520773	28.88011666	26.0288124	23.80625384	22.81595013	23.45801356	24.42957759	24.76935937	27.29646199	28.12281695	26.09885847	28.47025096	27.406242	27.89180425
A0A8I3Q7T6	HSD17B10	Hydroxysteroid 17-beta dehydrogenase 10	28.49415097	27.19728785	25.79570154	26.63867651	24.62229837	26.61078319	25.00874106	24.84981606	27.24573983	28.95780768	28.21179911	29.02084064	27.59269189	28.67584764	28.93207659
A0A8I3Q3K3	LOC477072	Serotransferrin	29.45996642	24.57539635	29.43753376	27.03513769	28.24590395	24.10044584	23.55205377	25.71672788	25.02935817	27.69017473	29.03612957	28.87542479	29.34628555	27.15427899	27.1745716
A0A8I3MM43	SLC25A11	Mitochondrial 2-oxoglutarate/malate carrier protein	26.68172889	25.02280248	26.21443211	25.35200679	22.64155048	24.37666076	23.61760831	22.87264408	24.84918501	26.39424993	26.4955845	26.1362543	26.55129327	25.59522779	26.0823245
A0A8I3PCT4|A0A8I3PML0	PSMA1|PSMA1	Proteasome subunit alpha type	28.4857148	27.45663353	25.42028639	27.26568024	24.54300054	26.5781425	25.42369018	25.08997279	27.03007812	28.63657897	28.86718207	28.51434645	28.32378381	28.27941686	28.57001838
A0A8I3N366|A0A8I3PDB0|A0A8I3PHS9|A0A8I3PKU9|A0A8I3PQN1|A0A8I3PTT8|A0A8I3S6K1	ARF1|ARF3|ARF3|ARF3|ARF3|ARF3|ARF3	ADP-ribosylation factor|ADP-ribosylation factor 3	25.65843969	24.50945606	25.60387393	24.02802872	21.35117158	22.84704498	22.23462099	22.14923565	23.47147004	25.90433715	25.87459041	24.8002091	26.58793055	25.08561671	26.00740806
A0A8I3P9K0	ARF4	ADP-ribosylation factor 4	25.58499535	23.53615305	25.31411589	24.15649945	20.57151679	21.90295455	21.57163931	21.68493049	22.3630228	24.4207544	25.0931281	24.13782316	25.6016166	24.44435729	24.80859474
A0A8I3PIT0	LOC608051	Tubulin alpha chain	27.20328612	27.00482867	22.25468435	25.18947677	23.68801802	25.10409715	24.37853511	24.58913248	26.68311231	27.31630042	25.71528485	27.95232282	26.17039658	27.37744036	27.47128535
A0A8I3Q1H9	TUBA4A	Tubulin alpha chain	27.21472773	23.3661084	26.16767341	23.74811456	21.02743453	21.85638983	21.6445826	22.10893233	23.3874201	25.59650662	25.45141941	24.89988029	25.85644859	25.41201154	25.44020116
A0A8I3NK29|A0A8I3NN56	LONP1|LONP1	Lon protease homolog, mitochondrial	28.00331629	26.55180161	25.18130578	26.28728074	23.55222656	25.32857265	24.0667419	23.94160592	26.28465178	28.42662839	27.47691763	28.24519935	26.94412476	27.97073784	28.26462321
A0A8I3NWT5|A0A8I3NWV0|A0A8I3NXK8	GK|GK|GK	glycerol kinase	29.72937448	29.36961947	25.29267182	28.09916773	25.78861476	28.0985844	26.90801113	27.15683431	29.11818822	30.65876022	29.79131557	30.31767479	29.13984239	29.91917801	29.97026333
A0A8I3Q3V0|A0A8I3QV78	PSMD14|PSMD14	Proteasome 26S subunit, non-ATPase 14	25.95366202	24.65357635	23.90148853	22.79284096	20.06385752	23.50963639	20.43059578	21.78772354	24.09271316	25.97064741	25.67233555	26.11632321	25.52469763	25.92611398	26.04238163
A0A8I3MBN3	LAP3	Cytosol aminopeptidase	29.49555875	28.58428942	24.87620987	27.30905271	25.06757756	26.84057712	25.83279639	25.84743679	27.83721015	29.45781167	29.3233502	28.97851389	28.3304377	29.50878124	29.39191525
A0A8I3MPC0	HK1	Hexokinase-1	30.42819837	30.41884104	26.80564135	30.13769245	27.03693377	29.52976316	29.00074734	27.47535145	29.9421417	31.44736247	30.73335314	31.12855071	30.13645659	30.88611168	30.67222371
A0A8I3S396	SOD1	Superoxide dismutase [Cu-Zn]	26.17353873	26.06312319	24.82687132	25.9267182	21.9766438	25.00801203	23.66558199	23.46809542	24.94328177	26.62787329	26.89814848	26.74380531	26.26846364	26.58115728	26.64966699
A0A8I3N4J1	PGK2	Phosphoglycerate kinase	29.66467893	29.83147578	24.8646476	26.91574419	25.43975049	27.22892225	26.29310488	26.06497434	29.27677408	30.69211392	29.97692649	30.59219623	29.62084659	30.74026907	30.72057359
Q6TEQ7	ANXA2	Annexin A2	29.71188666	27.59537034	29.69336397	28.48360171	25.78681768	25.14638451	25.67593421	25.1820458	26.83096829	28.90640561	29.98448807	28.213517	30.63926684	29.20144259	29.76993003
A0A8I3NYJ8|A0A8I3P1N8|A0A8I3P1T3|A0A8I3P1W7	CSNK2A1|CSNK2A1|CSNK2A1|CSNK2A1	Casein kinase II subunit alpha	27.06274356	26.84717741	24.37016414	26.67222846	24.44598398	25.88609239	25.3535162	24.19375914	26.54392521	28.10777267	27.13929071	28.08081736	27.14353795	28.50668678	28.60528562
A0A8I3NKZ1	PC	Pyruvate carboxylase	27.90892801	26.62884036	26.90929391	27.28298678	24.0198362	25.50177882	24.28796705	24.6878302	26.35813713	28.23120814	27.77774845	28.10519643	27.46423207	28.01314442	27.97076205
A0A8I3PJ84	KRT18	Keratin 18	28.20672223	26.92707712	29.54996272	27.22635831	24.71337468	24.85891328	24.99107188	24.85103723	26.46914346	27.9680457	27.16643426	27.90222695	28.83637542	29.81842309	31.09017953
F1Q0K5	TKFC	Triokinase/FMN cyclase	27.48316894	26.32933304	26.52951908	25.42624842	21.8428435	24.09809461	22.31051303	22.99884709	25.0958142	27.07841506	26.90471855	25.94592287	26.79840414	26.04569437	26.72968502
A0A8I3P3J2	NA	LRRC37A/B like protein 1 C-terminal domain-containing protein	27.82262127	27.05349765	24.10623271	27.51360457	24.3978308	26.50627066	25.58227814	24.91538783	26.33388895	27.9442958	28.12346189	28.02144958	27.03068362	27.87966051	26.79322949
A0A8I3MJP4	ALDOA	Fructose-bisphosphate aldolase	30.1848573	29.48854991	28.2397554	28.96034211	25.91809782	28.52391958	27.37509783	27.20797385	28.9149253	30.39226698	30.2230151	30.0656549	29.91728097	29.92665447	30.10884272
A0A8I3QGH5	IVD	Isovaleryl-CoA dehydrogenase, mitochondrial	27.55444299	26.92510485	26.25266841	26.96784893	23.72250086	25.72006725	24.79373034	24.64104311	26.30624518	28.24661972	27.62008395	28.05697925	27.43981246	27.99762971	28.20746076
A0A8I3MYP1	ETHE1	ETHE1 persulfide dioxygenase	26.09572517	22.15753593	26.24357396	23.33000533	20.66440978	18.74401613	20.08863253	20.71915023	22.0059447	24.61873482	24.8646756	24.22184484	26.19088766	24.14665083	24.55992021
A0A8I3P3F3	CFL1	Cofilin-1	28.26745075	25.67557934	25.67038642	25.44917378	22.92053128	23.9765721	24.59045418	23.13181696	25.18226319	27.45034546	28.18285355	26.37883324	28.91341985	27.50910061	27.89425362
A0A8I3P8S7|A0A8I3S0R4	ILVBL|ILVBL	2-hydroxyacyl-CoA lyase 2	25.31593252	24.89773608	24.05569222	24.88447239	22.22930357	22.67865339	22.53481494	22.17118011	24.1709455	25.3029745	24.22572498	26.12410226	23.30793182	24.94548839	25.15437239
A0A8I3MPZ6|A0A8I3N242	MROH2B|MROH2B	Maestro heat like repeat family member 2B	28.33541332	27.21721288	24.92491888	27.72078985	24.91279286	27.25634229	26.18660579	24.96553988	27.38225536	28.6317615	28.10061354	28.45693064	28.23182644	28.23539394	27.9079731
A0A8I3MKL0|A0A8I3MNY7|A0A8I3RS35	TMEM91|TMEM91|TMEM91	2-oxoisovalerate dehydrogenase subunit alpha	25.66557738	24.78378377	25.48581208	24.35240871	22.04430818	23.87595993	22.64656832	22.95538597	24.61824938	26.37019423	25.64121072	26.36434241	25.15835252	26.57519096	26.63811003
A0A8I3NF50	LOC612266	F-actin-capping protein subunit alpha	28.41390423	24.65746049	28.25561019	25.58363866	21.71258962	23.14635269	22.10844099	23.46065484	23.55757139	27.23356178	28.4165206	25.87882181	28.69415866	26.45154373	26.50693369
A0A8I3MUF0	PPP2R1A	Uncharacterized protein	26.71573791	24.7975989	26.01119478	23.83758232	21.99652766	22.82092531	22.16285161	22.59868203	24.34055226	26.20122088	26.14071821	25.91401466	26.55836058	25.68823241	25.83232577
O97492	CAT	Catalase	29.98456461	26.77418839	27.96361915	28.83315729	23.46937897	23.49360125	23.71267811	24.57101413	24.93836534	28.89168739	30.28722815	27.90141854	30.62042684	28.43534659	28.75275354
A0A8I3NZ15	PRDX2	Peroxiredoxin-2	25.22467837	23.39639098	26.28253365	25.09860532	20.62586951	22.29054344	22.64175692	21.9514288	24.38671098	28.97450007	25.37793016	26.46945169	25.41024281	27.95501942	27.56169951
A0A8I3Q0V2|A0A8I3Q7C5	G6PD|G6PD	Glucose-6-phosphate 1-dehydrogenase	29.46338511	25.42719681	29.20338445	26.81398754	23.02825703	23.05796867	23.14859609	25.10952364	24.74902344	28.33239687	29.72850337	26.49197149	30.23377759	27.58064248	26.60296196
A0A8I3PPW3	ARPC2	Arp2/3 complex 34 kDa subunit	28.44229633	25.10154669	28.37290878	24.75806186	22.99964676	22.58571724	22.98903772	24.20747953	23.98514618	27.01281598	27.97790167	25.97287648	28.74522804	26.12817066	26.44867433
A0A8I3NHY9	ACLY	ATP-citrate synthase	28.20155353	27.83043399	25.46325758	28.42358045	24.57373006	26.50299485	25.71658871	24.96173453	27.44398247	28.39674148	27.82820089	28.9159943	27.92467954	28.66720296	28.93347918
A0A8I3MQV1	SLC30A1	Solute carrier family 30 member 1	24.56628646	23.37842464	23.82358133	23.63564925	20.46433137	22.66167243	21.68291394	21.14951116	22.32137291	24.26452354	24.71962106	23.91889114	24.01371061	23.8848578	23.04500413
A0A8I3MIR0|A0A8I3MMC9	SOD2|SOD2	Superoxide dismutase [Mn], mitochondrial	28.76846271	26.95351986	27.81896734	27.4358945	23.5748614	26.24846207	24.87369885	25.30405897	26.57543523	28.80889927	29.25179422	28.62985955	28.54017659	28.77342675	28.75652227
A0A8I3P389	DNAI2	Dynein axonemal intermediate chain 2	26.19474196	25.31870553	22.41917616	25.01371267	22.48485178	23.78398251	22.23953996	22.46767384	24.59488889	26.57381872	25.97506685	26.65773792	25.50904207	26.49033448	26.60260647
A0A8I3Q4P5|A0A8I3Q522|A0A8I3S6R3	FLNA|FLNA|FLNA	Uncharacterized protein	29.84899854	25.13303159	29.21534765	26.5684098	23.19056025	23.48940822	23.69495087	24.95665523	25.16268371	28.59060415	29.78803751	26.28276033	30.0030574	27.2972076	26.90183641
A0A8I3S3J3	NA	Malate dehydrogenase	27.75287298	26.73110476	26.39261697	26.66791325	23.11216156	25.67656958	24.26690176	24.5315074	26.19979727	27.99322635	27.71629284	27.80106185	27.27103426	27.98435502	28.07989398
A0A8I3NBI7	P4HB	Protein disulfide-isomerase	29.644852	26.4049946	29.29592288	26.72698323	24.38518238	23.53659392	24.15388574	24.8740566	25.71298337	27.80880015	29.11564089	27.96020469	29.33743134	28.43412283	28.61615481
A0A8I3MPF1|A0A8I3RS61	GPC2|GPC2	Glypican 2	27.96341017	27.31549348	23.04657077	27.23651239	23.92247897	26.22159716	25.55994843	25.43521431	27.25035467	28.3314887	27.82579919	28.59763725	27.39281875	28.43341624	27.90016597
A0A8I3N1N4|A0A8I3N1Y8|A0A8I3N8P3|A0A8I3NBT5	SPTBN1|SPTBN1|SPTBN1|SPTBN1	Spectrin beta chain	27.3311936	24.2266629	27.56161757	25.01948281	23.94985697	23.16637476	24.10419329	23.61216224	24.36025309	26.763173	26.88901672	26.34184706	27.24298087	26.40445565	26.78682591
A0A8I3PHH5	NA	Fructose-bisphosphate aldolase A	29.87690162	29.55692715	25.14400103	29.15933797	25.69355714	28.42979494	27.00958413	26.82863171	29.14941359	30.48604212	30.41387182	30.30618959	29.48504166	30.27529163	30.11523653
A0A0F7RNT6	ANXA5	Annexin	28.77251558	25.41315815	29.40150702	27.04332081	22.90450498	22.82967505	23.11112131	24.9540451	23.87011153	27.05427083	28.82803582	26.01762782	29.04594783	26.76197733	26.81978235
A0A8I3PXD8	LOC100683203	Ras-related protein Rab-2A	26.76703505	26.99010855	21.91472469	26.92115616	24.16171148	26.63706369	24.69909743	25.07655704	26.54660789	27.74388064	27.09659232	27.79590469	26.60615664	27.03883656	26.95067556
P61105	RAB2A	Ras-related protein Rab-2A	25.94940068	26.0774564	24.58613057	25.85023136	23.13846084	25.31160823	24.36896978	23.9706277	25.62176017	26.67880146	26.50389844	27.13129087	26.09695329	26.56035773	26.1492283
A0A8I3PRA8	KRT86	Keratin, type II cytoskeletal 7	29.21747064	28.45388433	30.32128071	27.88091316	25.6435666	25.03831193	25.06668138	24.8441592	26.62198783	28.45057456	27.73803251	29.09678837	30.07480834	29.65851226	30.61871968
P67780	MT-CO2	Cytochrome c oxidase subunit 2	28.97687976	28.2251857	28.22784215	28.32898025	25.44658651	28.00617564	26.40967625	26.3036297	28.10183473	29.62207824	28.34167232	29.56279184	28.93412407	28.80442372	28.62118854
A0A8I3P212	DSP	Desmoplakin	29.36225219	25.62253479	30.23065551	26.64752308	24.17489011	23.42919854	24.53182782	25.04644909	24.67915336	28.21553775	28.95339968	27.28193483	29.49564801	27.67139605	28.31054352
A0A8I3Q3I1|A0A8I3Q8J3|A0A8I3Q9K2|A0A8I3QM26|A0A8I3QM65	ABCB7|ABCB7|ABCB7|ABCB7|ABCB7	Iron-sulfur clusters transporter ABCB7, mitochondrial	25.91277549	25.09305718	23.69955666	25.2711604	22.33614782	24.07103624	23.08953125	22.78341736	24.7103278	25.90482621	26.07942061	26.21313242	25.51123425	25.46952407	25.12578155
A0A8I3PXM1	ARSA	Arylsulfatase A	29.18806079	27.90494358	24.49579397	29.06484783	25.41268354	27.48093433	25.67785437	26.31889747	28.09275071	29.67833342	29.56693093	29.65205303	28.55249313	29.72626111	29.55842863
A0A8I3MXG8	HSDL2	Hydroxysteroid dehydrogenase-like protein 2	25.79611834	25.01394349	22.73393787	24.87489648	22.22003544	23.59255877	22.87317914	21.77108237	24.78668961	26.97219506	26.34693671	26.64848669	25.70205316	26.56952205	26.88729553
E2RNY7	ATP5F1C	ATP synthase subunit gamma	27.21202539	26.99920556	26.02282567	26.16293515	23.92449112	25.94535285	24.93145435	24.57634365	26.00584209	28.29240574	26.82166821	28.10345756	27.26785486	28.42637464	28.65067
A0A8I3P6H2|A0A8I3P7A7	MPO|MPO	Myeloperoxidase	33.2378548	27.96122216	33.02237851	30.2754057	23.88836343	25.56373411	25.54729701	27.16363255	26.0367418	30.66109258	32.49884394	28.18148775	32.44630332	29.07147053	27.63507501
A0A8I3MB77|A0A8I3MBW1|A0A8I3MVH7	SFXN1|SFXN1|SFXN1	Sideroflexin-1|Sidoreflexin	24.91247929	23.82757724	24.80061608	25.53596451	21.58089943	22.7344049	22.09115867	21.93932824	23.22679673	24.769631	24.47937153	24.75926577	24.93748245	24.28551005	25.04010679
A0A8I3PRA4	LOC100856518	glutathione transferase	27.23501091	26.91064678	23.13277094	24.5854262	23.24125461	25.24107877	23.81224833	23.53993858	26.35272514	28.3266764	27.61914485	28.29856941	26.51177663	27.97608059	27.31945245
A0A8I3NPI1	CTSF	Cathepsin F	27.33756981	26.25304435	25.16225898	27.12417527	23.46188091	26.23711793	24.88891083	23.47626064	26.67545179	28.36749856	28.0015675	28.44313594	27.23074219	28.54073684	28.35549925
A0A8I3PP67	NA	Peptidase S1 domain-containing protein	26.52572576	25.69250528	22.13280792	26.34231008	23.10685632	25.36351248	24.08691646	24.24300035	25.81914611	27.35408723	27.0808646	27.51524391	26.04018918	27.20600219	26.78412004
A0A8I3PJI1	DPP7	Uncharacterized protein	27.10912364	26.04227583	25.48657638	26.87406623	24.25439855	25.74833006	24.84284182	24.99557966	26.21338599	27.41491966	27.68002237	27.90726598	27.30531232	27.7455885	27.57137199
A0A8I3PWW2	USP5	Ubiquitin carboxyl-terminal hydrolase	27.3649817	26.4498006	25.43045152	25.5146926	23.97634532	24.75657061	24.33192127	23.73256183	26.1619681	27.388221	27.01006986	27.62146492	26.64436497	27.46628355	27.60377173
A0A8I3P2D2	NT5C1B	5'-nucleotidase, cytosolic IB	29.07312331	29.17315122	26.68299613	29.26004172	25.81563192	28.36863822	26.86777017	26.41498123	28.83730571	30.4820213	29.36530386	30.42131576	29.03913309	30.12143533	30.25255653
A0A8I3NAA2|A0A8I3RUE3	ATP6V0D1|ATP6V0D1	V-type proton ATPase subunit	27.31264878	24.48533941	26.83332526	24.49850678	21.60715505	23.15831428	22.7174925	22.87283681	24.25574015	26.09909918	26.12590624	25.80013332	26.77617314	25.91653206	26.48413327
A0A8I3NMK5	LOC119870527	Chloride intracellular channel protein	29.57371433	25.75931789	28.77687705	26.20610301	22.9573704	24.76292781	24.83660421	25.01068239	25.75603922	28.70845621	29.23203502	26.95536556	29.49709336	27.53140065	28.54655306
A0A8I3Q6U1	NDUFA9	NADH dehydrogenase [ubiquinone] 1 alpha subcomplex subunit 9, mitochondrial	26.85335347	26.82223829	23.52561976	26.48213427	23.65906114	25.77484778	24.7069288	23.92339651	26.00699179	28.07636894	26.87992133	27.85115532	26.72000362	27.44456616	27.70700139
Q9XS65	PTGDS	Prostaglandin-H2 D-isomerase	28.63641948	25.46789704	24.75204764	25.35401295	24.72568264	23.82526032	22.47554891	23.0814922	26.66035803	27.37641484	27.71848262	28.18467349	26.77487786	27.7979386	28.29643306
A0A8I3PCE5	PSMA2	Proteasome subunit alpha type	24.77582779	26.02862341	23.28047433	24.95249948	21.55672536	25.821035	24.84422629	21.78046857	26.24038598	27.10848283	25.64699585	27.15839724	25.88096772	27.76744213	27.74813284
A0A8I3P2D7	CCT4	T-complex protein 1 subunit delta	28.99733966	28.00352178	26.66107932	25.84644769	24.48137117	26.42242287	24.8899567	25.53925997	27.55522526	29.46283981	28.42998408	29.38441036	28.57369861	28.87189284	29.55840555
A0A8I3RTN1	ARMC12	Armadillo repeat containing 12	28.27971563	28.11976724	23.8035519	27.81305703	25.17246719	27.0053091	25.80819943	25.66270259	27.43787349	29.18251776	28.84453308	29.15267505	28.118955	28.04732622	27.88572672
A0A8I3NCI2|A0A8I3ND36	AP2B1|AP2B1	AP complex subunit beta	26.23715636	25.05075645	25.67548405	23.97591877	22.72529838	23.65820792	22.82115073	23.00071996	24.46610856	26.46440033	26.38814553	26.69731223	26.53674702	25.4992375	26.21669944
A0A8I3Q4D5|A0A8I3Q4H1|A0A8I3Q9N6|A0A8I3S7C1|P47842	SLC2A3|SLC2A3|SLC2A3|SLC2A3|SLC2A3	Solute carrier family 2, facilitated glucose transporter member 3	28.71413872	28.04356587	27.03038687	27.85264087	25.73970373	27.58226545	26.71297231	26.5537743	27.71922547	29.27837037	29.73757598	28.72960484	28.32049123	28.50749003	27.19805194
A0A8I3PLT1	ATIC	Bifunctional purine biosynthesis protein ATIC	27.07216	26.050727	25.63322733	23.63505557	21.94764381	22.64810376	23.24406171	22.14754403	24.8790059	26.50968497	26.14796683	26.84638166	26.35148501	26.26490522	26.8138976
A0A8I3S401	GATD3	Glutamine amidotransferase class 1 domain containing 3	26.37025843	24.96756437	25.64488523	24.46504517	21.55618215	23.01657513	22.31789781	22.94145724	24.66745996	26.48951385	25.97020503	26.68998073	25.23217132	26.3905819	26.94209618
A0A8I3S4X5	ACAD9	Uncharacterized protein	28.17826362	27.20189698	25.9033309	27.0495884	24.67913728	26.12757554	24.9328497	25.18583473	26.66447918	28.41201963	28.00426195	28.45604422	27.7055455	27.59203152	27.51681144
A0A8I3Q559|A0A8I3QH87|A0A8I3QHE9	ATP1A1|ATP1A1|ATP1A1	ATPase Na+/K+ transporting subunit alpha 1|Sodium/potassium-transporting ATPase subunit alpha	25.04339202	23.93188626	25.10877394	23.17434552	22.00295323	21.58617083	21.72022829	21.13122368	21.58579098	23.38820593	23.85066843	23.49960526	25.2083345	21.30669331	23.71263025
A0A8I3MST9	DHRS2	Dehydrogenase/reductase 2	29.07729194	23.61281625	28.26775885	26.823841	21.23010805	22.28255097	21.74651977	24.82208782	23.8467973	27.97294086	28.44012335	26.18008394	29.58352067	26.91468253	27.4749114
A0A8I3SCF8	GGH	folate gamma-glutamyl hydrolase	29.25094909	24.45447016	29.70751327	26.47459416	24.37277628	23.69921356	23.06579505	24.29950535	24.82222107	27.61937122	28.84573691	27.25850923	28.77006157	26.97662719	26.54063318
A0A8I3Q4S1	IARS2	isoleucine--tRNA ligase	27.75079162	26.98388208	24.94264418	26.50638373	23.59365425	25.81338381	24.81004322	24.28978625	26.16429839	28.3060301	27.95343432	28.08884638	27.09841471	27.6664855	27.40261772
A0A8I3PGX4|A0A8I3PQI9	TMEM43|TMEM43	Transmembrane protein 43	26.49134939	23.42530736	26.7778294	24.01004745	21.25158919	21.06100271	20.99473442	21.38067679	21.64199987	25.00335877	25.64455466	24.54047454	26.60403944	24.33616855	24.6258
A0A8I3PKH4	PSMB1	Proteasome subunit beta	26.10428391	26.00453921	22.6877555	25.52456641	22.73694631	25.35175954	24.08064796	22.75744784	25.37498547	26.9242935	26.55149428	26.92915627	26.32639804	26.55864872	26.75427368
A0A8I3MHY1	CD177	UPAR/Ly6 domain-containing protein	30.56618186	24.86513045	31.07819	27.74220803	22.02884619	23.60437468	24.92331121	25.47128712	23.87599183	28.32345658	29.73078858	26.16249918	29.84825362	26.79231094	25.57278831
A0A8I3PRM7	TPI1	Triosephosphate isomerase	29.06080865	27.6885024	28.76282389	27.76633057	23.000979	26.545838	25.3536147	24.41993065	26.9023112	29.02287633	29.34811054	27.80302537	29.3132001	28.99790976	28.84981108
A0A8I3NT24	CAND1	Cullin-associated NEDD8-dissociated protein 1	29.81424536	29.0627085	26.51056883	26.4134505	25.40195078	27.48286728	27.05439887	26.40305947	28.24327958	29.81295405	28.72788707	30.04854096	28.64082833	28.71322795	29.0774464
A0A8I3S4X3	HIBCH	3-hydroxyisobutyryl-CoA hydrolase	27.35959581	26.31716441	25.78653197	27.10514184	23.34400195	25.14491157	23.91292434	23.86690893	26.05053184	27.90809733	27.56349707	27.48621512	27.223955	27.66578253	27.70878985
A0A8I3P478	MMP9	Matrix metalloproteinase-9	30.49450289	25.39398525	30.48859422	27.59525063	21.19244961	22.57124639	22.66050846	24.82475506	23.87318249	28.58215953	29.87712745	25.99849804	30.18706983	27.05834103	25.84350275
A0A8I3MEU4	CNDP2	Cytosolic non-specific dipeptidase	26.41728783	24.64947886	25.39060166	25.65963562	20.79622952	21.97340601	21.60052195	21.62576755	23.73052932	26.09066162	25.86037835	25.57409662	26.4725988	25.73867298	25.66917079
A0A8I3N153	VCP	Transitional endoplasmic reticulum ATPase	30.17506984	28.98905589	28.1901609	26.39116032	25.90029021	26.78070144	26.49429415	26.66391247	28.49344205	30.30827869	29.60493208	30.04406648	29.6193762	30.10016345	30.38717615
A0A8I3Q5F9|A0A8I3QPI6	APMAP|APMAP	Adipocyte plasma membrane-associated protein	29.25694135	25.08237565	29.32425672	26.77010445	22.5869236	22.52716231	22.69145768	23.92094696	23.3650098	27.43636065	28.09358318	26.15607188	28.83626961	26.43162318	26.42910062
A0A8I3PSJ9	UCHL3	Ubiquitin carboxyl-terminal hydrolase	26.54319528	25.34265666	23.83984372	23.09540332	22.15096894	24.46925568	23.37122214	23.26580102	25.5223791	26.8423255	26.62175321	27.2559941	26.37175961	27.26161314	27.26381996
A0A8I3PBD8	PFKL	ATP-dependent 6-phosphofructokinase	26.39296174	25.86638398	24.30839132	24.16156397	23.38485623	24.41290252	23.83532448	23.78200924	25.88356988	26.93990586	26.32639443	27.04211989	26.22917371	27.00893854	26.71396768
A0A8I3P071|A0A8I3P3A5|A0A8I3P8F2|A0A8I3PDN0	DCTN1|DCTN1|DCTN1|DCTN1	Dynactin subunit 1	25.81444611	25.25602533	23.63748494	23.70859271	21.18917841	22.89320418	21.80068853	21.52310155	23.97916859	25.83379664	25.55099228	26.03680598	24.89772915	26.27252925	26.53548793
A0A8I3N511	BSPRY	B-box and SPRY domain containing	25.34613395	24.45331115	24.32576149	25.06406086	22.06793628	23.35433979	22.974415	22.85459158	24.09043457	25.76490076	25.33946329	25.66103485	25.33689929	25.43688492	25.83298439
A0A8I3MPF7	GOT2	Aspartate aminotransferase	27.63402758	26.29085816	26.43192988	26.00140255	23.79281473	25.30354647	24.22122878	24.42936126	26.02814742	27.82351925	27.4305033	27.80838663	27.22889282	27.29124684	27.89292205
A0A8I3N4F7|A0A8I3N964	COASY|COASY	Coenzyme A synthase	25.10980415	24.52194727	23.15496565	23.78418817	21.75374046	23.01742109	21.86417859	22.44943853	24.34045953	25.98488566	25.1891871	25.4858191	24.77889616	25.7774661	25.78190368
A0A8I3PP24	LTA4H	Leukotriene A(4) hydrolase	28.06007383	25.54507554	27.89570812	24.15099805	22.42173382	23.76967697	22.77664124	23.4027049	24.80836004	26.95468883	26.8154496	26.48646215	27.55007274	26.49897688	26.43352446
A0A8I3NE41	PGAM2	Bisphosphoglycerate mutase	27.95991674	27.52078418	23.13804258	27.25254976	20.97865397	24.89688578	24.80089178	22.20768159	26.28209785	29.09107238	27.80974253	28.25435622	27.76313002	28.60347962	28.43775493
A0A8I3NUC6	PSMB2	Proteasome subunit beta	27.37733087	26.46150151	25.82903292	26.3366082	23.16240157	25.72092333	23.93542373	23.64509631	25.80546701	27.78165914	27.80962314	27.72800552	27.40063433	27.39782124	27.23882337
A0A8I3PW46	FSCN3	Fascin	26.36645214	25.63057077	24.05605319	26.02990575	22.78894959	25.10793937	23.96545354	23.69224677	25.51092724	26.37639403	26.66360649	26.93224477	26.26436765	25.92381079	25.81415682
A0A8I3NQG7	PITPNA	Phosphatidylinositol transfer protein alpha isoform	25.69509395	24.30950636	23.53134861	24.44087995	20.21094526	22.59047378	21.88311178	21.56150359	23.66857807	26.09002806	25.92043594	25.24816428	25.01338448	25.53132149	25.36140906
A0A8I3P4R5	DNASE1L3	Deoxyribonuclease	28.44037289	26.7396243	27.63926204	27.36788058	26.22339651	26.6740009	26.86825593	25.81729794	28.71286063	28.81301125	29.69574034	29.73830608	29.93895196	29.87131896	29.55080744
A0A8I3NWQ3	PRDX6	Peroxiredoxin-6	29.2597847	28.199655	28.50526246	27.80483803	24.21604639	25.92093325	24.98493283	25.22117616	27.54658306	29.20288464	29.1796658	29.23143304	29.30081859	29.38492559	29.16366989
A0A8I3RU67	TST	Sulfurtransferase	27.25034629	25.33131043	26.86027915	26.35729062	23.59069994	23.30086459	22.96169647	22.62066443	24.49331559	26.37235897	25.79429113	26.88238692	28.02401219	26.78234762	27.82982914
P81709	NA	Lysozyme C, spleen isozyme	30.89964007	26.84532214	31.52185966	29.29198518	22.70861884	24.43756786	24.41686756	26.42702091	25.31059561	29.04233872	30.82280833	27.31654405	31.27933108	27.99824669	25.95828717
A0A8I3PB96	NA	Ig-like domain-containing protein	26.05472638	20.09820117	25.9277597	22.46140225	19.95440563	19.98247278	20.03263335	20.23821084	21.26356817	22.57973437	23.68896634	22.80134314	23.8997114	23.17910315	23.70427843
A0A8I3PTF6	NA	Ig-like domain-containing protein	28.49373473	22.5228747	27.81599942	25.16964702	21.78984241	21.24505474	21.35493058	22.63140991	23.48312947	24.66260583	26.33077819	24.91785192	26.99218577	25.02168624	25.75544333
A0A8I3MKN5	S100A12	Protein S100	28.67021195	26.36152977	30.23041081	28.01531788	22.91833902	24.6065691	23.90970957	26.86424488	25.04306931	28.00666192	28.72941952	26.42314211	29.9573273	26.95111846	26.64283314
A0A8I3NVG0	DLST	Dihydrolipoyllysine-residue succinyltransferase component of 2-oxoglutarate dehydrogenase complex, mitochondrial	27.92800785	27.12362532	24.5059382	27.01002542	23.91725489	26.66550939	25.16514573	24.27997079	27.06691957	28.73101589	27.5301846	27.92450289	26.58580213	28.61322095	28.90354726
F5C3N2	MME	Neprilysin	27.28040658	26.01535261	28.03581791	27.8640557	24.70539066	24.97351608	25.26402111	24.0269463	25.95035733	27.7609195	27.89843308	29.04584577	28.09294289	29.97203995	31.57059982
A0A8I3MQ54	PGD	6-phosphogluconate dehydrogenase, decarboxylating	29.64630037	26.63686319	28.04715291	27.22612865	23.5685886	24.39254232	23.62049942	24.90130822	25.67360768	29.14604297	29.24261679	27.42275639	29.64620712	27.80845071	27.01074649
A0A8I3RRE1	AKR7L	Aldo-keto reductase family 7 like (gene/pseudogene)	26.977422	26.28354031	24.12048083	25.75194401	22.71079785	24.30516205	23.63012223	23.55342648	25.88199477	26.81317146	26.2178517	26.71354713	26.26537866	27.34323451	27.18368818
A0A8I3PG86|A0A8I3S380	PRDX1|PRDX1	Peroxiredoxin-1	29.87910539	28.10977229	27.90634057	27.35807418	26.47351301	26.12757004	26.74468986	24.78653701	27.549414	29.32369819	28.81095356	29.23444989	28.64955943	28.88996485	28.90604033
A0A8I3Q111	PARK7	protein deglycase	29.04207369	28.08133655	25.61802472	27.98437522	24.59909356	27.1885312	25.85924713	25.63407898	27.65669764	29.39649154	29.08404616	28.89544827	28.56689959	29.80333488	29.55328582
A0A8I3N3S5	HSD17B4	Hydroxysteroid 17-beta dehydrogenase 4	26.95640281	26.68068047	26.18625798	26.49936748	23.19204015	24.44480874	24.45843777	22.71367994	26.49479811	27.22918683	26.83440401	27.28939637	26.70846904	27.10971164	27.91430536
A0A8I3N9G3	PSMD7	Proteasome 26S subunit, non-ATPase 7	27.19675824	25.82272137	25.51815459	25.4303432	22.33153538	24.37508139	22.49410395	22.90386097	24.88368579	27.155954	26.92668649	27.04125211	26.50801625	26.42664289	26.6259211
A0A8I3NAC2	CCDC90B	Coiled-coil domain containing 90B	26.28841583	25.54410347	24.2604798	25.93632002	22.51539309	24.49029842	22.50524962	23.22277667	25.30112275	26.61163304	26.49759309	26.72835098	25.97290733	26.11742636	26.370359
A0A8I3Q6I7	PYGB	Alpha-1,4 glucan phosphorylase	27.7859528	26.51848492	26.08312248	24.81471324	23.19744954	24.55746021	24.06067244	23.07925973	25.88510337	27.82752849	27.33947472	27.95549909	27.53881296	27.37490471	27.2691604
A0A8I3SAK1	PGLS	6-phosphogluconolactonase	27.1279073	23.72161243	26.74745912	23.21513557	20.34190316	21.57146188	21.1226837	21.32569023	22.77374525	26.05864013	24.2730643	24.38796194	26.29951884	24.76771937	24.93140137
A0A8I3MQ78|A0A8I3MXG5|A0A8I3RSH9	AK2|AK2|AK2	Adenylate kinase 2, mitochondrial	27.30213394	25.50133802	26.46591036	25.20780676	21.68718543	24.09452746	22.09431539	23.21823773	24.61184012	27.14405775	27.12292443	26.82227983	27.46894308	26.53456204	27.21317504
A0A8I3P561	GSR	Glutathione reductase	27.00338416	25.59819197	25.48275253	25.90624668	23.15640051	24.57450557	23.66719733	23.71199818	25.18595195	26.85358837	26.97936799	26.45360027	26.61239142	26.67733109	26.66605879
A0A8I3P433	SUCLG1	Succinate--CoA ligase [ADP/GDP-forming] subunit alpha, mitochondrial	26.69555342	26.00304301	23.93707315	25.56434387	21.96170786	24.78076114	23.89699804	21.35043832	25.39015827	27.26803634	26.5222594	26.75866197	26.11414535	27.42537741	28.10185487
A0A8I3Q1H1	NDUFS2	NADH dehydrogenase [ubiquinone] iron-sulfur protein 2, mitochondrial	27.2217213	26.11672647	24.96502971	26.00980546	22.92782609	25.04716831	23.8158404	23.1013283	25.38683385	27.63293317	26.94290869	27.5080797	26.69995053	27.10319211	27.20276934
A0A8I3N019	LOC481834	Cysteine rich secretory protein 3	25.30633403	25.07924875	21.37457261	24.97071321	21.01246948	23.62433432	23.18828452	22.57566485	23.89169882	25.80406661	25.90468407	25.46657351	24.9544536	24.49216333	25.2259486
A0A8I3RSV9	ARG2	Arginase	25.70122765	24.97157734	23.30396031	24.21186389	22.61015772	24.47519962	23.38465729	22.67742757	24.24388111	26.51743668	26.1902454	25.96943622	25.28121839	26.33330889	26.34746144
A0A8I3N2H6	ERP44	Endoplasmic reticulum protein 44	26.82774944	25.21464495	26.30614984	24.09935423	24.31905073	21.62301872	23.10889685	21.69685923	24.37574847	25.91910079	25.85116169	25.93616253	26.08183927	25.84839188	26.2676123
A0A8I3MHP0	SYNGR4	Synaptogyrin	27.09239638	26.14110974	22.23029863	26.27804437	22.13850243	25.11477432	24.32662853	23.07395082	25.16899861	26.85765324	26.76306808	27.63603422	26.57931821	26.7847267	26.65790272
A0A8I3NXU2	RAB14	Ras-related protein Rab-14	27.78386708	26.47487	26.79779879	24.81319872	23.3890717	24.7515582	23.92927369	23.97448054	26.36480885	27.87521651	27.40514929	27.64950104	27.70876381	27.47735871	27.50494515
A0A8I3S4L4	ACADSB	Short/branched chain specific acyl-CoA dehydrogenase, mitochondrial	26.8656211	26.23160301	24.81987993	26.321997	23.392055	25.22499286	24.25463414	23.24791965	25.43159478	27.44571549	26.92784796	27.44408188	26.51642494	27.37939183	27.56374263
A0A8I3NTS0|A0A8I3P1I1	GFUS|GFUS	GDP-L-fucose synthase	25.75696112	25.25373852	24.12841553	23.41040627	21.69275889	23.72826173	22.43593389	22.33783721	24.08225157	25.55918534	25.94863239	25.21129622	25.37676964	25.75516947	25.93240412
A0A8I3PIQ1|A0A8I3PQ37	HSPA9|HSPA9	Stress-70 protein, mitochondrial	28.98297438	27.70261331	27.91807736	28.48387474	25.17138313	26.73810069	25.84295678	25.31863379	27.22904411	29.50848449	28.88757612	29.39152737	28.46747028	29.38649264	29.4692511
A0A8I3Q5F8	ACADS	Short-chain specific acyl-CoA dehydrogenase, mitochondrial	26.06483674	25.20561458	24.61017955	25.19955153	21.66617153	24.31218938	23.24673996	23.1518823	24.53957215	27.19115709	26.39470692	26.51775029	25.9066083	26.6646346	27.25697376
A0A8I3N262	DHODH	Dihydroorotate dehydrogenase (quinone), mitochondrial	30.18277442	26.895964	30.56481743	27.08301518	24.18845559	24.3153894	23.97949193	25.04893844	25.13368799	27.55447091	28.09167875	27.52163708	29.53612211	27.15757101	27.01049362
A0A8I3P3N6	CA2	Carbonic anhydrase	26.51289305	25.69370713	25.66071937	26.5320033	22.97634801	24.91634217	23.95246941	24.01675267	25.64301459	28.85529344	26.96543872	27.50356486	26.5567424	27.94464879	27.45500377
A0A8I3S590|A0A8I3S9F9	CAPN1|CAPN1	Calpain-1 catalytic subunit	27.64548917	24.59719304	28.19677956	25.44885618	22.58143049	22.70608132	23.24887749	23.37139834	23.26126645	26.87748614	27.93005134	25.73970144	28.13004515	26.1053068	25.82882372
A0A8I3NMB9	SLC25A24	Uncharacterized protein	28.10294625	24.62569277	27.88613098	25.63653774	22.80763343	23.5517551	22.94013635	22.88904144	24.25825818	26.73497965	27.27874651	25.81743531	27.80696537	26.34674569	26.92481893
A0A8I3S1W8	PPP2CB	Serine/threonine-protein phosphatase	27.4056497	25.60660402	27.12627979	26.11207179	23.46575323	24.68939692	23.39782945	23.46848141	25.20518792	26.71270147	27.17016767	26.51664747	27.16313549	26.35740123	26.41475642
A0A8I3RWM1	ARHGDIA	Rho GDP-dissociation inhibitor 1	27.47196507	26.13050139	25.72356242	25.70116572	21.41245381	24.73789646	23.61140612	22.48969852	25.12089041	27.52949035	27.38126607	26.61285156	27.95870693	27.47237267	27.53284096
A0A8I3N0P1	LOC100686569	Proteasome subunit alpha type	26.71707147	26.09072201	22.7595483	25.82986438	22.98961869	25.36086118	23.92383017	22.97099137	25.63885621	26.95255052	27.06669691	27.05049834	26.68296176	27.15501165	27.13606835
A0A8I3MY15	HEXB	Beta-hexosaminidase	27.76579523	25.81166518	28.61601765	26.02614889	23.73273695	24.80366943	23.68362713	23.74915132	25.05656764	27.20496549	27.13769905	27.10720892	27.48608565	27.31192564	27.12074618
A0A8I3NNG3	PRCP	Prolylcarboxypeptidase	26.32832821	25.1513622	24.3958169	26.33202452	23.56130906	24.55934646	24.16088366	23.76906534	25.82175698	26.77732996	26.53832864	27.26028586	25.70103797	26.58283052	26.67272815
A0A8I3P1D2|A0A8I3P7V4	MMEL1|MMEL1	Membrane metalloendopeptidase like 1	26.33059303	24.97210079	22.41256316	26.00216297	22.95311623	24.53246415	23.51092095	24.2782156	25.30544653	26.69624943	26.82509663	26.92283787	26.18619826	26.91355289	26.64420962
A0A8I3N7A0	CYC1	Glycosylphosphatidylinositol anchor attachment 1	26.47024119	25.58022752	25.00774827	25.82161099	22.8855495	24.27839903	23.34028633	23.25347351	24.88726122	26.6007523	26.4443257	26.70704889	26.11017477	25.86020435	26.04681215
A0A8I3NGY9|A0A8I3NHV1|A0A8I3NI82	BAG6|BAG6|BAG6	Large proline-rich protein BAG6	26.53721415	25.14407888	24.10245214	24.37316996	23.29045743	24.39209337	23.53942106	23.11159769	25.59288361	26.99489809	26.16100464	26.98231351	25.47112802	26.59170624	26.87060729
A0A8I3NYF1	PMPCB	Mitochondrial-processing peptidase subunit beta	24.8852187	24.27411625	24.01942579	24.21523677	21.82519875	23.7040773	23.262263	22.26214692	23.90785951	25.76142415	25.65207202	25.44672262	25.05427802	25.26876803	25.06050299
A0A8I3PQ61|A0A8I3PVF0|A0A8I3S7U1	ACOT7|ACOT7|ACOT7	Acyl-CoA thioesterase 7	27.0884078	25.91986054	25.31860678	24.01540686	21.70038362	23.91240315	22.51333082	21.99602843	25.36804376	27.12564817	26.40026333	26.98971533	26.91288582	26.76732206	26.75201545
A0A8I3PIJ8|A0A8I3PJU7	CLYBL|CLYBL	Citramalyl-CoA lyase	25.4912712	24.82778484	23.87454764	25.48204459	21.58664964	23.96843461	23.11299785	22.39831348	25.13227061	26.47516451	26.21543497	26.13534586	25.72661513	26.46536854	26.66414559
A0A8I3PWM3|H9GWB1|J9P6S8	|LOC119867718|H2BC15	Histone H2B	27.53157492	25.38969745	26.29519566	27.00626782	21.76378155	22.1613953	21.41220518	23.58132367	24.88505588	26.39339176	28.1128589	25.30629498	28.64519934	26.01222298	26.2372846
A0A8I3N1W6	ACTR3	Actin-related protein 3	28.09003324	24.39485785	27.33098463	24.30964754	21.81664034	21.9652647	21.99297496	23.8564965	23.35058052	26.71752181	27.67841957	25.69505264	28.29110275	25.96161064	26.10667263
A0A8I3P413	MPI	Mannose-6-phosphate isomerase	27.48860736	26.21975956	23.3405706	26.57281296	23.92561399	25.78247836	23.95542249	23.89468739	26.28143313	27.45559358	27.40585504	27.62592014	26.69022464	27.37083489	26.89143634
A0A8I3QA04	DNAH1	Dynein axonemal heavy chain 1	27.36211675	26.6508669	27.17055988	25.89798696	23.4639909	25.29341894	24.63454299	24.16713642	26.24812632	28.16636584	27.35530297	27.70764357	26.45495579	27.46840821	27.16840325
A0A8I3N4B5|A0A8I3N6M3|A0A8I3N9F7	UBA6|UBA6|UBA6	Ubiquitin like modifier activating enzyme 6	27.53873596	27.24629729	22.21804954	25.95297441	24.50932166	25.87870552	24.31009413	24.5418158	26.57377124	27.96664848	27.45719113	27.97237518	27.09846191	27.77087444	27.6677257
A0A8I3PJB4	MTCH2	Uncharacterized protein	28.60361788	27.76893669	25.59108067	27.97131167	25.29623107	27.25820601	25.76358771	25.81170012	27.68663279	29.35743772	29.04313432	28.99958755	28.28430659	28.07146999	27.98367733
A0A8I3PSX0|A0A8I3PZC0	LOC477562|LOC477562	Proline dehydrogenase	26.88200472	25.06330529	23.9837504	25.79742578	22.90596385	23.84195292	23.5547394	23.32146253	25.45824513	26.93803435	25.88180157	27.21725294	26.67380639	25.95148208	26.23320049
A0A8I3MYR1|A0A8I3N0R4|A0A8I3NC77	GCAT|GCAT|GCAT	Glycine C-acetyltransferase	23.56670671	21.8165698	23.75369623	22.86797766	20.05200448	20.92896576	20.62592861	20.14877096	22.21859538	24.06444626	23.60946241	23.63266766	23.25729456	24.07858223	24.26822377
Q7YQC6	HSPA1	Heat shock 70 kDa protein 1	27.82216514	24.59472555	27.35843767	25.3629547	21.71396953	23.74020073	23.7598492	23.32150475	23.89676041	27.42611873	28.15388113	25.81572423	28.32457006	27.27967215	27.52937734
A0A8I3RV50	EEF2	Eukaryotic translation elongation factor 2	28.62414432	26.17720052	26.66794981	25.8292505	24.09943648	24.71819843	24.77090166	24.00541683	26.10013111	28.26121277	27.82799773	27.45368863	28.28998535	27.34505999	27.30969634
A0A8I3Q5B5	XPO7	Exportin 7	28.26324467	27.05324552	26.02794493	26.46871477	24.72858299	26.01430031	25.12754493	24.9164737	26.70560279	28.2298007	28.02268144	28.11453166	27.58967091	27.40674572	27.28303151
A0A8I3N1B1	HSPA2	Heat shock-related 70 kDa protein 2	29.99752897	29.00013734	26.04222554	27.62106394	26.59369727	27.33362031	27.62606462	25.86035763	29.49782583	30.31011216	29.17071821	29.96503856	28.50887256	30.24648967	30.40374534
A0A8I3NK47	LOC607182	Heat shock cognate 71 kDa protein	26.19731104	23.7264338	25.18104007	24.34263221	21.20325502	22.20596783	23.09917564	22.05041262	23.41186451	25.690732	26.32264886	24.54464341	26.44211216	25.71342475	26.16711555
A0A8I3P4C2|A0A8I3S3U9	PDHB|PDHB	Pyruvate dehydrogenase E1 component subunit beta	25.80249951	25.10535498	21.85208596	23.69237933	21.74978613	23.19393733	22.79911451	21.86970169	24.51817128	26.48126333	25.31557874	26.59749329	24.97053683	26.64633925	27.01090143
A0A8I3N1W0	RAB11B	Ras-related protein Rab-11B	29.41492386	27.36605569	29.81217481	26.90063833	24.12297078	25.0213198	24.50496789	24.10091191	26.42188777	28.98063438	29.43803515	28.84604758	29.6722984	28.87796334	28.7551203
A0A8I3RT77	VAT1	Vesicle amine transport 1	26.0528833	24.8357368	24.54927422	23.92971222	20.67898071	22.68818483	21.83271311	21.16577794	23.74490084	26.56661119	25.30725152	25.41583948	25.8082896	25.58882366	25.7269015
A0A8I3NN65	PSMD11	26S proteasome non-ATPase regulatory subunit 11	26.91330258	25.62142598	24.85915442	24.55037047	22.39521123	24.28059175	23.6696774	22.98349728	25.6530296	26.6440755	26.65939748	26.58020025	26.28798255	26.2787297	26.24501903
A0A8I3MPY9|A0A8I3RQT2	PRMT5|PRMT5	Protein arginine N-methyltransferase 5	27.47396693	26.78362419	23.49264294	24.8293235	23.6591722	25.26224457	24.51453443	24.00217615	26.08820371	27.69492645	26.93289717	27.74212225	26.74972998	26.98288538	27.16724849
A0A8I3MH49	LDHAL6B	L-lactate dehydrogenase	29.40110627	29.00557341	25.34287822	28.19070224	26.03917624	27.94522262	26.84900328	26.95771033	28.79282653	30.19908144	29.77295005	30.30256828	29.23674848	29.83946289	29.53861586
A0A8I3Q4L8	GLRX3	Glutaredoxin 3	27.38503635	24.75630232	23.51864673	23.04273228	22.77922195	23.57647365	23.57589212	22.25577939	25.19582883	26.51288046	26.24074822	26.86236405	26.19995744	26.73026086	26.58180867
A0A8I3P794|A0A8I3S3E3	KYAT3|KYAT3	Kynurenine--oxoglutarate transaminase 3	26.80489436	26.73026052	23.56020778	25.84291383	23.55015222	25.48637523	24.73068785	23.69895325	26.32810726	27.77074311	28.00824645	28.5356422	26.65195691	27.84645386	27.56223152
A0A8I3MYH8	NDUFA5	NADH dehydrogenase [ubiquinone] 1 alpha subcomplex subunit 5	24.48816247	24.71758678	22.4628738	25.1802378	22.03210693	23.73350326	22.4370676	22.93954324	24.20819551	24.84644053	24.95110864	25.48245593	25.03114499	25.26752882	25.67538507
A0A8I3NZP6	KPNB1	Karyopherin subunit beta 1	27.17998113	24.75010165	26.5377324	24.54005451	22.44350867	22.07192922	23.20121188	22.99494095	24.28569817	26.36116235	26.46948478	25.71012515	26.65157196	25.39480092	25.39969951
A0A8I3NCJ5	HSPA5	78 kDa glucose-regulated protein	29.35738381	27.74797316	27.72975224	26.23414162	25.08044584	24.51894146	25.35172842	23.94950452	27.08456165	28.43870397	28.2933339	28.57242265	28.20780116	28.30659433	28.82113777
A0A8I3NEK0	LMNA	Lamin A/C	28.39312763	26.6265778	29.56230732	26.91618772	23.44984372	24.99046476	24.23231078	24.59264351	25.92753738	28.30552262	28.16556966	27.72153657	28.86769706	28.50432494	28.78817947
A0A8I3PEN3	ATP2B4	Calcium-transporting ATPase	27.20614167	26.03625129	24.89302716	26.1859125	22.59103002	24.85269594	23.17904111	22.76850671	25.41102987	27.278727	27.11719155	27.09083059	26.75380129	26.48669465	26.1193759
A0A8I3P2S6	ANXA11	Annexin	28.29645383	24.40481779	28.3129829	26.16120355	22.53625066	22.28256588	22.71562978	23.11362308	22.91853392	26.49216528	27.94843237	24.52346517	28.06726268	25.59606255	25.3270296
A0A8I3NFM5	USP7	Ubiquitin carboxyl-terminal hydrolase 7	28.95698173	27.86814854	26.12671406	27.49037937	25.16278516	26.5256275	26.10451733	25.00973172	27.44026082	28.96823516	28.79100984	29.05048417	28.13459396	28.46524936	28.53445144
A0A8I3NVZ6|A0A8I3P2G5	TSGA10|TSGA10	Testis specific 10	28.48008812	28.34694194	25.96897514	27.71840503	24.0272648	27.01922164	26.66313282	26.67827491	26.94332914	28.57669619	28.63985167	28.151275	28.66661937	28.71022899	28.35666473
A0A8I3PWA4	ROPN1	Uncharacterized protein	27.18486945	27.54209859	23.72695578	27.05303257	23.44969822	26.47260069	24.9415409	24.97147301	27.39474628	28.97753303	28.08428439	29.02573671	27.62973907	28.20600419	28.25633631
A0A8I3N465	PDILT	Protein disulfide isomerase like, testis expressed	26.85665581	26.13301375	21.49829375	23.40442382	23.9383208	22.50563105	23.44529913	22.06510019	25.31598725	26.15790611	24.82806207	27.4271657	24.37476614	25.4277112	26.13017976
A0A8I3NH42	PSMD3	Proteasome 26S subunit, non-ATPase 3	25.69755216	26.37541281	24.03856046	24.44608534	22.97182176	24.51013691	23.6826165	22.97409915	25.56834067	26.94798681	25.49633807	27.07692068	25.79403261	26.18445308	26.62327716
E2RQ08	RPN1	Dolichyl-diphosphooligosaccharide--protein glycosyltransferase subunit 1	28.49926285	27.0616368	27.53243775	26.35949151	25.06181151	24.36887708	25.01839347	23.45164809	26.05262907	27.95289075	27.18281545	27.72442412	27.84427133	27.62915012	27.6819628
A0A8I3NJ48|A0A8I3RUA9	CANX|CANX	Calnexin	27.93371915	25.450387	27.95004208	25.33314859	22.66956796	22.51284449	22.75906605	22.63959143	24.13212104	26.94921551	27.19177959	26.26750471	27.69711417	26.28518761	26.90106063
A0A8I3MG67|A0A8I3MGJ0|A0A8I3MHD1	HYOU1|HYOU1|HYOU1	Hypoxia up-regulated protein 1	27.92775432	26.64758714	26.07596456	24.79413832	24.51596453	23.28030987	24.1184639	22.70843984	26.26234035	27.52185023	26.34734644	28.29180358	26.56650926	27.12146135	27.79708238
E2REK6	CALM1	EF-hand domain-containing protein	28.73386093	27.20477041	26.63458824	27.84605786	24.8282005	27.13409676	25.3555224	25.98580543	27.21397002	29.28941114	28.85514108	28.41395644	28.5198215	28.88951749	28.77624418
A0A8I3Q2T9|A0A8I3Q8F0	UBA1|UBA1	Ubiquitin-like modifier-activating enzyme 1	28.18823624	26.79687329	27.37746859	26.44621331	24.06487016	25.34805896	25.04162143	24.67904739	26.19733943	27.99831517	28.07358564	27.41967105	27.99617331	27.48358916	27.40838077
A0A8I3NRF0	TMED10	Transmembrane emp24 domain-containing protein 10	27.2239187	25.16830091	27.45438983	24.98825349	22.43841115	22.11329858	22.46637946	22.0354249	23.83117215	26.13010316	26.38108082	26.18163383	26.86239827	26.1525911	26.38975648
A0A8I3MRC0	PTGR1	Prostaglandin reductase 1	28.52498864	24.81009092	27.13882466	25.20594616	22.25078165	24.20614788	24.25988204	23.09469084	25.02463816	26.83105638	28.71823952	26.32875714	29.27169804	27.40385649	27.693907
A0A8I3PKA9	PLBD1	Phospholipase B-like	28.42327958	24.53511445	27.95682956	25.83902649	20.8260002	24.55638494	23.3975477	23.34981779	24.88924119	27.75238812	28.13955046	27.0022279	28.36302778	26.75636404	26.78395172
A0A8I3PV61|A0A8I3Q2S8|A0A8I3QEY8	HADHB|HADHB|HADHB	Trifunctional enzyme subunit beta, mitochondrial	27.56989646	26.436624	24.68959394	26.26585529	23.10812174	25.29993951	24.44008404	23.45006063	26.15877273	27.57912642	27.09998513	27.65881145	27.05339825	27.99731111	28.43705469
A0A8I3NV76|A0A8I3P0P1|A0A8I3S0F4	EFCAB14|EFCAB14|EFCAB14	EF-hand calcium binding domain 14	25.75620105	24.43867572	21.85531124	25.38002619	21.92233941	23.92426523	22.95914476	22.99595475	24.2336192	26.51044631	26.16856142	25.98989864	25.61638597	25.92821522	25.84809161
A0A8I3Q697|A0A8I3S705	BPI|BPI	Bactericidal permeability-increasing protein	28.6586517	26.03807746	28.65717397	27.02087211	23.75555086	25.54850858	25.21193185	24.33802862	26.25629482	27.8842645	28.08434034	27.23837776	28.62638067	26.99672727	26.90601149
A0A8I3MGB5|A0A8I3MZ80	ALPL|ALPL	Alkaline phosphatase	26.8460319	24.83606593	24.38512113	25.2317959	22.24124476	23.85532183	24.08529657	22.82254814	24.49417023	27.59720143	25.31485661	26.70000315	25.75465705	25.1067166	25.73057882
A0A8I3MUJ6	LOC100686848	Monocarboxylate transporter 1	26.88772515	26.02949033	22.84429674	25.97624104	22.59651672	25.03882945	24.06841114	23.94701935	25.22662863	27.1206844	26.69328204	26.7093888	26.16182231	26.07154505	25.92868753
A0A8I3MR85	ERO1A	ERO1-like protein alpha	28.03866693	23.15638307	28.74079097	24.7801343	21.24097908	19.88585433	20.17246561	23.20539594	22.10085945	26.57866383	28.13002395	24.51878935	28.06569072	25.41119233	25.0198879
A0A8I3S6C6	PSMD2	26S proteasome non-ATPase regulatory subunit 2	28.2708302	27.09674729	26.82260345	27.01624607	24.36264495	25.96141977	25.22304119	24.90012497	26.65294033	28.29334912	28.12272028	28.35740369	27.64430598	27.68488906	27.6608477
A0A8I3QNM5	NCSTN	Nicastrin	26.56140636	24.62112687	26.45400054	25.1706643	22.61859167	23.69002511	23.07771572	22.93211468	23.70903282	25.68344894	26.10763062	25.00625265	25.7912107	24.93897959	25.43936209
A0A8I3RRX0	ACADM	Medium-chain specific acyl-CoA dehydrogenase, mitochondrial	27.68021732	26.54504963	25.2457133	27.0070649	23.83463773	25.87432713	24.27175792	24.35625634	26.00786026	28.63896905	28.31151385	28.34726295	27.84318443	28.4875253	29.18737837
A0A8I3QI05	SORD	Sorbitol dehydrogenase	27.28612094	26.62242838	26.36058274	25.45087051	22.92593065	23.86405384	22.95047395	23.69163956	25.18233578	26.64167048	26.84472967	27.52053045	26.82714165	26.62275198	27.30995819
A0A8I3NFA2|A0A8I3NFZ6|A0A8I3NHU8	IQGAP2|IQGAP2|IQGAP2	IQ motif containing GTPase activating protein 2	24.89030533	22.95831087	24.63237556	23.25093448	19.91056679	21.84134692	20.8796186	20.56239938	22.65036676	24.54443267	23.86171068	25.62270414	24.74245486	24.87176687	25.65466078
A0A8I3Q2N9	ATP6V1B2	Vacuolar proton pump subunit B	28.29270687	26.82817599	26.67286642	24.9472404	23.70152666	25.07468719	24.33589251	24.76558124	26.09136629	28.29025131	27.66267353	27.77420992	27.70381246	27.97981453	28.14708017
A0A8I3NSH3	TEKT5	Tektin	29.27365497	28.38804064	24.00016431	28.48784175	25.68012948	27.84555562	26.55877003	25.56887286	28.01687742	30.15503464	29.48554726	29.58388603	28.63497203	29.11902895	29.04006104
A0A8I3ND47	ASRGL1	Isoaspartyl peptidase/L-asparaginase	27.5812348	26.96595018	22.88909589	27.09257076	23.03446728	25.92090029	23.96535679	24.83571752	26.14480102	27.83997127	27.70340954	28.06673121	26.87454196	27.90521914	27.74943568
A0A8I3PE42|E2QUI9	NAXD|NAXD	ATP-dependent (S)-NAD(P)H-hydrate dehydratase	26.13960242	25.60836026	24.76949802	23.93201997	22.93518486	24.65758011	23.53980991	23.48681385	25.06049222	26.47882222	26.09682795	26.21741458	25.73730687	26.41317894	26.60329602
A0A8I3N2D1|A0A8I3N7V4	EPHX1|EPHX1	Epoxide hydrolase	26.49331252	25.08823713	27.56755675	26.66515781	23.29430349	22.59714403	22.80277624	22.38697896	23.54559359	25.48890527	26.06460202	25.60821874	26.52213852	25.95620034	26.30025249
A0A8I3NL88	PDIA4	Protein disulfide-isomerase A4	26.89201137	24.99005939	26.53132436	24.69183614	22.77121787	22.09616689	23.14985647	22.66803359	24.05530692	25.9316985	26.31665218	25.90654643	26.57453425	26.51189606	27.28683759
A0A8I3PTP5	ECHS1	Enoyl-CoA hydratase, mitochondrial	28.17274315	26.86935091	26.56674916	26.92152265	23.64302066	25.80243237	24.27649985	24.49440122	26.55423614	28.46324759	28.21186404	28.91987044	27.5165394	28.75603128	29.28999384
A0A8I3S593	ACTR2	Actin-related protein 2	28.34753354	24.7773363	28.83825949	25.22146408	23.08973966	22.71394942	22.7870002	23.56444743	23.75714245	26.92876169	27.89104043	25.7639461	28.64287252	25.84216354	25.8228867
A0A8I3PFB8|A0A8I3PLK3	EIF5A|EIF5A	Eukaryotic translation initiation factor 5A|Eukaryotic translation initiation factor 5A-1	26.82640334	24.2882201	23.58490688	23.70049676	21.65999178	21.90836148	22.4171555	21.55984376	24.10340853	25.76889582	25.17772348	25.57334167	25.73027867	25.88067637	25.72488435
A0A8I3PDJ0	CAPZA3	F-actin-capping protein subunit alpha	27.20904691	26.69479234	21.61086751	27.12331475	24.67702537	26.23357656	25.34664193	24.57680646	26.93793525	28.17852714	27.97011347	28.22034143	27.15110192	27.50508996	27.23790957
A0A8I3MMN5|A0A8I3NUE4	UBB|	Ubiquitin B|Ubiquitin-like domain-containing protein	27.2384148	25.66526884	27.27322583	26.27021464	23.13253821	24.97912138	23.7758748	23.65873145	25.7071514	27.37352289	27.24662123	26.97997131	26.55471166	26.80564468	26.95956433
A0A8I3NCZ3	ATP5F1D	ATP synthase F1 subunit delta	24.43008702	23.37824124	23.63624414	22.81967271	20.71651084	22.73576166	21.21854849	21.81113048	23.56187064	25.13330537	24.45386675	24.61776316	24.27717807	25.03578321	25.23916508
A0A8I3RVR9	RSPH9	Radial spoke head protein 9 homolog	27.82605704	27.09564278	23.11664972	26.30650007	23.95731309	25.66016348	25.32292727	24.43614163	26.61035168	28.39251135	27.48081341	28.30568436	26.90862686	28.22878931	28.12733054
A0A8I3MJB3	GSTM3	Glutathione S-transferase	29.23691194	28.89723565	24.18971153	28.40471249	24.5392433	27.70951625	26.05887568	24.78030521	28.76118471	30.41492313	29.58834925	30.2880417	28.87408651	29.16642879	29.16758203
A0A8I3MAJ3|A0A8I3MEY9	NUDT5|NUDT5	Nudix hydrolase 5	26.30658993	25.50308569	23.34493562	25.37209978	22.6448162	24.70327797	23.45173225	23.10089905	24.96332938	26.28222571	26.55871765	26.67654321	25.77475763	26.78107809	26.64859705
A0A8I3S6Q5	PSMD13	26S proteasome non-ATPase regulatory subunit 13	27.76519406	26.18290168	26.24316035	25.81427965	24.15189423	25.3912409	24.21268567	24.30631487	25.90023151	27.49857779	27.08448912	27.58613495	27.1207648	27.08946932	27.01511264
A0A2Z5XAD4|A0A8I3MML4	IDH2|IDH2	Isocitrate dehydrogenase [NADP]	26.93629891	26.35045989	24.99412378	25.87411309	22.64187572	25.56815554	23.98181076	22.91686161	25.94633779	28.00823932	27.17696516	27.73425277	26.91884925	27.73014625	28.15401379
A0A8I3PK75	C1orf56	Chromosome 1 open reading frame 56	28.11907191	27.96618904	23.94931931	25.35230353	23.49766217	25.51510742	25.16002956	23.50775545	26.63067706	28.45177181	26.36415808	29.67206949	25.59375722	28.15174518	29.11721912
A0A8I3MVC3|A0A8I3MWZ1|A0A8I3MY34|A0A8I3N0W5|A0A8I3N0X4	MCU|MCU|MCU|MCU|MCU	Calcium uniporter protein	26.15929507	23.94984737	26.64503168	24.49835782	21.84717698	21.86219556	22.22696548	21.69969679	23.27447177	24.78187561	25.06010598	24.58037279	25.76814358	24.24979251	25.27791012
A0A8I3MR56	TCP1	T-complex protein 1 subunit alpha	25.63903514	25.50032323	22.73810059	21.41371426	22.10997575	23.36192876	20.9097867	23.11667731	24.00802803	26.4940278	23.49144109	25.64690666	25.11115814	25.5121672	26.40688768
A0A8I3NP66	PSMA4	Proteasome subunit alpha type	28.65544754	27.2695004	26.69550373	27.12089959	24.70848332	26.57375863	25.58773394	25.10917419	26.68102539	28.58257247	28.65968182	28.33512261	28.18461656	28.28914897	28.25191451
A0A8I3PPK2|A0A8I3PT33	ATP6V1H|ATP6V1H	V-type proton ATPase subunit H	26.31175452	24.9311787	24.89230949	23.94866332	21.72315672	23.29369343	20.95241911	22.27465382	24.60533123	26.38536279	26.30252361	25.66680814	26.10959643	25.71812081	25.38791572
Q9ZZ58	MT-ND4	NADH-ubiquinone oxidoreductase chain 4	23.54007241	22.31337868	21.35308927	22.87887901	18.96400749	21.41017198	20.02971406	19.98119727	22.12529345	24.1141314	24.1406314	24.14413352	23.80830923	22.43110832	22.64774246
A0A8I3PVR6|A0A8I3S757	EIF4A1|EIF4A1	Eukaryotic initiation factor 4A-I	27.12238742	24.50254376	26.53615302	24.55176016	22.29534927	23.18680457	22.83955784	22.94996165	23.99372428	25.99127988	26.39122744	25.53722216	26.88636238	26.00184673	25.64025275
E2QWF5	FKBP4	peptidylprolyl isomerase	25.86931572	24.79975139	25.44414141	24.18867071	22.57005517	23.02944232	22.84714438	22.71309186	24.04631808	25.52289349	25.97531206	25.58996964	26.10788268	26.26507629	26.36455531
A0A8I3PF75|A0A8I3PJR6|A0A8I3PNR2|A0A8I3PNX7	NCL|NCL|NCL|NCL	Nucleolin	25.74644865	22.84001212	23.60409113	23.5884146	21.42098685	21.64551975	21.34228439	21.55626635	22.4081139	24.90658343	25.58208827	23.4808894	25.78131437	24.61080965	25.29330159
A0A8I3MCL0	ISOC2	Isochorismatase domain containing 2	23.94805523	23.04666964	23.45333191	23.59817475	19.86784813	22.12187817	21.12367029	20.5574308	22.67380211	24.27482	23.89742578	24.63653568	23.80610022	24.05516563	24.30589931
A0A8I3PAU2	IPO5	Importin 5	28.80924113	27.65182935	25.80505401	25.60398925	25.76618311	25.53669177	25.61263101	25.18133703	27.54132353	28.56719845	27.43087991	28.87168148	27.07559314	27.73043167	27.98744132
A0A8I3Q5J1	OTUB1	Ubiquitin thioesterase	25.84477482	24.4685069	23.77824131	23.26832253	21.80884702	22.42637777	22.36393768	22.44275434	24.7607031	25.55871058	24.13292505	25.58781781	24.95494444	25.18139629	25.11949841
A0A8I3MMH0|A0A8I3MTD7	WARS1|WARS1	Tryptophan--tRNA ligase, cytoplasmic	26.0247933	24.27168359	23.98065952	24.34777869	21.46443566	23.49631342	22.53322171	21.59769925	24.68313301	25.50703069	25.53881062	25.48917794	26.10444348	25.55511042	25.67039878
A0A8I3NS26	NAPRT	Nicotinate phosphoribosyltransferase	25.73252099	24.04456968	25.11340934	23.42496419	20.42927533	22.5702553	21.14628254	21.46766993	22.1418651	24.37874343	25.85570107	23.57398746	26.14603459	23.92020456	24.84296715
A0A8I3NPL3	PRDX3	Thioredoxin-dependent peroxide reductase, mitochondrial	26.52438663	24.34727699	27.38051458	26.31308189	22.2023928	23.36057867	22.33574573	22.60841183	23.65568964	25.65560698	26.33617477	25.92066835	26.38678194	26.18073152	26.53628411
P00011	CYCS	Cytochrome c	26.12124543	25.5439261	23.43588181	26.07140141	23.31481599	24.77449443	23.56280849	22.31501977	24.89072729	27.65879535	26.90083356	26.9830007	26.1231811	27.23984006	27.24390968
A0A8I3NY06	PTBP1	Polypyrimidine tract-binding protein 1	25.10166944	23.67450561	24.07444776	23.90361331	22.10845063	22.30194369	22.10538111	23.24727932	23.02440779	24.188691	25.17844875	23.98401139	26.60912243	24.1328041	25.12819178
A0A8I3Q4L7	PRDX5	Peroxiredoxin-5	27.48991658	26.39716359	26.14780309	26.02488273	21.06223723	24.30774044	22.31063066	23.07224595	24.65905754	26.6123711	27.72033985	26.76301214	27.42321796	27.24405662	27.44931222
A0A8I3PH42	ELL	Inositol-3-phosphate synthase 1	28.28807441	27.59695972	23.96333221	25.76420498	24.18583488	26.00968828	25.38047491	24.69911355	26.76347627	28.05873027	28.02524663	28.09469173	27.00567082	28.05791273	27.51022124
A0A8I3N1X6	GLUD1	Glutamate dehydrogenase 1, mitochondrial	26.70994406	25.54485703	25.73782358	25.83653664	22.13942966	24.10747445	23.73771178	22.04689944	25.73581928	26.97130037	26.23126768	26.69335055	26.03610903	26.94384207	26.88137734
A0A8I3Q9J5	SLC25A1	Citrate transport protein	27.00119366	25.63274452	25.32561436	26.67132381	23.83843682	24.704172	24.18229746	23.09962326	25.64456308	27.09443981	26.88101137	26.84768445	26.35189563	26.0558482	26.16035951
A0A8I3S3H9	PDHX	Dihydrolipoamide acetyltransferase component of pyruvate dehydrogenase complex	26.11551073	25.08819566	23.24060756	24.6927559	22.83649768	23.65706428	23.13707179	23.49468367	24.8856378	26.6082308	25.98523145	26.22278553	25.26863928	26.13727538	26.63083601
F1PZA1	IDH1	Isocitrate dehydrogenase [NADP]	27.55285628	26.47578643	26.6327506	24.87164927	22.92015474	24.7846869	24.34615122	23.81989492	25.84910603	27.43450741	27.80882258	27.34679433	27.48493447	27.68130034	27.57134086
A0A8I3RV88	CCT3	T-complex protein 1 subunit gamma	29.11863046	28.26664971	25.48432217	25.8771631	24.72946551	26.51470916	25.42209869	25.38994557	28.05721928	29.52057728	28.58851523	29.43477911	28.27290338	29.64069368	29.68215892
A0A8I3NCA5	SAMM50	SAMM50 sorting and assembly machinery component	26.69266605	25.98863908	25.69612528	26.0053258	23.59621584	24.90306447	23.9926985	23.52128735	25.74386995	27.26912901	27.03748038	27.16485969	26.44710512	26.45084233	26.87204657
A0A8I3QJZ3	RPLP0	60S acidic ribosomal protein P0	26.74547119	25.22830398	25.78935486	23.30820544	21.76872749	21.92272579	23.18119251	21.8529882	24.93713419	25.87000514	25.20520084	25.57982928	26.45500126	25.41180597	25.85573902
A0A8I3S0W8	CCT8	T-complex protein 1 subunit theta	30.41283269	29.38605445	27.91484441	28.84833171	26.70419008	28.30466209	27.09889099	26.95041197	28.8355361	30.42444541	30.32790003	30.51740731	29.55546881	30.4888173	30.47823962
A0A8I3NU20|A0A8I3NWT1|Q0X0E5	CYB5R3|CYB5R3|CYB5R3	NADH-cytochrome b5 reductase|NADH-cytochrome b5 reductase 3	26.50940505	24.8822073	25.49087548	25.55498645	22.6028426	22.65987777	22.97314414	22.57045632	23.94005688	25.43735514	25.64537477	25.56945285	26.57858379	25.14794354	26.01311409
A0A8I3NSJ7|A0A8I3NXA7|A0A8I3NXE0	CPQ|CPQ|CPQ	Carboxypeptidase Q	26.75314798	26.54771455	24.16316722	27.81937253	23.848176	25.79242871	25.08632825	24.76964202	26.70543579	27.606988	27.96401995	27.83612511	27.36243659	27.93427043	28.28606211
A0A8I3PEZ8|A0A8I3S7Q6	NSF|NSF	Vesicle-fusing ATPase	27.52660662	26.76646308	25.61568019	26.32810792	23.83090769	25.86304021	24.60389927	24.01530017	26.08486636	27.64997759	27.23642645	27.90357056	26.92788257	27.57278097	27.65611565
A0A8I3MPA5|A0A8I3MRA6	SAR1A|SAR1A	Small COPII coat GTPase SAR1A	25.5435355	23.84973409	23.45773875	23.58123726	22.38612423	22.39704216	22.21598167	21.71062074	23.52582051	25.25216573	24.3514036	24.81700647	24.96505392	23.05354497	24.38574265
A0A8I3NRV2	ALDH6A1	methylmalonate-semialdehyde dehydrogenase (CoA acylating)	27.73550614	26.44351814	27.06989944	27.89949192	23.83009122	24.65899038	23.52611697	24.00528838	25.63948125	27.87253012	27.28345061	28.03940469	27.40291008	28.39288542	29.14671712
B6F250	STOM	Stomatin	29.17629564	24.78415042	29.86719091	26.86361631	22.40362205	23.5433375	23.00670462	24.8349422	23.9891357	27.25470385	29.10793141	25.65360477	29.06419766	26.05352014	26.34870178
A0A8I3P0V3	PSMA3	Proteasome subunit alpha type	27.41460634	26.48432413	25.82954152	26.23613355	23.29334034	25.35032955	24.47799212	24.30398771	25.90147483	27.41552468	27.50022652	27.45188095	27.09344842	27.37159237	27.51457194
A0A8I3PUZ4|Q28288	STXBP2|STXBP2	Syntaxin-binding protein 2	26.87751295	25.52337311	25.11285923	25.10465196	22.50078035	24.21569224	23.4385031	23.07604811	25.34745979	26.96014224	26.53187259	26.52524216	26.27127609	26.67105301	27.04565445
A0A8I3Q9M3|A0A8I3Q9M8|A0A8I3QAI6	DNPEP|DNPEP|DNPEP	Aspartyl aminopeptidase	28.80062444	27.99804125	24.83258078	27.29781053	25.94914276	26.3140294	25.9509027	25.70041307	27.67135953	28.63431368	28.4779164	29.03233617	27.79271331	28.16141998	28.31147698
Q45FF7	HTRA2	HtrA serine peptidase 2	25.70716237	24.76682667	22.99662585	24.62476457	22.58661311	23.52479004	22.49924347	21.24297379	24.04404771	25.90831207	25.48552833	25.98656614	25.33131804	25.74035285	25.95492994
A0A8I3P406	SLC25A31	ADP/ATP translocase	28.58547263	28.24278986	23.83279486	27.77668758	25.36192288	27.1737683	26.12231565	26.35267608	27.81161857	29.18806168	29.09621091	28.86866584	27.85120897	28.02841978	28.47191623
A0A8I3NSG5	CPT2	Carnitine O-palmitoyltransferase 2, mitochondrial	25.80124167	24.41020601	25.18787932	25.32847942	22.10402568	23.28063989	22.07624058	21.82350589	24.55032355	26.17570892	25.95446417	25.7883156	25.79478744	25.77200992	25.90380312
A0A8I3S425	UGP2	UTP--glucose-1-phosphate uridylyltransferase	24.47138734	22.97112913	22.54159943	23.2127696	20.21161626	22.46891267	21.46904342	21.36710112	22.60756488	24.17443361	24.65822543	23.87019623	24.51049566	24.24921199	24.13634736
A0A8I3MPP1	HNRNPK	Heterogeneous nuclear ribonucleoprotein K	25.56004521	22.09922485	24.80010523	22.74237732	20.67288923	20.21413297	20.42094229	20.69786112	22.87629592	25.15018044	24.15737228	23.07813831	24.88990327	24.56409504	24.9543685
A0A8I3RPC4	LIPE	Hormone-sensitive lipase	26.88672181	26.18684657	23.59615485	25.94642307	24.23431501	25.76512149	24.78866429	23.55622726	26.06796702	27.69299837	26.08403074	27.91815133	26.49164581	27.43149881	27.56977947
A0A8I3NUL2|A0A8I3NVI8|A0A8I3P3M7	FUCA1|FUCA1|FUCA1	Alpha-L-fucosidase	28.95674463	26.91725219	27.89546567	27.82361766	24.67148212	26.6194458	25.26842286	25.4586467	27.39219183	28.96645357	29.43141204	28.77905891	28.71957522	28.76580274	29.10356316
A0A8I3MHH6|A0A8I3MQ24|A0A8I3N4Z9|A0A8I3RRB1	VPS26A|VPS26A|VPS26A|VPS26A	Uncharacterized protein|VPS26, retromer complex component A	25.11660301	22.91076251	25.49217156	23.83978272	21.65860801	21.49877923	21.08228096	21.68074059	22.85040292	24.83373694	25.37219533	23.89837727	24.56099562	24.46011573	23.90750884
A0A8I3PNP3	KRT75	Keratin 75	26.87480117	24.97669539	28.1688622	25.09736773	21.76414092	22.57447775	23.80121437	23.0428486	24.41740992	26.45316441	27.47728004	25.96686816	27.80055881	26.07075528	26.45020128
A0A8I3NKR5|A0A8I3NX29|A0A8I3RWZ8	LOC100856399|LOC100856399|LOC100856399	Dynactin subunit 2	26.59998598	26.41803931	24.90218864	23.67019681	22.72444357	23.12866703	22.538088	23.62755079	26.01003741	26.78966791	26.55504665	27.39716187	26.59289878	27.25233016	28.0399896
A0A8I3MFN6	LOC119872230	ATP synthase subunit b	27.41340544	27.26525379	26.31987451	27.28534425	24.81975192	26.40206659	25.39440477	24.6854804	26.76649198	28.74137896	27.55540646	28.11999623	27.41800231	28.0223214	28.27647946
A0A8I3PDF2|A0A8I3S4P3	CARS2|CARS2	cysteine--tRNA ligase	25.48866251	23.71307733	20.36200466	24.57561496	22.96880021	23.76877396	22.86030232	22.02741809	24.48042228	25.48436174	25.53327443	25.37743937	24.91410107	24.96262258	25.11007399
A0A8I3MH54	APRT	Adenine phosphoribosyltransferase	24.61754679	24.1608826	22.28638805	23.71127082	21.1915235	22.65181643	22.31496076	21.32858442	23.9299101	25.16720905	25.27078902	25.3473317	25.26346562	25.42747617	25.68243805
A0A8I3SCQ8	PDK3	Protein-serine/threonine kinase	25.75426572	23.94835811	25.16178397	24.72068994	21.48550425	23.30066089	22.17128612	21.6675185	24.27127666	25.75535977	25.21518759	26.28202956	25.59094329	25.59972436	26.24636799
A0A8I3M9Q4	ALDH1A1	aldehyde dehydrogenase (NAD(+))	27.39498341	27.51979627	27.5059082	27.74668185	23.79228277	24.69548054	25.28356048	23.81143676	26.03931348	28.347125	26.12954397	26.59946631	26.67466889	27.04038202	27.52578989
A0A8I3PGH2	PTPA	Serine/threonine-protein phosphatase 2A activator	26.9297167	25.87435625	24.36179285	25.72216076	22.87087568	24.69905601	23.51217261	23.31788011	25.44512766	27.17297997	27.0938285	26.99993676	26.43073175	26.6028934	26.39138985
A0A8I3RSQ2	RACK1	Small ribosomal subunit protein RACK1	25.60841945	25.10744248	23.96241189	23.85101495	21.54196466	22.20145273	22.04986067	22.17950775	24.82749266	25.3842266	24.19254178	25.87429346	25.55767554	25.75875805	25.91728433
A0A8I3NXH1	NQO2	N-ribosyldihydronicotinamide:quinone reductase 2	26.94511798	24.19030067	27.44582112	24.86548939	22.94799991	23.0963422	21.45087357	23.27113848	25.29588241	26.59940624	27.05531729	25.43103724	27.8905455	26.0822664	25.67126284
A0A8I3P560	CLIC2	Chloride intracellular channel protein	27.49623649	25.76146735	22.95395806	24.87202134	21.79791068	24.41217651	24.58172493	23.22062698	25.97324804	28.15633756	25.91895816	26.04834194	24.727442	25.30172888	26.07675083
A0A8I3PRM4	EIF3M	Eukaryotic translation initiation factor 3 subunit M	26.01134933	24.21740786	25.13382104	24.04656107	21.45803848	22.6598731	22.35604674	21.98266438	24.09606984	25.83769462	25.89436729	25.8266231	25.38278523	25.09472114	25.27981546
A0A8I3PZT2	PSMD12	Proteasome 26S subunit, non-ATPase 12	27.34876886	26.01941664	25.95675236	25.95054202	23.24105967	24.37597815	23.75256034	22.95428733	25.49089229	27.24089768	26.9798356	27.08404475	26.58829082	26.43545064	26.57206738
A0A8I3PVH0	OPA1	Dynamin-like GTPase OPA1, mitochondrial	25.31657905	24.59816043	24.41095855	24.71492966	22.81988176	23.36653308	22.94823259	22.26830151	24.57497569	25.98928372	25.75760735	25.99289004	25.81723568	25.73223551	26.03676523
A0A8I3N3S4	PSMA5	Proteasome subunit alpha type	28.39456952	27.92926836	26.97670711	27.47792799	24.52873965	26.89092104	25.19556576	25.43085782	27.04171872	28.53384838	28.86274777	28.73216403	28.4834198	28.82280283	28.82725669
A0A8I3NJB4	GPT	alanine transaminase	25.89659052	25.37130156	23.20881992	25.48617725	22.48721111	24.20705673	23.23847863	22.71409536	24.6939771	25.82849049	26.14218658	26.06051708	25.44423039	26.40251948	25.80542109
Q1HG70	MAP2K2	Dual specificity mitogen-activated protein kinase kinase 2	26.56668597	22.95533789	25.8636256	21.08392929	20.43716417	20.99246116	20.49309648	20.32735616	23.35045212	24.95639651	25.27748552	23.94488252	25.37630663	24.09303495	23.89125842
A0A8I3NNH1|A0A8I3NNJ1	XPO1|XPO1	Exportin 1	27.88762694	26.53470963	25.54313964	25.83249536	23.96017545	25.4340414	24.46722901	24.54846021	26.22462916	27.65728741	27.51316699	27.62605956	27.43317586	27.08183176	27.16402227
A0A8I3NE82|A0A8I3NHL9|A0A8I3NKA4|A0A8I3RYH0	SUCLG2|SUCLG2|SUCLG2|SUCLG2	Succinate--CoA ligase [GDP-forming] subunit beta, mitochondrial	28.15505625	25.29161661	27.88498709	25.75408656	23.46294116	24.02594352	23.18035275	23.83536596	24.97091689	27.10323528	25.72016197	26.92377159	27.29218314	26.59822955	27.49097199
A0A8I3P3W0	HMGCL	Hydroxymethylglutaryl-CoA lyase, mitochondrial	25.92159848	25.43596047	25.59810618	25.46979676	22.47635784	24.46525602	24.4146428	23.99354174	24.96708001	27.24691593	26.55502687	26.62747494	26.15035481	26.67024993	27.28040603
A0A8I3RT19	ALDH4A1	Multifunctional fusion protein	27.05030489	26.00706194	26.10181262	27.55975505	22.59459984	24.80956018	24.13020895	24.21344734	25.15982425	27.23381706	27.01450345	27.38583578	26.37080151	27.19082265	28.12330527
A0A8I3MPM7|A0A8I3MTU5|A0A8I3MX70|A0A8I3N028	HNRNPU|HNRNPU|HNRNPU|HNRNPU	Heterogeneous nuclear ribonucleoprotein U	27.84123053	24.11116242	28.03120071	25.13857134	22.24279407	21.58095274	22.15493558	22.77557543	24.00348904	27.43175126	27.01296298	25.17033956	27.88956121	26.31329983	26.3807251
A0A8I3NKI4	DDB1	DNA damage-binding protein 1	28.27635654	26.81036411	26.70058966	26.79379531	24.65838527	26.07803105	25.10493265	24.58198361	26.23252569	27.6466673	27.91582907	27.76048757	27.50642409	27.33873584	27.2160165
A0A8I3PNW9	HEXA	Beta-hexosaminidase	25.84421027	23.5584119	25.86596301	24.37565185	21.68877619	23.12741612	22.17420414	22.41835042	23.46141449	25.55951912	26.6412494	25.34374249	25.84833939	25.19863281	24.98172325
A0A8I3PF55	PSMC3	Uncharacterized protein	24.96005623	24.19403537	23.30509125	22.99797566	19.57105788	22.05065026	20.24660223	20.48604445	23.52099099	25.58392153	24.62690878	25.3919638	24.69415197	25.40886207	25.74502248
A0A8I3NCS8	PMPCA	Mitochondrial-processing peptidase subunit alpha	24.88050446	24.11926524	23.87994303	24.05932383	22.32493673	23.83036754	21.4210537	21.75635849	23.9438174	25.605185	25.20580802	25.38668033	24.8289311	25.28199364	25.30191099
A0A8I3MKC0	NNT	proton-translocating NAD(P)(+) transhydrogenase	27.20873276	26.36087979	27.22776891	26.68095187	23.60206276	25.02885022	23.77006277	23.95983197	25.22979513	27.10262205	26.7402855	26.96689971	27.19649325	27.07989547	26.59582718
A0A8I3RXV3	PSMB3	Proteasome subunit beta	26.14070624	25.19494818	23.26290958	25.14438683	22.3734991	24.29756263	23.38110912	22.16296895	24.77222863	26.31669942	26.23896389	26.32827479	26.05097023	26.01758299	26.17079054
A0A8I3NGJ8	NIPSNAP3A	Nipsnap homolog 3A	25.88110903	25.46834516	22.52113735	26.29107501	21.86048078	24.71655762	23.90972359	21.33991556	25.59346088	27.38119953	26.66159462	26.64810543	26.25989645	26.20967836	26.34975438
A0A8I3NMG3	YWHAE	14-3-3 protein epsilon	28.42887195	26.33385166	27.50228807	26.59298426	23.5922358	24.87143667	25.10312734	24.15713574	26.11725833	28.02199174	27.59620584	27.05714826	28.22265523	27.87960538	27.72749563
A0A8I3QRM6	NA	Glutathione S-transferase	26.19418213	24.18350565	26.09159393	26.14733533	20.41965964	22.81125353	22.25081407	21.7558286	23.46651231	26.56243252	26.02106866	25.48912436	25.78256435	27.02905701	27.77597122
A0A8I3NL87|Q6EIZ0	KRT10|KRT10	Keratin, type I cytoskeletal 10	29.90037928	28.80338773	30.09818266	28.22828995	25.73722293	27.01061929	26.64920733	26.7153948	26.92096941	28.90814036	29.6622498	30.58112576	30.19502325	30.01769139	29.47254343
A0A8I3NSY7|A0A8I3NVK2	ETFB|ETFB	Electron transfer flavoprotein subunit beta	28.32150717	27.52048093	25.12698089	26.59750662	23.97026322	26.20766657	24.81255158	24.40998656	26.66649675	29.14528772	27.54222242	28.60287948	27.12682234	28.33011059	29.09577508
A0A8I3NBY9	ZPBP	Uncharacterized protein	29.07003109	27.96850301	24.42365846	28.39977234	25.0121902	27.39926037	26.43495824	25.4804028	28.10702649	29.8460919	29.38547487	29.57964648	28.48227243	29.20729158	28.91629054
A0A8I3P356|A0A8I3S3L8	ARMC6|ARMC6	Armadillo repeat containing 6	24.75017788	24.76435934	21.81202303	23.20791507	21.81051225	23.13863217	22.11897139	22.22536913	24.18632733	25.87572455	24.89904049	25.58277531	24.30129007	24.36725527	24.66367381
A0A8I3N9K6	ETFDH	Electron transfer flavoprotein-ubiquinone oxidoreductase	26.89611018	26.04766749	25.85152663	26.15961769	23.42606029	24.48946274	23.79986061	23.75373503	25.35889715	27.15557098	27.38471066	27.05937966	26.73209759	26.82415001	26.9925235
A0A8I3MKE1	EZR	Ezrin	27.87245562	26.32799556	27.10922221	26.38524393	23.01121118	25.14987239	24.75859444	24.00431255	26.39101155	28.45844655	27.31630583	26.94793206	27.86225377	28.11400166	29.65953765
A0A8I3NF26|A0A8I3NFF4|A0A8I3NGN1|P25473	CLU|CLU|CLU|CLU	Clusterin	27.85313148	26.51086286	24.90203579	25.49219938	24.76681479	25.19944487	24.51406787	24.42455614	26.41215683	29.58692861	26.20164918	27.45958976	26.71404669	26.98204018	27.91226653
Q53VB8	FTL	Ferritin light chain	28.59927945	26.42205106	28.24025712	27.81635526	23.53133996	25.31247344	24.51562061	24.88697141	25.9322767	28.35994926	28.76138364	28.04564922	28.03225484	27.83510499	27.54573764
A0A8I3Q395	PCYOX1	Prenylcysteine oxidase 1	26.60824075	24.21117386	27.29285243	26.91480354	21.0497547	21.66856922	20.73711678	21.86783114	22.49150595	25.04679285	25.66406458	25.79809756	26.31591851	25.42778584	26.20613114
A0A8I3N2X1	NANS	N-acetylneuraminate synthase	25.94339997	24.18273748	25.19169654	23.86531822	20.78879536	23.16289791	22.28712857	21.61948081	23.48920234	25.82247607	25.71406814	25.218468	26.0737728	25.87576703	26.10706157
A0A8I3PM85	GLTP	Glycolipid transfer protein	24.32582394	21.58727331	24.61849326	22.90988533	19.2064884	20.72027287	19.32553013	20.51629457	21.25510977	23.89137933	24.67250842	21.80476297	24.75718948	23.28354817	23.1175781
A0A8I3NWF7|P38486	LGALS3|LGALS3	Galectin 3|Galectin-3	26.80964394	23.93180527	25.1849913	26.26107765	20.56085445	21.83277142	22.23061466	22.57014844	22.65703595	25.97122186	27.06798597	24.46437544	27.50115767	25.59072834	26.40601446
A0A8I3NUZ1	PRSS50	Serine protease 50	27.78645505	26.7913501	23.51109617	26.821559	23.97602437	25.90753772	24.87397646	24.79411831	26.71125859	28.12888779	28.27529722	28.12803865	26.909637	27.50582013	27.02483674
A0A8I3S2N1|Q30437	DLA-DRA|DLA	MHC class II DR alpha chain	24.86973774	22.73329744	28.06969455	24.40360122	22.79021528	21.32362035	22.15301297	20.85758559	21.27380127	24.03622311	23.87525352	24.19729422	25.74970901	24.42686715	24.77487576
A0A8I3NEU6	OLFM4	Olfactomedin 4	26.07840899	25.14135279	24.46248407	25.11097205	22.36681691	24.00090611	23.41846908	21.7466623	25.83218839	26.57980359	25.16741814	25.09830713	26.56529728	24.07776783	25.22438148
A0A8I3PII7	PSMB4	Proteasome subunit beta	26.53724609	25.83683479	24.60113819	26.06721802	23.23278407	25.16424365	23.49595473	22.55680497	25.28068616	27.32916579	27.01106842	27.35825973	26.89653481	27.28454054	27.28863264
A0A8I3RP60	CES5A	Carboxylesterase 5A	27.37217203	23.48525804	28.30607138	27.00301964	23.13217106	20.83003925	21.75001686	22.82526897	23.28562374	25.57881864	23.57477003	26.83009255	27.63584514	26.70158851	28.01636676
Q28294	GNAQ	Guanine nucleotide-binding protein G(q) subunit alpha	24.24500533	21.46501125	25.20571916	21.98984296	20.37144558	21.447323	21.40649935	20.68715576	22.26025767	24.05172267	22.69819019	23.9286083	24.22739407	22.84794716	24.61824674
A0A8I3PZT5|A0A8I3QBF7	TPP2|TPP2	Tripeptidyl-peptidase 2	27.24273852	26.19191382	25.46455683	25.44955812	23.63367081	24.70622333	23.93161915	23.35597871	25.29177725	27.0212936	26.50939644	27.05718653	26.19377305	26.84238932	26.88310494
P18066	RAB5A	Ras-related protein Rab-5A	25.33805561	23.77336084	23.66523264	23.19671871	20.68094103	22.62582805	21.46266411	21.19926186	23.24640378	24.81564335	24.91560753	24.40915222	25.06857927	24.66680008	24.89207876
A0A8I3NND5	ERLIN2	Erlin	27.28031273	25.75470807	25.99435492	25.19429019	23.46550105	23.60172621	23.08961582	22.4946527	25.3564916	26.81996539	25.94854793	27.01755309	26.46292878	26.06386368	26.65332097
A0A8I3S4S9	ALDH9A1	4-trimethylaminobutyraldehyde dehydrogenase	27.22887012	26.82240924	25.63683536	26.47343844	24.18003146	25.23902811	24.06637064	24.30669154	26.47589018	27.76980918	27.27533226	27.64841465	26.92794291	27.35799063	27.65709433
A0A8I3MR72|A0A8I3N1K9	STOML2|STOML2	Stomatin like 2	25.11034059	23.20037034	23.97005719	24.16747698	20.41416977	21.77606868	20.24908723	21.02102116	22.93725923	24.83549622	24.90698063	25.21162187	24.91194744	24.98060567	25.37398118
A0A8I3MLI6|A0A8I3MP53|A0A8I3MPH7|A0A8I3MV50|A0A8I3MV60	PFKP|PFKP|PFKP|PFKP|PFKP	ATP-dependent 6-phosphofructokinase|6-phosphofructokinase	28.34093424	28.07312715	26.07546412	25.5941821	24.04383956	25.5812384	25.15724347	25.33948834	27.37351872	28.00217087	27.71870196	28.4284826	27.57838579	27.57971545	27.42470467
A0A8I3PIN0	DIABLO	Direct IAP-binding protein with low pI	27.08630869	25.24814967	25.54440982	25.60988073	23.42143269	24.70460766	24.01291034	24.15492618	25.94629293	27.45530196	26.05240204	25.98696229	26.49683593	27.41091308	26.11860102
A0A8I3NSK4	PABPC1L	14-3-3 protein beta/alpha	28.22370277	25.08307766	27.29640828	25.22834936	21.80796782	23.33912177	23.007721	23.3778694	24.75657642	27.50420711	27.98575475	26.08769225	28.32049176	27.06397173	26.70999312
A0A8I3S1C9	NA	L-lactate dehydrogenase	25.89150498	25.6097556	24.00268697	23.19509405	20.6026052	22.70882014	21.65150195	20.68799946	24.16600316	26.37022915	25.2357788	26.1692993	26.41413114	25.99284504	25.77260516
A0A8I3NCG4|Q9XSB8	TPP1|TPP1	Tripeptidyl-peptidase 1	25.18463368	23.04244322	26.34233262	24.05194803	21.61938579	21.33382271	21.39169423	21.37701358	22.25590176	24.27343987	24.20349359	24.05596319	25.46590726	25.23850203	25.8350381
Q50KA9	NME1	Nucleoside diphosphate kinase A	25.43607365	25.39641689	24.37708202	25.22706947	21.9058911	24.81239898	23.25942694	23.1481231	24.89563258	25.41356285	26.26250733	25.84270159	25.64751492	26.2392714	25.85129031
A0A8I3N404	TUFM	Elongation factor Tu	26.94601041	24.95879571	27.10712463	26.42460528	23.00276283	23.42617558	23.1535033	23.00418043	24.65894013	26.73449794	26.05908136	26.23560855	26.95966477	26.92641161	27.44051222
A0A8I3NVY9|Q50KA8	NME2|NME2	Nucleoside diphosphate kinase|Nucleoside diphosphate kinase B	26.71683425	25.72603173	25.5610692	25.32928543	22.24047898	24.83218096	23.75662376	23.35821461	25.26206549	26.81001865	27.67974757	26.20573187	27.5851869	26.55748017	26.59573228
A0A8I3PMG9|A0A8I3S647	PCCA|PCCA	Propionyl-CoA carboxylase alpha chain, mitochondrial	25.74667459	25.00854978	25.28739458	24.7572965	22.67588145	23.8657749	23.25218823	22.96251284	24.40703493	26.09141576	25.71122601	26.06643098	25.31036977	26.28777055	26.71839641
A0A8I3MSY8	PFN1	Profilin	29.02870836	25.78879751	29.45014706	27.80946836	21.75512641	23.02171507	22.65933488	25.25124299	24.36372705	28.07326999	29.53674617	26.16571734	30.15262261	27.20638384	26.41166178
A0A8I3MSG4	APOA1	Apolipoprotein A-I	28.02614818	24.32653559	29.41708562	25.3289853	24.36827964	22.53733112	22.90194803	24.12770413	25.2684205	26.80281263	27.08987161	26.16467147	27.74621912	27.41880847	28.7695883
A0A8I3Q3C0	PRKAR1A	cAMP-dependent protein kinase type I-alpha regulatory subunit	28.74246379	27.97130914	24.64694714	26.09475752	24.45043476	26.22083092	25.59683239	24.92588951	28.08608177	29.01849932	28.54975598	29.06346849	27.97607472	29.35433414	29.21536459
A0A8I3MJ67|A0A8I3MJ77	NUP93|NUP93	Nuclear pore complex protein Nup93	26.36916978	24.700835	25.37056605	23.95446174	22.34477242	23.76311552	22.21025825	22.79011106	24.3336402	26.47683118	26.0351413	26.12315209	25.57909155	25.41556419	25.5726559
A0A8I3NUK8	LOC610717	26S proteasome non-ATPase regulatory subunit 5	26.24442906	23.88035265	25.97691945	24.28676203	21.6003303	22.37283688	21.63239002	22.08900615	23.59998471	25.69242611	25.60096398	25.15704213	25.80604977	24.88781442	25.04102503
A0A8I3P225	LOC609402	Globin domain-containing protein	25.67887849	24.76267002	28.5217442	27.42001681	23.42402356	24.84837708	21.99205973	23.91148245	27.79293076	29.04399155	26.85935784	29.40320127	26.70264269	27.54451201	27.59821089
A0A8I3RVL3	SEC13	Protein SEC13 homolog	24.34339313	22.61293344	24.66115572	22.30716243	20.90710045	20.99978767	21.13404928	21.22716131	22.05181841	23.73388475	24.10886961	23.54295125	24.33989624	23.54714991	24.00681802
A0A8I3RSP2	DYNC1H1	Dynein cytoplasmic 1 heavy chain 1	29.02126296	26.38975687	28.22317331	26.33241361	24.53317518	24.89308459	25.03166924	24.54542642	25.73957181	28.29812234	27.89182891	27.50055444	28.12308611	27.51479735	27.48990579
A0A8I3NKJ0|A0A8I3NLU5|A0A8I3P0J6	NAGA|NAGA|NAGA	Alpha-galactosidase	26.58842518	25.01926334	24.82065011	26.26746179	22.68931184	24.35696171	23.15208495	23.45610373	25.90604922	27.43645534	26.77275584	27.40182119	26.49692942	27.3092917	27.51967852
A0A8I3SA30	ALOX5	Arachidonate 5-lipoxygenase	29.46773082	25.31279646	29.13613377	26.93141143	21.77528338	21.27391891	22.07898383	23.26060899	22.9931825	26.89359309	28.28116055	25.95871557	28.62497937	26.14913915	25.69791939
A0A8I3MMJ8|A0A8I3MXZ7	PGM1|PGM1	Phosphoglucomutase-1	28.10786779	26.65043017	27.56848387	25.70576582	23.20390946	24.82684568	24.11256115	24.34053788	25.85866217	27.40335936	28.00167322	27.14477741	27.80039002	26.71847944	26.56805911
A0A8I3MGU1|A0A8I3MIU0|A0A8I3RR31	MYL12A|MYL12A|MYL12B	Myosin light chain 12A|Uncharacterized protein	25.11132254	22.68567594	24.86774921	23.21142373	21.60718274	21.89465535	21.11974937	22.52975972	22.00775239	24.30432895	24.97384647	23.82477816	25.53650502	25.02067248	25.22379426
A0A8I3NMY0	VARS1	Valine--tRNA ligase	27.58378703	26.29303016	24.89167464	24.03880126	24.28286053	22.47063546	24.06736571	23.14990535	26.6315634	26.94796575	26.14669678	27.29464942	26.45932527	26.41119123	26.7522716
A0A8I3PHH4|A0A8I3PMV7	CUTA|CUTA	CutA divalent cation tolerance homolog	23.7882979	24.02615133	22.9037845	22.45636603	21.01910581	22.86968647	21.35810228	21.50687718	23.61996719	24.71971584	24.43625562	24.45822999	24.1272371	24.75400372	25.30478417
A0A8I3RUW5	MYL6	Myosin light chain 6B	26.70008122	23.57922639	26.54331258	24.76641436	22.58560302	22.15120288	21.76383628	23.90690515	22.76334303	25.9020601	26.3632488	24.22867798	26.88078601	25.77415433	26.01924136
A0A8I3NZF6	GET3	Guided entry of tail-anchored proteins factor 3, ATPase	25.74781497	24.55256934	24.01775956	22.12361804	22.11684302	21.96242944	22.22462371	21.17855606	24.01783265	25.34059403	24.27185536	25.39010825	23.93682744	25.27858438	25.59625216
A0A8I3RV78	ISOC1	Isochorismatase domain-containing protein 1	24.11570898	22.81224907	23.94681292	23.25466497	20.0256246	22.10872989	21.53684972	20.33033433	22.91392992	24.16995203	24.00859117	23.77110003	23.45438641	23.1781952	23.55133081
A0A8I3MPX0	AFG3L2	AFG3 like matrix AAA peptidase subunit 2	26.56488202	25.78270714	24.98363518	25.5435136	23.21516884	24.62818563	23.57159041	23.41789822	25.69222983	27.18311629	26.69075987	27.10472265	26.37461743	26.74491922	26.73213815
A0A8I3RTT4	EFR3A	EFR3 homolog A	25.62433292	24.7047474	23.63936541	24.55282691	22.32679254	24.26468843	23.64390497	23.28426274	24.77399683	26.44863779	25.58156752	26.04409757	25.76230151	25.64147529	25.92668855
A0A8I3MLC5	FBXO6	F-box protein 6	24.30944527	23.21167076	21.43998928	23.77277022	21.13847112	20.73661215	20.78030651	20.89911409	21.41962181	23.83661198	24.83003436	24.81142113	23.84989622	23.53218015	23.5068007
A0A8I3S561	ITGB2	Integrin beta	29.32428418	23.49072716	29.56380517	26.36850687	19.56889254	21.27627107	20.74062732	23.69211456	21.92280778	26.9904644	28.837741	24.74383945	28.84904355	25.0619084	24.02492187
A0A8I3N9F5|Q4LAL9	CTSD|CTSD	Cathepsin D	28.78662157	27.53988819	29.67105268	27.33062385	24.64578743	25.32717933	25.3893537	24.39341426	26.3093691	27.59591594	28.59311305	27.24956271	28.82982131	29.19732356	29.40283997
A0A8I3NEG9|A0A8I3NS10|Q8MJ47	PPP1CB|PPP1CB|PPP1CB	Serine/threonine-protein phosphatase|Serine/threonine-protein phosphatase PP1-beta catalytic subunit	25.42967771	23.7473042	24.46701049	23.74061927	21.64357081	22.90318146	22.47364556	22.12892483	23.02403077	24.73408435	25.02681126	24.57400934	24.96824323	24.06175857	24.48619318
Q8MJ46	PPP1CC	Serine/threonine-protein phosphatase PP1-gamma catalytic subunit	26.89144883	25.40238679	23.31533015	26.05493026	22.57032903	24.90334259	23.5150899	23.17036423	25.15950732	27.25230129	27.0858781	27.11425272	25.88171403	26.80785906	26.05818314
A0A8I3SAZ0|Q3YIX4	PEBP1|PEBP1	Phosphatidylethanolamine-binding protein 1	26.75088224	26.40630115	23.75196582	26.00616339	22.83563613	25.89959391	25.7860646	21.31918732	25.96091255	28.81662307	27.55513568	28.17379036	27.40125443	28.35986419	28.32432393
A0A8I3N8E3|A0A8I3NAX8	UMOD|UMOD	Uromodulin	26.69722883	26.56689705	28.66118974	30.55025123	24.81677198	25.17336853	24.04365991	25.76405986	23.12537858	25.66654471	24.28703518	29.8625255	27.51926833	28.67080701	31.32990326
A0A8I3SBE1	ATP1B3	Sodium/potassium-transporting ATPase subunit beta-3	27.06576376	25.73150083	26.68850375	26.21951793	22.76649962	24.62191162	24.0522659	23.1294814	25.46032354	27.16885241	27.12597142	26.311814	26.82393158	26.09571965	26.32007979
A0A8I3N9R4|Q2TFN9	HSPA4|HSPA4	Heat shock 70 kDa protein 4	26.10313035	24.99272782	23.28226038	23.25895257	20.47766945	21.02175018	20.72817801	21.09545034	23.85683463	25.4529021	25.2361479	25.06899737	25.70556039	24.95809716	25.28496954
A0A8I3Q4L6	NIT1	Nitrilase 1	26.26974311	25.55807954	23.95470837	25.82271796	22.13567422	24.2280208	23.01532435	23.25713798	24.88420853	26.59653545	26.51265773	26.47657831	25.53885282	26.43103311	26.32979011
A0A8I3PFJ0|A0A8I3PHY8|A0A8I3PIC2|A0A8I3PP81	ACSL1|ACSL1|ACSL1|ACSL1	Long-chain-fatty-acid--CoA ligase	26.98615782	25.71935356	26.03703302	27.04780018	23.28228791	23.93820429	23.45873447	23.56808945	24.82026339	26.60494355	26.52958594	26.6987739	26.54007117	26.1370396	26.42346138
P51147	RAB5C	Ras-related protein Rab-5C	26.4952765	23.54230536	25.34940357	24.24239013	20.70296389	23.17363447	21.28903127	21.56282483	23.39905834	25.36137534	26.08397037	24.74255603	26.69516221	24.94084831	25.27026222
A0A8I3PEC3|A0A8I3S4M6	FLNB|FLNB	Filamin B	27.43896251	25.13793736	27.64096137	25.72581033	23.54895936	24.45644773	23.71356901	23.65567009	24.87758308	26.95313047	27.81478682	26.62712786	28.00387858	27.47606296	28.45184891
A0A8I3PNE7	EIF4A2	Eukaryotic initiation factor 4A-II	26.50121359	24.13052379	26.03442007	23.62148766	21.88459313	22.04915109	22.38682273	22.57204728	24.27243352	25.39071187	25.67598799	25.05386884	25.88730359	25.32899241	25.15287159
A0A8I3P2L6	AKR1B1	Aldo-keto reductase family 1 member B1	27.84672898	27.05948649	23.95725421	27.07932372	24.29671174	26.449545	25.68447991	24.69520584	26.6275421	28.17993436	28.35528761	28.14528906	27.44207022	28.3543927	27.99888236
A0A8I3N087	EIF3L	Eukaryotic translation initiation factor 3 subunit L	26.98647228	25.06891561	25.65645257	24.64688561	23.08861897	23.62013793	23.16889174	22.97481265	25.14835323	26.02370383	26.17279456	26.19571377	26.25606581	25.49682005	25.34219804
A0A8I3NPX1	PSMD6	26S proteasome non-ATPase regulatory subunit 6	27.46152614	26.37580756	26.33124925	26.11952545	23.61268385	25.10818567	24.24525171	23.96643459	25.75266135	27.6371353	27.59186014	27.51901109	27.16451239	26.97849024	27.03277174
A0A8I3NTA9	VPS35	Vacuolar protein sorting-associated protein 35	27.75038766	24.25432504	27.55834012	25.36169115	22.60723005	22.8410982	22.95847751	23.02938623	24.15605925	26.34136062	26.8024121	25.58384116	27.34952808	25.6686723	25.65078922
A0A8I3Q6P2	PGRMC2	Uncharacterized protein	24.00668926	22.5350773	23.35517161	22.21804071	20.37987259	20.48035376	21.12413039	19.52127322	22.78777861	23.60067624	22.57544335	23.82994316	23.52610937	22.96632248	24.95140284
A0A8I3PXH2	BPNT1	3'(2'),5'-bisphosphate nucleotidase 1	24.52511974	23.31819182	23.7515897	23.26331234	20.34343659	22.25348295	21.16761319	21.48240821	22.80826876	24.34916348	24.72924283	24.02003655	24.2873901	24.31652021	24.3948389
A0A8I3NJQ3	GBA1	Glucosylceramidase	25.00933667	21.80584877	24.54044997	21.27850695	20.69106489	20.51068258	19.89087621	20.2208006	21.78496924	23.44412337	25.02717447	23.50315316	24.06446838	22.8084123	23.84069131
A0A8I3PRZ5|A0A8I3S666	COPB2|COPB2	Coatomer subunit beta'	26.76134226	24.00384241	25.28242804	24.16267629	22.61111981	22.55015523	22.36182608	22.57459798	23.48017334	25.55933512	26.60467015	24.9694276	25.66071754	25.53049235	25.69262772
A0A8I3MQJ7|B4YY02	AK1|AK1	Adenylate kinase isoenzyme 1	25.84502964	25.88408857	21.84428815	25.04013789	22.35004809	24.09666254	23.35500423	22.71993202	25.73345392	26.76518583	26.15259538	27.32693227	25.84044123	27.21977672	27.31449316
A0A8I3NY33	AHCY	Adenosylhomocysteinase	29.75729388	28.33360667	28.80956963	27.9732558	25.43191258	27.46832808	26.10557005	26.48640207	27.78657149	29.48120732	30.12249248	29.30847196	30.12974337	28.95917728	28.72846556
A0A8I3QP22|A0A8I3QYL7|A0A8I3QYM5	BDH1|BDH1|BDH1	D-beta-hydroxybutyrate dehydrogenase, mitochondrial	27.5859404	26.27816121	25.47083024	27.0712428	23.1452776	25.77315001	23.79369621	23.27362792	24.85481025	27.49125566	27.40229126	27.25635401	26.95524999	27.08131561	26.18720122
A0A8I3NDM6|A0A8I3NZC7|A0A8I3RXF0	IZUMO4|IZUMO4|IZUMO4	IZUMO family member 4	29.539152	28.09081805	25.01776061	29.24740649	25.45638099	27.73208011	26.53931097	27.06971488	28.66161618	30.27187997	29.78629502	30.04552975	29.08484174	30.17173712	29.88112694
A0A8I3NPB7	YARS2	Tyrosine--tRNA ligase	25.84657127	25.05202843	23.39085351	25.95718059	22.78104903	24.27630077	23.23382579	23.15034922	24.98384107	26.52851736	26.29215387	26.35137564	25.35087385	25.93317919	25.82236916
A0A8I3NXK9	PSMC2	26S proteasome regulatory subunit 7	26.43318718	26.12083222	24.07844984	23.69552283	23.26278922	23.58040364	22.70053015	23.41870793	25.65745974	27.05258915	26.14231089	27.17001761	26.11505312	26.75877387	27.32923694
A0A8I3MI67	UQCRFS1	Cytochrome b-c1 complex subunit Rieske, mitochondrial	26.72371169	26.39345918	24.6471137	25.82526056	22.48698598	25.01545651	24.75189525	22.35166083	25.22891596	27.51061513	26.75861315	27.11966504	26.30227253	26.85987318	27.09930268
A0A8I3PIY9	MYG1	MYG1 exonuclease	27.38841856	26.64348414	23.57929146	26.9070701	23.02040522	25.57963443	24.24726769	23.88328944	25.51739755	27.550162	27.90694196	27.71075681	26.88854202	27.70565195	27.87596772
A0A8I3MBM8|A0A8I3MC52	MYH10|MYH10	Myosin heavy chain 10	25.9566757	25.31647689	27.86359545	24.11834447	22.86089842	21.92030915	23.05595382	22.25115403	24.19224995	25.49825704	24.37372523	25.99984104	25.11567937	25.25484657	25.87095722
A0A8I3Q5B7	MIF	Macrophage migration inhibitory factor	24.29384211	24.94259617	24.84657601	24.90855828	20.23590955	23.85984152	23.13034284	22.20777717	24.20080516	24.82757194	25.86730878	24.71680335	25.30301167	24.80366239	25.03156529
A0A8I3MT06	YWHAG	14-3-3 protein gamma	26.44300805	23.27818857	25.68836738	24.62780755	20.89371969	22.56611339	20.48700042	21.35956134	23.11581662	25.3806128	26.10679863	24.27562256	26.02614618	25.38727983	25.60665573
P92604	MT-ND1	NADH-ubiquinone oxidoreductase chain 1	24.60330263	23.84695773	23.48559432	24.1639587	21.29964229	22.66401119	21.40017927	22.21991796	23.63977284	25.01685892	24.77491825	25.41654614	24.38513744	24.12860406	24.05922132
A0A8I3S1Z6	PSMC5	26S proteasome regulatory subunit 8	26.97881798	25.81994163	24.38201174	24.81515006	22.38581355	24.1452837	22.72551973	22.76476512	25.27271417	27.20224827	25.97077355	27.17080226	25.98743692	26.98125151	27.28537412
A0A8I3Q4V7|A0A8I3QGP1|A0A8I3S6Q3|A0A8I3SBE5	DPY19L2|DPY19L2|DPY19L2|DPY19L2	Dpy-19 like 2	25.84499052	23.80306356	24.36805165	24.94561977	21.71015088	23.15328184	22.37475456	22.75223477	23.64429584	25.85031915	25.81311207	25.68210801	25.37883562	24.57232523	24.41606812
A0A8I3PBJ0	NSUN4	Uncharacterized protein	26.10699893	24.7141187	24.33203156	24.98932355	22.03169335	24.09189353	23.18139329	23.30117113	23.84505	26.14593924	25.99018009	26.15229005	25.29016302	25.31328018	24.48393444
A0A8I3PAX2	ERP29	Endoplasmic reticulum resident protein 29	26.19723144	24.75813815	23.45773403	23.92180806	22.6153666	21.92134315	23.08877984	21.88531992	24.53850891	25.34885782	25.18288733	26.65748711	24.99826121	25.78469908	26.02431153
Q6TN20	CAMP	Cathelicidin	29.21471436	24.17315123	27.83515231	27.01390163	20.41058314	21.86380684	21.10659567	23.86906379	23.06884285	27.52383548	29.09381522	25.16285746	28.81929784	26.25337858	24.06943531
A0A8I3P9E5|A0A8I3S0Z7	ACO1|ACO1	Cytoplasmic aconitate hydratase	24.7396809	23.34384035	23.16698517	24.68324045	21.23549958	22.16803463	21.95945171	21.76661214	23.14892894	25.43484826	24.63217723	24.55070107	24.47761086	24.56514439	25.21203206
A0A8I3S2Y1	RBM12	Copine 1	26.24692734	22.43481811	25.59224588	23.7036655	21.02691281	20.64135783	21.227107	22.42278279	21.4391275	24.69677773	25.26092537	22.98722284	26.3821554	23.74042559	23.25979712
A0A8I3NS19	FABP5	Fatty acid-binding protein 5	26.01840349	26.19682888	24.22911314	26.45387121	22.85067256	25.45225974	24.12139521	24.28680306	25.91915298	26.19922293	27.17196773	26.41600295	26.40819093	27.06684255	27.12439067
A0A8I3PHP0	NDUFS3	NADH dehydrogenase [ubiquinone] iron-sulfur protein 3, mitochondrial	27.28348522	25.92657739	25.41301708	26.23355894	23.41693158	25.39267916	24.07840744	24.04886919	25.51228033	27.73854943	27.21346881	27.67522114	26.8592368	27.49058172	27.5687907
A0A8I3Q9Z2	COPA	Coatomer subunit alpha	26.25958568	24.37785836	26.30132485	24.06596912	21.70863998	22.30655689	22.24056865	21.60032959	23.59707845	25.26757405	25.83256973	25.4056502	26.16729789	25.84017274	25.64688283
A0A8I3MHG4|Q3BCQ4	RHCG|RHCG	Ammonium transporter Rh type C	27.59664302	27.54799344	22.92841483	25.94900866	24.14350424	25.98458854	26.37840081	25.74613475	27.05881646	28.44863224	27.27526845	27.29431612	26.8730296	26.98967089	27.22059266
A0A8I3NER7|A0A8I3NNX9|A0A8I3NPJ4	TPK1|TPK1|TPK1	Thiamine pyrophosphokinase|thiamine diphosphokinase	24.1826723	23.6608356	21.8975553	23.55170139	19.4206868	22.50332089	20.18731006	21.20358707	23.11193514	24.51578253	24.76939763	24.21141796	24.14003112	24.36157572	24.28976062
A0A8I3N023	ACAD8	Acyl-CoA dehydrogenase family member 8	24.97777372	24.28029926	22.38475345	23.82077571	21.71110968	23.438049	22.30252065	22.95775378	24.71604145	26.04272892	24.73300116	25.60416851	24.38838389	25.80130286	25.67295886
A0A8I3S3K8	COX5A	Cytochrome c oxidase subunit 5A, mitochondrial	26.31073006	26.88299893	24.31933384	26.90786233	23.09138372	26.06638474	24.16320257	24.90479861	26.00638545	26.66326758	26.06978516	26.86162618	25.94582859	27.11853649	27.21188056
A0A8I3NKK7	CPPED1	Serine/threonine-protein phosphatase CPPED1	26.59506712	25.88986108	23.60394985	25.95929349	22.83005316	24.44472008	23.42367592	22.84242799	24.5663388	26.63481839	27.08936644	26.56673479	25.84255328	26.68851011	26.81991527
A0A8I3NXD1	EIF3A	Eukaryotic translation initiation factor 3 subunit A	27.02767556	25.03699986	26.3011098	24.02882323	23.38512183	22.91079117	23.06086781	22.91591799	25.21947641	26.35627095	26.26816737	26.1778182	26.41846309	25.5851603	25.8383539
A0A8I3MER2	ARMT1	Sugar phosphate phosphatase	24.79262333	23.69395739	23.38765987	23.12326767	20.71722477	22.56189692	21.16183955	21.26393723	22.48198142	24.71603807	24.8946076	24.68252736	24.54064296	24.39270125	24.3959792
A0A8I3Q038	SYPL1	Synaptophysin like 1	29.10701964	27.93311432	27.5940045	28.20180552	25.4559682	26.98870067	26.13809515	25.58829244	27.21104243	28.65015113	28.86579013	28.9989194	28.65879279	28.28566408	28.55789279
A0A8I3P477	MOGS	Mannosyl-oligosaccharide glucosidase	25.84533819	24.07539131	26.23650645	23.64652034	22.33462743	21.49045931	22.08287684	22.11544861	23.18482167	25.43175219	24.95786423	25.1536069	26.0696291	24.85801253	25.35846744
A0A8I3Q656	FUNDC2	FUN14 domain-containing protein 2	24.87559367	25.34046342	22.80174233	23.69478309	22.53992722	22.31477334	22.52604026	21.81088722	24.70274381	26.4901224	25.42019338	26.49650968	24.75686692	25.36498228	25.42678706
A0A8I3PUL1	PPA2	inorganic diphosphatase	25.28779025	23.43589668	25.28529654	23.31218473	20.60097057	20.4804326	21.00073448	21.50977984	22.72406481	25.4444433	25.17725538	24.80600684	25.44787236	25.15620209	25.1420899
A0A8I3PWW8	HACD3	Very-long-chain (3R)-3-hydroxyacyl-CoA dehydratase	24.52792744	22.83732481	24.96332292	23.21733927	21.04268388	20.64201016	20.87535667	20.49604986	22.5903388	24.4828905	23.58454811	23.49304842	24.12580726	23.71909086	23.99573007
A0A8I3Q3Z2|A0A8I3QBV9|A0A8I3QMN5	IDE|IDE|IDE	Insulin degrading enzyme	26.15198226	24.852272	24.82732834	24.65399095	22.09703296	23.97111124	23.55507836	22.51823608	23.97776136	26.0632188	25.76985772	25.53214586	25.67182096	25.18819724	25.55678379
A0A8I3PFS9	BAG5	BAG family molecular chaperone regulator 5	26.19577463	24.91744245	22.09638084	24.3756882	22.09090035	24.21781288	23.06056664	21.77980439	25.12597992	26.62294626	26.36350362	26.34652429	25.8229511	26.28162001	26.40198356
A0A8I3PY15|A0A8I3PY74|A0A8I3S6A7|A0A8I3S6B5|A0A8I3SAU2	PLPP1|PLPP1|PLPP1|PLPP1|PLPP1	Phospholipid phosphatase 1	23.87105489	23.868905	22.53557205	23.90848023	20.77896377	22.63722433	20.38491417	20.88645802	20.63006885	25.17552758	25.04456531	24.09221959	23.98128618	23.90323601	23.4650432
A0A8I3P9K5	NAGK	N-acetyl-D-glucosamine kinase	26.14535026	24.58701712	25.10978922	24.31859494	21.47540714	23.34849664	22.48308984	22.03894443	23.66796111	26.12038724	24.81483024	25.60373687	25.47678655	25.25126071	25.68772891
A0A8I3NFD2	EIF3F	Eukaryotic translation initiation factor 3 subunit F	26.3691485	25.01712379	25.70975252	24.42531933	22.74304029	23.42553673	22.77844259	23.12425967	25.30820555	25.68488463	26.03699755	26.34732658	25.80684262	26.31256777	26.07351971
A0A8I3PVI9	ADH5	S-(hydroxymethyl)glutathione dehydrogenase	25.48665633	24.42824815	25.09259906	23.83554873	22.10773955	23.71393057	23.35601854	23.17319594	23.4081896	25.64529753	25.62674543	24.85870591	25.26274688	25.50579179	25.30763625
A0A8I3NHM4	UPK3A	Uroplakin 3A	24.45928613	23.90794649	25.25558725	23.28720618	21.23696728	22.19995525	22.2779199	21.79980775	23.08269205	24.09918156	22.68787993	21.78646173	24.02436306	25.84803077	27.11330004
A0A8I3RRU9	GDPD3	Glycerophosphodiester phosphodiesterase domain containing 3	27.41328846	24.85424433	28.78609533	25.58063427	22.8852327	21.57726825	22.27955112	22.67054838	23.92409952	26.11515675	26.36958641	26.21634622	27.78842243	26.01175472	26.11266153
Q9ZZ57	MT-ND5	NADH-ubiquinone oxidoreductase chain 5	25.70439231	24.62726847	24.45004713	25.18369628	22.64711741	23.78886848	22.86422493	23.47101946	24.62882488	25.6127101	25.36438748	26.00589878	25.28351985	25.49704211	24.58928962
A0A8I3S046	GAA	Lysosomal alpha-glucosidase	26.34048855	25.26578599	25.90159336	26.57842617	23.43396453	24.97176772	24.5911214	24.38786639	25.63670107	27.21987093	27.2365518	27.19022007	26.35813763	27.4244553	27.17219006
A0A8I3MNI0	PSMB5	Proteasome subunit beta	27.47381168	27.55082571	24.91759591	26.88408001	24.50198738	26.62606498	25.5576283	24.3592322	26.96434428	28.29517854	27.85757527	28.03168203	27.4875037	28.18482797	28.16014288
A0A8I3NZ71	ASAH1	Acid ceramidase	27.18867136	24.32043916	27.57133795	25.75948799	22.82246973	22.62897543	22.90666518	21.18281533	23.66951759	24.98013297	26.82133095	25.16285006	26.92510143	26.05126017	26.47816833
A0A8I3PIS0	COPS4	COP9 signalosome complex subunit 4	26.05390814	25.38209694	23.65601272	23.57423128	22.46507289	22.97818975	22.43024826	22.61477935	24.93029329	26.17270769	25.71561244	26.51518628	25.97620708	26.12623523	26.4559535
A0A8I3P231	NDUFB10	NADH dehydrogenase [ubiquinone] 1 beta subcomplex subunit 10	25.67125255	25.48678868	23.25688644	25.63995929	21.79742266	24.91084104	23.69927624	23.02774341	25.1035527	27.02736308	26.3753231	26.63379395	25.89461437	26.8849185	27.12266892
A0A8I3S9C1	ARIH1	RBR-type E3 ubiquitin transferase	24.33556056	24.01623052	19.75529984	22.12802754	21.50147123	22.91352487	21.37889286	21.13053632	23.75558723	24.42537516	24.07925657	25.30436475	23.93781648	24.27704137	25.12479269
A0A8I3PNU2|A0A8I3PSR7|A0A8I3SA14	LOC119868887|LOC119868887|LOC119868887	Aldehyde dehydrogenase	26.07550133	24.94579222	25.86910258	24.59035511	22.08598899	22.4316466	22.50755184	22.76677266	24.06639017	25.24919629	25.24994704	25.57073427	25.92445499	25.45268092	25.77930546
A0A8I3RT41	MFGE8	Milk fat globule EGF and factor V/VIII domain containing	28.79882985	28.19313446	24.12257808	27.98991869	25.29592391	26.77121642	26.17267867	24.97933705	27.52366799	29.19879522	28.82496318	28.94392348	28.26907982	29.24728796	29.37074006
A0A8I3PJI7	GSTO2	Glutathione S-transferase omega	27.7370667	26.34580393	21.77505167	27.94715476	21.20960048	25.95762661	25.53754095	24.38911334	23.39820577	28.35143369	27.97318025	28.19790329	27.27160399	26.9083383	27.36360442
A0A8I3NXH4	NSFL1C	NSFL1 cofactor p47	27.02601149	25.8519872	24.49580037	26.14536669	21.86080863	25.40637428	24.27345092	23.82787473	25.46836659	27.12511912	26.96930323	27.23198706	26.78867691	27.73436388	27.55163743
A0A8I3PHN5|A0A8I3PM50|A0A8I3PM61|A0A8I3Q1L7|A0A8I3S8N4	CD47|CD47|CD47|CD47|CD47	Leukocyte surface antigen CD47	25.94234455	24.16374521	25.67301581	25.00627334	21.77052439	23.5611402	22.22566011	21.62913796	23.90546879	25.22317017	25.95775456	25.42692655	25.33833244	24.84256904	25.68370002
A0A8I3S1S0	NA	Leucine-rich repeat-containing protein 37 N-terminal domain-containing protein	27.68502606	26.82676164	23.44028245	27.05730166	23.7954554	26.12423058	24.62620407	23.4903143	25.68431604	28.11514132	27.94316407	28.07615312	26.76230907	27.7317313	26.62020889
A0A8I3MXC2	MMP8	Matrix metallopeptidase 8	30.24632907	24.30753052	30.21022725	26.53701656	19.95980762	21.84399691	21.16054059	24.0773868	22.87807973	28.02445303	29.59494786	25.41079533	29.866043	26.36351583	24.53247436
A0A8I3PWC3|A0A8I3PYH4	TBCD|TBCD	Tubulin-specific chaperone D	25.58503585	24.9680694	21.53650579	23.56347388	22.27046429	23.52782298	22.78632973	23.18590758	24.37237369	25.52458808	24.64548269	25.66721268	25.02235803	25.10062624	24.70137995
A0A8I3MUQ3|A0A8I3MYN6|A0A8I3RT71	ATL3|ATL3|ATL3	Atlastin GTPase 3	25.57310297	24.09122123	24.56544126	22.95933749	22.18961265	22.31180768	21.90854333	21.88864044	23.95261218	25.3870368	23.94002363	25.83607055	25.02129922	24.84605979	25.03564428
A0A8I3MFN3	PACRG	Parkin coregulated	24.47535811	25.45983304	19.75964027	23.61314519	21.81921576	23.70546318	22.91561928	22.62655709	25.28560508	26.8454028	25.27645803	27.51228249	24.72377454	26.91520654	27.08594021
A0A8I3P6X4	LOC478720	Transmembrane protein 14C	23.67655228	24.46413384	22.68495427	26.01515727	22.44889562	24.17659501	22.33195267	24.09000914	24.98051363	24.61080638	24.58407477	25.41192728	23.73042565	23.54962409	23.33915706
A0A8I3P181|A0A8I3S025	HNRNPA1|HNRNPA1	Uncharacterized protein|RRM domain-containing protein	25.51590979	22.03241706	24.04638363	22.86849598	20.14368601	20.33782442	20.54688978	20.51932247	21.76909255	24.38113388	24.59292398	23.39924531	25.23431055	24.33421582	24.13580837
A0A8I3PYI5	ATP6V1E2	ATPase H+ transporting V1 subunit E2	27.78518759	27.16823592	24.03087353	25.4320343	23.25842625	25.77724421	24.89087687	24.25037074	26.86979639	28.10094943	27.5765247	27.80843661	27.1059112	28.10861649	27.94651139
A0A8I3PMB7	APEH	Acylamino-acid-releasing enzyme	25.6573174	24.95302555	24.05852899	25.01168598	21.25370192	23.50755372	23.20146175	22.16200418	23.9493538	25.71347879	25.07048965	25.40704299	25.02857165	25.17706096	25.32316351
A0A8I3Q545|A0A8I3Q566|A0A8I3QHA2	M6PR|M6PR|M6PR	Mannose-6-phosphate receptor, cation dependent	26.09930802	23.56600326	26.35081017	24.230058	22.43184339	22.34620867	22.17836256	21.92804791	25.41456943	25.17538821	24.80704906	24.44006665	25.15491601	24.14126927	24.26795002
A0A8I3MLM1|A0A8I3RRR7	LOC100687259|LOC100687259	Proteasome 26S subunit, ATPase 6	26.41250223	25.80364114	24.51853253	24.94097724	22.53679262	24.23076282	22.37190632	23.33141716	25.49299435	26.67754683	25.1237372	26.97099396	25.73547692	26.6646422	26.93267319
A0A8I3NDI5	DARS1	Aspartate--tRNA ligase, cytoplasmic	26.43338746	24.40741604	25.66888253	24.03738117	23.00447088	22.60237436	22.78621773	22.47073334	24.51588658	25.69146095	25.62226959	25.65116869	26.04819377	25.45741909	25.94173161
A0A8I3MA32	MCCC2	methylcrotonoyl-CoA carboxylase	25.04246664	23.65886141	23.60072964	24.19675826	21.04026853	22.42565723	21.071726	21.50761184	23.6369901	25.01392647	24.07439978	25.05317478	24.05914623	25.193723	25.07822514
A0A8I3PMR8	CRYL1	L-gulonate 3-dehydrogenase	21.69136375	21.3102775	20.99069186	22.45413607	17.96240993	20.03540811	17.03469141	18.8322886	20.78459173	21.66108108	22.17366766	22.37662278	21.77774491	22.34057207	22.83574248
A0A8I3S7C0	NDUFB3	NADH dehydrogenase [ubiquinone] 1 beta subcomplex subunit 3	23.44892564	24.13363393	22.38931779	25.02140857	20.65267685	23.23098225	21.75557303	21.76262754	23.54222064	24.05635933	23.90911222	24.02856072	23.64750069	23.75346799	24.20847213
A0A8I3MMU7	EIF3I	Eukaryotic translation initiation factor 3 subunit I	25.14361444	23.76844715	24.1439586	23.99003513	22.06425836	22.53910507	21.72776727	21.90988464	24.02662834	24.3472883	24.54543622	24.89344529	24.59850364	25.18259657	25.16974275
A0A8I3PCV3	ETF1	Eukaryotic peptide chain release factor subunit 1	26.78130485	24.80884885	24.99290182	25.10876052	22.64917791	24.16988296	23.56454827	23.61550859	25.08407681	26.22905419	25.78389029	26.51501292	26.06863213	26.44434785	26.24816149
A0A8I3PL31	MCCC1	Methylcrotonyl-CoA carboxylase subunit 1	25.03461734	23.65206101	24.25425058	24.42482173	21.01973581	22.21810405	21.3531821	21.24634696	23.4923587	24.93496884	22.96277939	25.03556883	24.79703406	25.06050269	25.24994764
A0A8I3RWX2	PSMD11	Proteasome 26S subunit, non-ATPase 11	26.05037123	25.22598911	23.57880636	23.65380698	21.15485596	22.43639432	22.04256872	21.30787955	24.6504267	26.14516299	26.22969515	26.25659558	25.62695913	25.85709741	25.89392229
A0A8I3MHG7	C1QBP	Complement component 1 Q subcomponent-binding protein, mitochondrial	23.27912803	21.35168857	18.60024549	21.70391807	18.5955968	20.34441412	18.87035337	19.19203041	21.33367204	23.76292746	22.58446361	23.6793745	22.36037959	24.19992095	24.37138114
A0A8I3Q392	SLC25A12	Solute carrier family 25 member 12	24.89038346	24.10627721	25.1144251	24.25675935	21.56259946	22.87626205	22.32493564	21.82606437	23.44965184	25.13813492	24.46021884	25.00588453	24.37992592	24.04836987	24.3797934
A0A8I3NXI1|A0A8I3PWE4|F2Z4N2	||H4C9	Histone H4	26.039561	24.08144603	26.06402581	25.53819645	22.58759998	23.07546156	23.52025358	22.80596449	23.76080257	26.02094235	27.52506575	24.02430532	26.96418036	25.42017225	26.20193554
A0A8I3NUH5	NDUFB8	NADH dehydrogenase [ubiquinone] 1 beta subcomplex subunit 8, mitochondrial	24.60988961	23.96655578	22.62754935	24.18325211	21.16872367	23.13452276	22.00882562	22.30499128	23.98070626	25.43713262	24.76044863	25.20804195	24.3824289	24.24797444	24.54688589
A0A8I3Q641|A0A8I3QA46	AP1M1|AP1M1	AP-1 complex subunit mu-1	25.49161201	24.73197635	24.21477144	23.67238072	21.92884001	22.9149045	22.64652949	22.54368457	24.06168564	26.25586276	24.87974448	25.6803807	25.12809558	25.55112838	25.76680513
A0A8I3NCE9|A0A8I3NG98	HNRNPA2B1|HNRNPA2B1	Heterogeneous nuclear ribonucleoproteins A2/B1	26.16280272	22.88620753	24.36182194	23.69531344	20.39961575	21.23536947	20.71543832	20.57960176	23.02734336	25.96006326	25.66239784	23.46433349	25.77839161	25.32334106	25.44613469
H9GW87	TALDO1	Transaldolase	29.67063913	26.09673695	30.46207095	27.10936097	23.0996593	23.93806906	23.94938216	25.12006939	25.09641231	28.72604871	30.12661119	26.8907257	30.33594812	27.69434369	27.08267516
Q29476	SULT1A1	Sulfotransferase 1A1	22.78949128	24.52952492	23.04063811	28.69041847	21.76734079	21.91606183	21.56549641	20.98169507	23.1823678	23.84747313	23.19234441	26.78882275	25.06668447	26.2635549	27.5725148
A0A8I3NEJ3	GNS	N-acetylglucosamine-6-sulfatase	26.03467377	24.39475653	25.66561695	24.70010158	21.9373302	23.2785559	22.56775865	23.02740832	24.19778854	25.96015965	26.37748569	25.18698137	25.6028678	26.20455965	26.03511028
A0A8I3NXJ4|A0A8I3RZH4	SEPHS1|SEPHS1	Selenide, water dikinase 1	24.59425199	22.59711553	23.54372252	23.05515141	19.51051846	21.42817303	19.98706598	20.04485469	21.63967029	24.36456089	24.51833541	24.01058427	24.11262002	24.00002056	24.19932026
A0A8I3MVQ3	PDPR	Rhodanese domain-containing protein	25.42272048	24.52157509	23.69313185	24.29098533	21.89413	23.33226251	22.47998512	22.46149515	24.18490957	25.83520618	25.69539669	24.97884979	25.20438929	25.48513885	25.31140985
A0A8I3MJJ7	MTHFD1	C-1-tetrahydrofolate synthase, cytoplasmic	27.47946052	24.07381172	26.27288479	25.50647209	21.79070015	22.42607476	21.62013194	22.56498603	23.86341996	26.20737861	26.04112067	25.45053166	26.1241668	26.20647079	26.59988448
A0A8I3NDU5	EEF1G	Elongation factor 1-gamma	29.60661705	28.25052402	27.14225765	26.69953611	25.86685473	25.55780147	26.60211157	25.39582311	28.74946946	28.8965187	29.16438452	29.61997881	28.76460955	28.38435625	28.71406822
A0A8I3P1K2	NDUFA8	NADH dehydrogenase [ubiquinone] 1 alpha subcomplex subunit 8	26.14335939	24.88504789	24.10244555	24.4237238	21.74631862	23.38727124	22.74500223	22.64224974	23.77934598	26.82056664	26.55274121	26.46835118	25.8733915	26.91117628	26.63013031
A0A8I3NFT3|A0A8I3NQ20|A0A8I3NZV1	PTGR2|PTGR2|PTGR2	Prostaglandin reductase 2	25.589546	25.41326995	24.33383089	24.39615206	21.25965995	24.25742047	23.27679912	22.09122194	24.48785332	25.78223727	26.2343977	24.96942594	25.08227464	25.60853577	25.39529529
A0A8I3PTG9	ARHGAP1	Rho GTPase activating protein 1	26.53699667	23.61897533	26.91517273	24.79755787	22.02018635	21.81222864	21.99744073	22.55414235	22.8369951	25.4558233	26.54006155	24.28317534	26.92986343	25.61219663	25.97384915
A0A8I3NAH9	NUP205	Nucleoporin 205	26.23982484	24.77479956	25.14401959	24.03978283	22.68767549	23.73098598	23.15859446	23.4615872	24.28145859	26.0557946	25.95842898	25.55802399	25.71112597	25.1214431	25.23468983
A0A8I3Q7G2|A0A8I3QIT6	TWF1|TWF1	Twinfilin-1	23.93987527	21.39566891	23.66054333	22.48995719	20.45063282	20.88917974	20.28946743	20.62205353	20.60005335	23.66662672	23.57249937	22.98002523	24.04372605	23.45908142	24.05765129
A0A8I3NM22	GPX4	Glutathione peroxidase	27.79731787	28.11763459	24.43935289	27.82118401	25.52204281	27.75055864	26.46012394	25.86966525	27.98518594	29.32853749	28.22234881	29.22607956	27.69810117	28.41983997	28.76976785
A0A8I3MKY6	NDUFV2	NADH dehydrogenase [ubiquinone] flavoprotein 2, mitochondrial	25.88741366	24.94096405	23.08478637	24.34309171	21.48422176	24.42266537	23.04228692	21.06608116	24.67338913	26.6445901	26.0353421	26.45799859	25.4045245	26.57942257	26.73221299
A0A8I3P4P4|A0A8I3P9Z2	UGGT1|UGGT1	UDP-glucose glycoprotein glucosyltransferase 1	26.90639589	23.32878986	27.19207086	25.16082055	22.18188528	18.90846584	21.49514482	21.61616794	21.28153363	25.55298923	26.32027883	24.91603986	26.77688175	25.87017029	25.77850832
A0A8I3PK82	COPS5	COP9 signalosome subunit 5	24.89727507	23.98931702	23.34945667	24.49579085	21.33071241	22.21105922	21.74607953	21.01334585	23.29178929	24.59736512	24.2573109	25.04922316	24.49523331	24.22809293	24.31719603
A0A8I3RUR7|E2QRY6	NAXE|NAXE	NAD(P)H-hydrate epimerase	25.29158333	24.64487737	23.13645226	25.3164391	22.10480371	23.885802	22.48398323	22.6014471	24.49819656	26.11947727	25.66423724	26.09522659	25.08061475	25.81293807	25.89018766
A0A8I3N986	PGP	Glycerol-3-phosphate phosphatase	27.8595192	27.7146614	23.79470207	27.2662902	24.26278215	26.9034173	25.72666314	24.7655942	27.52637646	28.31559077	28.14960354	28.51460859	27.44119111	28.25340842	28.14885702
P18470	NA	DLA class II histocompatibility antigen, DR-1 beta chain	25.57494366	24.56604575	28.78358811	24.80397134	23.46032505	20.58504258	23.02514503	22.07766992	23.69477454	24.2071872	24.39331987	25.60646696	26.30185934	25.15133899	25.36589739
A0A8I3S1S6	PCCB	Propionyl-CoA carboxylase beta chain, mitochondrial	25.32863678	24.45391818	25.18324299	24.84820625	22.55608761	23.30140937	22.78659612	22.79486301	24.2602907	25.97228133	25.79658602	25.70525631	25.3670363	26.03082602	26.57139823
A0A8I3PV34|A0A8I3PVE0|A0A8I3PVS7	XPNPEP1|XPNPEP1|XPNPEP1	X-prolyl aminopeptidase 1	27.06379486	25.58226983	25.94923364	25.18372608	22.56046916	24.34458199	23.56451977	23.5577871	24.89190761	27.03580652	27.10351501	26.57359848	26.90210004	26.35209814	26.44191239
P38400	GNAI2	Guanine nucleotide-binding protein G(i) subunit alpha-2	27.45657566	23.85476324	26.85083435	24.69292235	20.64866567	22.14157867	21.74299588	21.85750104	22.94681858	25.88946766	26.1073623	24.21810513	27.06165509	24.22839562	24.45492794
A0A8I3MVE3	TMED7	Transmembrane p24 trafficking protein 7	26.07398678	23.97832815	26.42148078	23.27546766	22.52921324	21.59894634	21.80370804	21.89319417	23.0546371	24.69762433	24.50515143	24.8467466	25.17351028	24.43146659	24.64170452
A0A8I3P2X6	EQTN	Uncharacterized protein	26.23815262	24.69258999	21.72929211	23.4800989	21.12522743	22.70473937	22.62430347	22.35904848	24.55396768	26.73798114	25.85488215	26.54644711	25.79074241	26.24688373	26.73102797
A0A8I3NCZ9	PPP6C	Serine/threonine-protein phosphatase	25.24931623	23.72480245	22.76436327	21.93734369	21.16042288	22.74400132	21.24940065	21.82368566	24.06152747	24.89308714	24.68264461	25.00778759	24.9158232	24.82199124	25.15203001
A0A8I3PQP9	RIDA	2-iminobutanoate/2-iminopropanoate deaminase	22.85803616	23.48524612	23.82714741	25.71300609	19.86340808	22.78158913	21.74336417	21.49624882	22.46506035	23.31269988	24.70835447	22.95120507	25.04000842	24.17869637	24.99934269
A0A8I3MX37	PPP4R1	Protein phosphatase 4 regulatory subunit 1	24.18356996	23.80104819	22.5743328	20.86335273	20.76186381	22.05482455	21.34893869	20.42319257	23.75327909	24.21289441	23.84007319	24.84911871	23.35522334	24.26606917	24.50440999
A0A8I3MWI3	PPP5C	Serine/threonine-protein phosphatase	25.27099605	23.54427379	23.91309432	22.89329754	21.51212409	21.79568315	21.68605975	21.07956018	22.88761177	24.61875771	24.86838479	23.97406081	24.71047197	23.46586341	24.20317362
A0A8I3N399	COPS6	COP9 signalosome complex subunit 6	25.8472827	24.57450742	25.296216	24.5464271	22.49292532	23.57017216	22.80767884	22.73610656	24.5325839	25.47709487	25.64819893	26.00875382	25.46516393	25.29444322	25.64471503
A0A8I3PIA7	NFS1	cysteine desulfurase	26.30606854	25.37598689	24.11328158	24.47165193	22.49638244	24.35085316	22.7777597	23.25240282	25.57648533	27.25625494	26.09592109	26.69758185	25.196626	26.9903508	27.12544948
A0A8I3MY76	GHITM	Growth hormone inducible transmembrane protein	25.57649851	25.29262856	25.36446084	26.21432372	23.5713556	23.94742528	23.8256094	24.36803348	25.72949757	26.45849408	26.09687448	26.47954348	25.25144861	25.05933555	26.16314293
A0A5F4D8V4|A0A8I3NJ04	CD109|CD109	CD109 molecule	25.83240321	24.0779107	24.60204721	25.12995307	22.55591811	22.93085537	21.58823525	23.34414496	24.1769895	25.95265023	25.70094244	25.71322149	25.09788281	25.1964724	25.70639187
A0A8I3NAI4|Q95MP7	LOC119865338|FTH1	Ferritin|Ferritin heavy chain	27.55889456	26.65078512	27.45934662	25.26996163	23.39329335	22.15268979	23.70845708	24.27065734	24.99914978	26.02949682	28.65425392	26.19439841	26.59221371	26.3828425	25.85025014
A0A8I3PFY6	ACTRT2	Actin related protein T2	28.39099568	27.70626375	26.46329428	27.98207625	25.46689955	26.76458266	25.30575559	25.48147245	26.75017026	29.74572951	28.54492074	29.31486773	27.81732373	28.70303489	27.32439796
A0A8I3RY81	SRI	Sorcin	29.1135374	24.97223229	29.54586864	25.98035276	21.99395272	22.98699498	23.4501618	25.10310185	24.2441238	27.88028374	29.22101859	25.44152102	29.35006977	26.63422139	25.49012191
A0A8I3PZC4	PLBD2	Phospholipase B-like	26.82489681	25.65617841	23.31212726	26.580246	23.14469935	25.54769024	24.75812223	24.49811324	26.14731157	27.59610244	27.65332781	27.36434786	26.76773239	27.34975693	27.37757039
A0A8I3NSY2|A0A8I3P0I8|A0A8I3RXP6	PAICS|PAICS|PAICS	PurE domain-containing protein|Phosphoribosylaminoimidazole carboxylase|Uncharacterized protein	24.67117133	23.4516793	23.54324891	22.96396748	21.2790352	22.22793989	21.51335698	21.53303607	21.89510005	24.71167843	25.20035105	24.71295909	24.6344051	24.70972422	24.67803376
A0A8I3P691|P18067	RAB7A|RAB7A	Ras-related protein Rab-7a	27.50751414	24.60549859	26.82018101	25.44530396	22.09968565	24.06902702	23.3429704	23.27809033	24.24541864	26.60369956	27.79117465	25.74157251	27.78638756	25.99054475	26.00003544
A0A8I3NS50	GSS	Glutathione synthetase	25.44273116	23.72113167	25.37534038	25.31228536	20.55851597	22.81424548	22.47080195	21.91649985	23.52182309	24.81919662	25.81887741	24.28375003	25.55078103	24.9134486	25.03911239
A0A8I3P4C4	SLC25A5	ADP/ATP translocase	22.59641652	20.66057145	21.86758699	20.21684867	17.80683799	19.8432594	18.62657978	17.61298829	20.20236306	22.16544548	22.29674445	21.74157099	22.39356488	21.35016309	21.75107596
A0A8I3PWC1|A0A8I3S5M5	GLG1|GLG1	Golgi apparatus protein 1	24.90451257	21.59572919	24.90448205	23.32558981	20.48980783	21.02488497	20.65369719	21.2830327	21.83127664	24.18191188	24.54922312	24.82890644	24.54075349	24.2456484	25.04984304
A0A8I3PEF9|A0A8I3PF25|A0A8I3S5D1	GPD1L|GPD1L|GPD1L	Glycerol-3-phosphate dehydrogenase [NAD(+)]	24.93817991	22.4065319	25.85981012	22.08271786	19.87628874	20.93672946	20.99235755	21.11353682	22.18600766	24.63836838	24.39760637	23.15063721	25.26843631	24.44240449	24.63868815
A0A8I3MYG7	QNG1	Queuosine 5'-phosphate N-glycosylase/hydrolase	24.58707772	23.15438321	21.3101726	22.88082431	19.95457709	21.67373653	20.59174487	20.5832997	22.34725476	23.90358832	23.49928235	23.74794225	24.25290641	23.93887903	23.64547424
A0A8I3RVG9	ARL1	ADP-ribosylation factor-like protein 1	25.58117353	23.9834507	24.21503684	24.25090742	21.09606788	22.72870384	22.36126894	21.71884389	23.71022106	25.32136924	24.91274138	25.72733662	25.12450821	24.77703782	24.86964185
A0A8I3P3A0	PKD2L2	Polycystin 2 like 2, transient receptor potential cation channel	27.84333443	27.02675296	22.96215658	27.73678449	24.3524241	26.00531573	24.8308452	24.84800936	26.74231917	28.06872469	28.26635601	28.54383217	27.39633275	27.32940867	27.12545408
A0A8I3RTH2	EIF3B	Eukaryotic translation initiation factor 3 subunit B	26.0499112	24.38667856	24.23500348	24.24292406	22.33966179	22.96918669	22.92925264	21.88515712	24.47699757	25.31678057	25.79538176	25.26518917	25.08754085	24.93012764	25.2564949
A0A8I3MDL3	IDUA	Alpha-L-iduronidase	24.1052881	22.21480955	22.70730198	24.18688351	22.54146678	22.42292316	22.52897162	21.73442753	24.34883022	24.2099085	24.47038667	24.2716234	24.15737956	24.03244812	23.5740495
A0A8I3ND14	NPLOC4	NPL4 homolog, ubiquitin recognition factor	25.68990759	24.02154117	24.43985422	24.32927455	21.30438444	22.27344905	21.14832885	21.53495367	23.49977682	24.98328867	25.30450932	24.57532677	24.87630818	24.62102443	24.9104784
A0A8I3MU52	MAL2	Mal, T cell differentiation protein 2	26.41122217	23.80969547	28.80829319	25.06266366	22.54364311	22.10382808	22.47573792	22.94637058	23.07165916	25.33547723	26.60577567	24.76381424	26.89509908	25.41926344	25.94137056
A0A8I3NFE3	NT5C3B	5'-nucleotidase	25.17178468	23.92375092	24.5014943	23.59005293	19.97954603	22.38864616	21.5519056	21.53364833	23.47952492	24.94424084	25.40527766	24.26300215	25.45634782	23.45525962	24.39381796
A0A8I3MRV5|A0A8I3MW16|A0A8I3MX58	COX4I1|COX4I1|COX4I1	Cytochrome c oxidase subunit 4	27.03517295	27.86101477	25.32141601	27.48962522	24.56662297	27.19492736	25.52245578	24.22961618	27.123189	27.94300862	27.19783777	28.30555688	27.03563143	28.05780994	28.36618819
Q9ZZ61	MT-CO3	Cytochrome c oxidase subunit 3	24.83718685	24.36347482	24.21010688	23.99885469	20.82221869	22.58430592	21.61768244	22.48555764	23.42308396	25.07811299	25.15690039	25.28689317	24.8051409	24.10424617	24.17556164
B4YY03	PTGES2	Prostaglandin E synthase 2	23.71313684	22.69305064	23.47210017	23.67673047	20.21891549	22.22447967	21.09549966	20.26900159	23.86474311	24.33621728	23.6480281	24.26117012	24.03187694	24.68702085	25.16314748
A0A8I3P7M8|A0A8I3P939|A0A8I3PAM1|A0A8I3PKW5	LRP2|LRP2|LRP2|LRP2	LDL receptor related protein 2	27.97128906	24.81789534	27.67806066	25.76394651	25.16712866	24.78163905	24.14049836	24.43110377	25.92251908	27.65042606	28.06089067	28.20209364	28.12196607	28.88109666	28.19961808
A0A8I3RS55	UBE4A	Ubiquitin conjugation factor E4	25.28090453	23.41521309	24.4011581	22.13732477	21.04049042	21.40873264	20.82850084	20.88882754	22.99089279	24.19136223	24.47535124	24.63918151	23.64113652	23.24079811	23.6617158
A0A8I3NYW8	RPSA	Small ribosomal subunit protein uS2	27.36968531	26.10863331	25.03111238	25.0470753	24.2229281	23.87443744	24.64964705	23.30848919	26.518023	26.88117973	27.23316452	27.22424385	27.83183369	27.15161986	27.28198819
A0A8I3NFB2	CSNK2B	Casein kinase II subunit beta	24.42241857	23.9560443	22.07616459	24.08495973	21.30090282	23.95348328	23.69535964	23.03918438	24.30847253	25.9092303	24.9873625	25.57214592	24.71925424	25.76571424	25.94019821
A0A8I3N785	ODF1	Outer dense fiber protein 1	27.76551631	27.25526339	24.33657096	28.43255485	21.23953611	27.4785231	22.71814649	25.31063889	27.79577756	28.01867808	27.03342499	27.9167857	26.2122143	26.74133814	26.25610881
A0A8I3NHG8	EIF3E	Eukaryotic translation initiation factor 3 subunit E	25.17906743	23.79413536	24.58821342	23.52146959	22.16080648	22.41744128	22.0353718	21.89168643	23.30760706	24.71077754	24.8548392	24.97150843	24.89399852	23.6735998	24.30814093
A0A8I3MBI0	BCAT2	Branched-chain-amino-acid aminotransferase	27.25811981	25.84520691	25.48289652	26.37835593	23.65559086	25.13952942	24.74257642	24.26571385	25.77089966	27.42547564	28.01802909	27.85690743	27.04026416	27.55698558	27.20011633
A0A8I3PPH2|A0A8I3PSV1|A0A8I3PZS8	PPM1B|PPM1B|PPM1B	protein-serine/threonine phosphatase	25.7102795	24.9095721	23.51914454	24.12207817	22.07529742	23.72689351	22.28994549	22.61879036	24.58885413	25.74782203	25.41435564	26.23800473	25.07022142	25.91982512	26.25188897
Q9ZZ64	MT-CO1	Cytochrome c oxidase subunit 1	25.51165414	24.04114196	24.69287341	24.63417514	21.46192514	22.83972269	21.33028921	21.19379535	23.51417972	25.73082601	26.27334356	25.96325833	25.14490966	24.54380908	24.98121162
A0A8I3Q0T1|A0A8I3Q1C7	ARIH2|ARIH2	Ariadne RBR E3 ubiquitin protein ligase 2|RBR-type E3 ubiquitin transferase	23.98097545	22.66685477	22.17513134	22.85031811	20.08770229	22.19482884	21.65029089	20.40683801	22.9626104	24.74200741	23.70473159	23.78306915	22.67332277	23.49770795	23.27828889
A0A8I3MJI3|A0A8I3MLD6|A0A8I3MN67|A0A8I3MNL7	ABCA14|ABCA14|ABCA14|ABCA14	ATP binding cassette subfamily A member 14	26.73876095	25.38684158	26.18058438	26.28035781	23.37950661	25.25776208	24.19227851	23.57774685	25.45525471	26.79924094	26.53102161	27.15042319	25.51275093	25.67602241	24.91298347
A0A8I3P2R0	GSTK1	Glutathione S-transferase kappa	25.86268917	24.55356693	24.85382607	25.43518499	20.95996182	22.26302798	21.66128762	21.81756143	23.02322235	25.73777951	25.28893444	25.00086444	25.16868571	25.30782839	25.8970252
A0A8I3MQG4	TMX1	Thioredoxin related transmembrane protein 1	25.83935321	22.2015767	25.95547961	24.06187094	20.25890779	20.71370865	20.31184161	20.33986261	21.49790196	24.54750654	25.10922057	23.2532185	25.36998294	23.50070234	23.42218782
A0A8I3MVD9|A0A8I3RSK1	EPCAM|EPCAM	Epithelial cell adhesion molecule	24.46327184	23.82367658	26.31802684	23.96578273	21.92770558	21.45649254	21.8905397	21.00073663	22.91630924	23.89192285	23.8206141	24.04929028	25.73007514	24.74408251	25.2058276
A0A8I3P6T0	RAB3D	Ras-related protein Rab-3	24.46885861	20.62121719	23.31007563	20.92697889	17.28060305	18.90062254	18.85146771	19.33954691	19.63805785	22.75831432	23.60963857	22.11036507	23.93932072	23.07072619	23.5947824
A0A8I3Q5W3|A0A8I3SCV9	TAGLN2|TAGLN2	Transgelin	26.94452012	23.71192651	27.48714867	24.91615247	20.88715056	20.97433992	21.27752857	23.03091074	23.41775876	26.39278063	27.27949558	25.0613505	27.63016456	26.171412	27.01298022
A0A8I3Q5V0|A0A8I3QI64	IGBP1|IGBP1	Uncharacterized protein	25.01511477	24.14023006	22.16313888	23.95391419	21.2264021	23.39911733	22.30313069	22.12072384	24.26129671	25.65037972	25.41057863	26.21458991	24.82539508	25.72087803	26.07877859
E2RH47	RPS3	Small ribosomal subunit protein uS3	24.78821163	24.98352698	22.55239205	24.09433204	22.05390601	22.31289399	23.29786846	22.32160174	25.18857615	24.53466657	24.16635511	24.67929303	25.00342488	25.19617168	25.59001839
A0A8I3PP30	KRT75	Keratin 75	30.13879321	27.98612526	31.35328194	27.8594878	24.95253708	26.81845695	25.94554042	26.32232614	27.6673543	31.69117154	31.0426471	30.12941365	30.28964255	28.27399083	28.56600736
A0A8I3PPU4	KRT76	Keratin 76	29.7657928	26.71316304	30.63260116	26.90078084	24.21332899	23.08475185	23.03323216	25.32179755	25.42672079	28.94854514	29.78351631	28.3290679	30.01360191	28.38974429	28.92174183
Q6EIZ1	KRT2	Keratin, type II cytoskeletal 2 epidermal	25.20504375	25.46249849	26.49959115	24.69207562	22.16637311	23.55490158	23.40720194	22.47351545	23.90926804	25.4191798	25.03871874	27.32625628	25.48502778	26.96277196	26.0418158
A0A8I3S758	HUWE1	HECT-type E3 ubiquitin transferase	25.05529506	24.47763002	26.57176077	24.02232099	22.04926042	22.92398289	22.62210532	22.23566069	23.53805619	25.06939523	24.89776952	24.66318856	24.4931289	24.88623523	24.81603752
A0A8I3RSA3	GSTM4	Glutathione S-transferase	26.91039293	25.85447394	27.13778517	26.18114723	22.76616436	23.97537625	23.93572429	22.97010441	25.27592217	27.7484069	26.50636749	26.54131952	26.66292952	26.69800082	26.62613045
A0A8I3RXW0	OCIAD1	OCIA domain-containing protein 1	24.47524442	24.05191692	23.94354847	25.18837133	20.711293	22.56090202	22.1428265	21.69067898	23.49627248	24.73669246	24.67431617	25.2950513	24.61164497	24.31620282	25.02406142
A0A8I3Q027|A0A8I3Q073	SLC25A3|SLC25A3	Solute carrier family 25 member 3	28.61889496	27.86859069	27.57324846	28.42463195	24.9351803	26.82956178	25.55826625	25.61868691	27.60025433	28.3778515	28.51063876	28.63945619	28.23159632	27.87107107	27.71076851
A0A8I3N375	NUTF2	Nuclear transport factor 2	23.1054284	24.25297359	22.44376942	23.95603002	22.56871241	23.35685873	23.35915698	23.69362854	23.13575512	23.87133306	24.29466503	24.21045949	23.95936815	24.22011563	24.96071454
A0A8I3MHE2|A0A8I3MUY2	ABHD11|ABHD11	sn-1-specific diacylglycerol lipase ABHD11	23.822053	23.81093562	22.04648167	23.98018325	21.04793613	22.70309969	22.36201524	20.58237348	23.4835232	25.07843322	24.12624211	24.37141403	24.38582369	25.0766012	25.52527947
E2RST4	SSBP1	Single-stranded DNA-binding protein	25.19175772	25.40060489	22.58918588	24.77833369	22.15155975	24.64347407	23.40886013	23.57579287	25.16389735	26.03015659	25.52495815	26.20366908	25.15174951	26.50329542	26.80542657
A0A8I3RSE4	GNAI3	Guanine nucleotide-binding protein G(i) subunit alpha-3	24.80726014	22.26413004	24.54155438	22.37589996	19.43479056	20.33322471	20.99220341	20.42267573	21.40716122	22.51941402	23.98371213	22.66814312	24.57770469	23.02923783	24.45018256
A0A8I3PZE0|A0A8I3S721	ACP3|ACP3	acid phosphatase	25.93613616	23.62614513	25.65071935	24.77340237	22.17178254	22.88249179	22.99080753	22.02909575	24.78034935	24.44596337	27.24661371	25.84321116	26.14809187	27.62680009	27.27736507
A0A8I3NLM3	ATP6V0A1	V-type proton ATPase subunit a	25.87059654	23.94464402	25.75276873	24.27199418	21.22232859	22.49233754	22.3057713	22.00270152	23.27734653	25.21157751	25.28333223	24.58086108	25.22608764	24.2897164	24.35901636
A0A8I3P9T0|A0A8I3PCW7|A0A8I3PJ00|A0A8I3PJ81	GMPS|GMPS|GMPS|GMPS	GMP synthase (glutamine-hydrolyzing)	24.56570568	22.62266441	23.31962702	22.06465343	20.53612701	20.27821217	20.21340323	20.05413156	22.29774539	25.05091818	23.21266719	23.83128001	24.20980178	23.79601384	23.2169036
A0A8I3PKD9|A0A8I3PPU0|A0A8I3Q6X9|A0A8I3S9F0	UCHL5|UCHL5|UCHL5|UCHL5	Ubiquitin carboxyl-terminal hydrolase	25.56489088	24.61648727	23.44887438	23.63015582	21.4454374	23.05036912	22.48318931	22.06213192	24.21842439	25.58893634	25.00001037	25.62497832	24.62773938	25.6537486	25.91371056
A0A8I3PDJ3	DHRS7	Dehydrogenase/reductase 7	27.49746184	23.59920606	27.16926816	25.34935487	20.653849	21.06043182	21.61719349	23.01414459	21.93782076	25.79012503	26.73973712	24.71774236	27.32228911	25.1609498	25.01750734
A0A8I3PU01	NA	Coiled-coil domain-containing protein	27.94336388	26.263675	25.57339397	28.8543854	24.68746077	25.37396763	23.38304862	26.01546972	26.48456707	28.0811876	25.72759247	27.78742187	28.5438894	28.28590554	27.60132229
A0A8I3PXW6	PM20D1	Peptidase M20 domain containing 1	25.24895007	24.07855077	24.04174483	23.85191426	22.38419074	22.03139372	22.14447685	21.56423448	23.80760501	24.68649302	23.91592841	24.86618822	23.74547848	24.59216519	24.67025238
A0A8I3NVT2|A0A8I3NZB0|A0A8I3S148	SPX|SPX|SPX	Golgi transport 1B	24.2467822	22.29426179	24.00694484	21.07392379	19.47341111	18.5721644	18.70268012	18.71776416	21.76060445	23.27125048	23.30101768	23.49290744	23.47684153	21.6581287	22.14237822
A0A8I3P2C1	TMED2	Transmembrane p24 trafficking protein 2	25.46040697	24.09838534	25.59807144	23.60830463	21.99948331	21.30824238	20.87884987	21.74917696	23.11037959	24.81533664	24.9040662	24.94993096	25.22680087	24.93121624	25.00215748
A0A8I3S1U2	TMT1A	Thiol methyltransferase 1A	26.83963747	25.51809063	27.70497697	25.35231468	22.71941132	22.58248123	22.72925863	22.62795589	24.09604639	25.66191833	26.15359043	25.80855114	26.95985434	25.82498077	26.31991547
A0A8I3PUW7	NA	S100/CaBP-9k-type calcium binding subdomain domain-containing protein	26.28513435	25.13892889	27.27078571	24.94314092	23.03156886	22.5825229	25.25463258	23.28950026	24.69781432	25.14243096	26.9345435	24.23399639	27.36264356	25.14261214	25.45194194
A0A8I3N3J9|A0A8I3NYR1|A0A8I3P514	LOC119881714|ST13|	STI1 domain-containing protein|ST13 Hsp70 interacting protein	25.46114578	24.27494911	22.70174255	23.73822523	21.02226449	22.79908688	22.45794405	20.16392907	24.09212448	25.19590069	25.17907874	24.83915116	24.69678605	25.83810667	25.95933907
A0A8I3Q1G9	KRT72	Keratin 72	31.38758321	28.63042483	32.28076854	28.87060806	27.1788423	25.75446846	25.85169155	27.93179621	28.1935715	30.89309484	31.07678725	30.03002963	31.51341754	30.63147183	30.91093411
A0A8I3S8A6	KRT73	Keratin 73	27.68841273	25.04990983	28.33053208	23.92884282	22.37844123	23.10518357	23.94447714	23.27758666	24.63591233	27.22217487	26.75493859	26.18769637	28.06442288	26.48590332	27.06392747
Q6EIY9	KRT1	Keratin, type II cytoskeletal 1	28.41120746	27.97126172	28.80418293	27.69165419	25.02446935	26.93078329	26.28943193	25.72072912	27.0792997	28.18932015	27.68278848	29.52891164	28.51908747	29.3980363	29.06288752
A0A8I3NWN6	MTAP	S-methyl-5'-thioadenosine phosphorylase	23.95885001	22.43931572	23.5133223	23.01471432	19.40697365	21.22603746	20.64287065	19.71677785	21.94358463	23.52457879	24.28036606	23.14164966	24.14662269	23.90475861	24.20994389
A0A8I3MQ25|A0A8I3RSA1	LOC479795|LOC479795	Eukaryotic translation initiation factor 3 subunit C	25.32649964	24.35742454	23.42429098	22.74077702	21.20923016	21.94885422	21.99239079	21.68523152	23.88925536	25.10160037	25.07662653	25.21835824	24.99977819	24.61126456	24.69871524
A0A8I3Q0N2	DDT	D-dopachrome decarboxylase	26.43809093	27.3974557	25.70804365	28.01799201	24.25726566	26.58968891	25.78846358	25.25546272	26.90349602	26.49505403	27.10045938	26.77071905	27.32894872	27.47694716	27.73769103
A0A8I3N069	RTN3	Reticulon	24.29295936	22.10186273	25.46342339	22.85431305	20.51744029	19.08342675	20.16053207	20.78597394	21.03983482	24.31249248	24.98869492	23.30834351	26.06288322	23.30819069	23.50131458
P24409	RAB10	Ras-related protein Rab-10	26.63544714	23.7174639	26.24291242	24.46542117	20.88357577	22.344055	21.49178045	22.35713132	24.76937258	26.25519982	26.08414632	26.26594226	26.07965557	25.74583206	25.96850469
E2R0A5	TMEM190	Transmembrane protein 190	25.24515053	24.41313296	20.73124552	24.37305612	20.75002488	23.40318813	22.11415786	22.1205594	23.86354968	26.26694768	25.64585294	25.01370407	24.62796849	25.04546167	24.50959792
A0A8I3N5Y4|A0A8I3N6X0|A0A8I3NFX3|A0A8I3RY67	PPT1|PPT1|PPT1|PPT1	Palmitoyl-protein thioesterase 1	25.15452063	22.99792641	25.77641516	22.80338796	21.61945745	21.30711492	21.17118991	21.30071934	21.80861116	23.7074701	24.63768052	23.95882933	25.58945039	24.85702796	25.12119858
A0A8I3MJ81	PPP4C	Serine/threonine-protein phosphatase	24.38107096	23.46721992	20.81582209	23.1576416	21.5138965	22.62820255	21.78855736	21.50190072	23.37071651	24.32946975	24.16481808	24.53713693	23.68507243	24.23428055	24.48697362
A0A8I3MJJ1|A0A8I3N4I1	MPC2|MPC2	Mitochondrial pyruvate carrier	23.26132723	24.05313752	21.56319754	23.82334589	21.3482529	23.77444821	22.53265369	22.07985209	23.77517515	23.55232312	24.18432878	24.86473694	23.90776055	23.99466796	23.94305692
A0A8I3S309	LAMP2	Lysosomal associated membrane protein 2	25.68708717	22.65295847	25.9926163	23.83349847	21.57662317	21.63977392	20.99035725	20.86788907	22.23073743	24.38683685	24.73215906	24.40524665	25.39287968	24.60566682	24.98831122
A0A8I3N008|A0A8I3N513|A0A8I3NBE2	MROH1|MROH1|MROH1	Maestro heat like repeat family member 1	26.6036459	25.49888099	25.10958269	24.62126283	22.95626583	24.10990708	23.26677997	23.29006256	25.24696894	26.39495196	26.36089076	26.56176364	26.25353734	25.90431766	26.26044724
A0A8I3NIZ1	GLO1	Lactoylglutathione lyase	26.57192133	24.99570315	23.53413898	24.72292347	21.92366737	24.73424801	23.11999169	22.85941846	24.74710036	26.74121381	26.87378603	26.43593473	26.68178357	26.50156936	26.38187054
A0A8I3S533	NUP188	Nucleoporin NUP188	24.42570885	23.48814438	23.45155932	23.74166295	21.01728379	22.64800299	21.71713962	21.24349324	23.13736984	25.17608695	24.68772434	24.42900317	24.16437309	23.60898041	22.9461817
A0A8I3ND69	ABCB8	Mitochondrial potassium channel ATP-binding subunit	24.85156829	24.15594129	25.31079045	24.60857507	21.6620668	23.76543469	22.28857201	22.4254679	23.51154626	25.32463589	24.49740422	25.04629679	24.52020678	23.83635343	24.02788447
A0A8I3MH48|A0A8I3RRF7	PPP6R1|PPP6R1	Protein phosphatase 6 regulatory subunit 1	25.48964689	23.94098127	24.29863681	22.88579759	20.67513804	22.31077193	21.69728313	21.73761788	23.64701017	24.9032182	24.5089765	25.18039239	24.00458018	24.44075534	24.75980247
A0A8I3PF26	COX5B	Cytochrome c oxidase subunit 5B, mitochondrial	22.73780855	23.47612999	20.71753319	23.52932783	20.0810621	22.39262622	21.15114671	21.55632598	23.0670727	24.36875246	23.893697	24.27556863	23.39027378	24.80603528	24.9627432
A0A8I3RTV7	MAP4K1	Mitogen-activated protein kinase kinase kinase kinase 1	25.7815817	23.98227216	25.02410554	24.91251563	21.77181441	23.81073728	22.63002643	22.6670023	24.04591768	24.99947461	25.56666601	26.16346113	26.42419948	26.49458152	26.24001169
A0A8I3NQH3	IPO7	Importin 7	23.77974577	21.48621882	23.03869135	21.51529831	19.73153309	20.41921123	20.16222446	19.73921129	20.99183824	23.15977507	23.05394829	22.45648097	23.24173789	22.39826897	22.24051953
A0A8I3N5T5|A0A8I3N5Z4|A0A8I3NJC1	MYO6|MYO6|MYO6	Unconventional myosin-VI	24.18354493	23.23042571	24.26540721	23.19939558	20.30441636	21.78324769	21.29117737	20.47059423	22.97511557	24.49123077	24.00225841	23.87929638	24.70670623	25.07020526	25.26246189
A0A8I3PD82	LRRC57	Leucine rich repeat containing 57	25.77375098	25.68804176	23.2781001	24.9526522	22.42899962	24.58873357	22.92675237	22.63680187	24.77504782	25.7379047	26.55259918	25.45237291	24.57967821	26.54673806	26.82320154
A0A8I3S182	GGCT	Gamma-glutamylcyclotransferase	26.69499183	25.94199827	24.01764162	25.6910979	21.63986372	25.15958355	23.89807397	24.02028663	25.56003189	27.25343258	27.36589018	26.95663419	26.46422581	27.09695137	27.09708223
A0A8I3NHY5	CPD	Carboxypeptidase D	25.43409392	23.79961206	24.92480573	24.24131984	22.27835858	23.55500584	22.24857202	22.1257006	23.15533881	25.28710764	25.28954441	25.18035812	25.11811596	25.28106048	25.5467985
A0A8I3N7K6	THOP1	Thimet oligopeptidase	25.353217	24.93042287	23.98669529	25.0193808	22.51248911	24.04044965	22.92566711	22.62432038	24.75482178	26.12511839	25.85221551	26.00790639	25.11478394	26.12807238	25.83632629
A0A8I3Q7K8	PFDN2	Prefoldin subunit 2	25.9820365	24.8764177	24.3155558	24.24061073	21.27338595	23.35646908	22.6750134	22.54025993	24.06619442	25.61562457	26.01497505	25.69435235	25.36305641	26.12419079	25.87235208
A0A8I3N3L8	CPT1A	Carnitine palmitoyltransferase 1A	25.36487648	24.60491676	25.4084165	24.65918263	22.78875854	22.67966384	23.31133264	22.21256201	23.37872427	24.51380656	23.76619795	24.12835775	25.5564833	24.71213055	25.28439463
A0A8I3Q5G1	USO1	General vesicular transport factor p115	27.16952671	24.60899032	26.41294855	24.35449475	22.53155915	21.60478167	22.38508226	22.05848655	24.17354826	25.9481602	25.63766108	25.33023808	25.90125264	25.24118426	25.05738525
A0A8I3Q467	ARPC3	Actin-related protein 2/3 complex subunit 3	25.70015064	22.90822253	23.05040493	23.50519418	19.58673389	20.69426412	20.07564219	20.71927313	21.99850229	25.3938667	25.62356905	23.65414239	25.70248169	24.24164117	24.16049193
A0A8I3NV28	NIT2	Omega-amidase NIT2	24.92194526	24.13592565	23.80471947	26.09247505	21.46086792	22.64816815	22.11376007	22.33069885	24.13160392	25.58522163	25.41145582	26.06223213	25.04196021	25.50345065	25.89339466
A0A8I3MUL0|A0A8I3MWD1	NADK2|NADK2	NAD kinase 2, mitochondrial	24.50479304	22.97431993	23.25060216	22.69959039	19.84222029	22.09789913	20.72410984	20.82619103	22.44575802	24.49141608	24.23246912	24.13605512	24.32163654	24.65740478	24.56811187
A0A8I3MWJ8	SLC3A2	Solute carrier family 3 member 2	23.78019024	22.33188539	24.20601386	22.4562623	20.15279208	21.58764793	20.47877958	20.07839207	21.88156667	23.26900531	23.18206364	22.91661737	23.32768472	23.58170291	23.58118704
A0A8I3N5Z6	NDUFC2	NADH dehydrogenase [ubiquinone] 1 subunit C2	22.6815533	24.87485359	21.96409564	24.56708754	22.33021587	24.18009105	23.13849332	22.80755913	24.37468984	24.10937172	23.35209998	24.9606964	23.27099858	24.22421827	23.82772686
A0A8I3PCG6	CPNE3	Copine 3	27.83037949	24.14566279	27.09511843	25.86173207	23.03308882	22.38552599	22.69148684	23.85466198	23.68974273	26.87475176	27.54490416	25.04680532	27.67267392	25.89605129	25.30204893
A0A8I3NJE5|A0A8I3NNK3	MINDY3|MINDY3	Ubiquitin carboxyl-terminal hydrolase MINDY	25.69928849	24.9311472	23.40978095	24.60976004	21.44069778	23.86868642	22.18647682	22.20072276	23.94750066	25.36239322	26.33334115	25.54374959	25.60614517	25.55854664	25.25268142
A0A8I3MMN7	ATP5MG	ATP synthase subunit	21.18030652	23.86970077	20.97040519	24.0369173	20.21496805	23.18645772	21.74025733	19.68834153	23.70902864	21.63494549	22.28829453	23.52559208	22.60511158	23.29478108	23.44608958
A0A8I3NAE2	FUCA2	Alpha-L-fucosidase	25.55663402	24.47398338	25.67704916	23.1484572	21.70938841	22.22981177	21.80174833	21.87562521	23.04975427	26.06128593	25.3142986	25.74210311	25.522035	25.20533711	25.15208357
A0A8I3PNX9	LOC609748	10 kDa heat shock protein, mitochondrial	23.90045078	26.51683104	24.04908046	26.27422089	22.63565983	24.86535283	23.35984018	24.72521881	25.66386514	24.90560569	25.07045554	24.83511817	24.77956727	25.85163495	27.12811014
A0A8I3NGH5	KRT15	Keratin 15	31.92555424	26.4991938	33.14793666	28.63503935	24.41377678	24.75118401	24.55472077	26.4831841	27.16540841	30.34536538	31.79181603	28.87159152	32.33686962	30.68465932	30.83142572
A0A8I3S7P0	DDX17	DEAD-box helicase 17	26.19120456	24.55341268	25.74353249	22.68818495	21.42500648	24.03061056	22.31491331	21.88408713	22.76249513	25.22191031	25.47044442	23.41572175	25.87390217	24.90798966	24.6707319
A0A8I3NZV0|Q9XSV4	LOC119863887|ce10	WAP domain-containing protein|CE10 protein	28.65822373	25.07165331	22.98120217	25.50487669	24.11119468	25.96906128	25.70495545	24.66737985	26.74125545	27.72814546	25.63832572	28.04453421	26.64917725	26.88765225	28.14063472
A0A8I3S5V9	LOC119868981	Ig-like domain-containing protein	24.6792824	25.24681446	20.96682886	25.0256093	23.2197146	24.21659185	23.71792454	22.91437718	23.89404278	26.84402036	27.12689835	26.94968911	25.75405098	27.20911611	26.95903619
A0A8I3QU55	RP2	Protein XRP2	26.02568103	24.7477263	25.02872314	25.1138843	21.91525493	24.61089321	23.23084049	23.17026724	24.560101	25.83775335	24.77910074	25.06094716	25.50230777	24.986375	24.90875508
A0A8I3MC73	TEX101	Testis expressed 101	27.55003655	25.77349584	22.26980032	25.51945018	22.86254122	24.97139045	23.00635283	23.99135036	26.0735814	27.99926833	26.55431038	26.77612667	26.56330974	27.35389433	27.47142525
A0A8I3NA58	TMED9	Uncharacterized protein	25.75507357	23.64321514	26.2109309	24.12829377	22.22316191	20.55035485	21.91413428	21.711614	22.68966626	24.59419122	24.71831078	24.61311695	25.50244594	24.45337921	24.5368952
A0A8I3Q1H2|A0A8I3Q9J7	NDUFB11|NDUFB11	NADH dehydrogenase [ubiquinone] 1 beta subcomplex subunit 11, mitochondrial	25.16715257	23.54738444	24.46424507	23.68726256	20.52507184	23.02274417	21.79691325	22.11610041	24.12190218	25.69873745	25.95210921	25.70841037	25.10605855	24.74133432	25.00466797
A0A8I3NA21	MTCH1	Mitochondrial carrier 1	25.00263019	23.47881131	25.23070838	24.52319273	20.82730827	21.33543395	21.28739785	21.29267321	22.73446321	24.27379592	24.55337627	24.09275718	24.3571981	23.44067299	23.93294356
A0A8I3S0T7	TSSK6	non-specific serine/threonine protein kinase	23.31875769	23.87168052	18.8961349	22.80444222	20.98357615	22.65110505	21.62809486	21.17053234	23.53849857	24.42391339	24.10075321	24.80567529	23.29539071	23.96663477	23.95160033
A0A8I3Q1Z0|A0A8I3Q8W6	RNH1|RNH1	Ribonuclease inhibitor	25.45401493	24.5832951	25.80522513	23.7067195	21.75811875	21.92302002	22.65000104	22.42867127	23.6261569	25.63154068	24.79223212	24.84532511	25.59621091	23.7646545	24.93345274
A0A8I3PEZ2	NA	Keratin, type II cytoskeletal 8	27.81377976	26.94713835	28.8598515	25.48999041	24.36803628	23.20920556	23.33219531	23.43363712	25.59067401	27.31056528	26.01694544	27.88889212	28.46460324	28.79785078	29.79672262
A0A8I3RTP3	COTL1	Coactosin like F-actin binding protein 1	26.42091481	23.09597025	25.31193781	24.15913115	19.7174269	22.00361384	23.02989524	22.13586688	22.27439265	25.35721958	26.94291579	24.41783709	27.30601112	24.83567728	23.9535847
A0A8I3N8Y0	LOC119878918	Ferritin	26.08214118	25.87220269	21.18237284	26.6121261	23.64911961	25.19865755	23.96676806	24.02765437	26.05089342	27.69404551	27.65522158	27.03860596	26.24152529	26.30506701	26.83400404
A0A8I3RRD5	GLRX5	Glutaredoxin 5	22.95572086	22.37320507	22.24764835	22.68597286	20.04150166	21.18881694	20.05124671	20.77458451	22.05380405	22.84151872	22.06704969	23.02323577	22.77208233	22.08537673	23.76711866
A0A8I3ND03	SUGT1	Uncharacterized protein	26.49487649	25.32421482	24.40370442	24.02585185	21.40820927	22.21838441	22.32993316	21.91056569	24.21908528	26.1237812	26.64521648	26.48441898	26.06784511	25.98019215	26.06571872
A0A8I3NEZ5	SLC25A10	Solute carrier family 25 member 10	26.24421036	25.96654636	25.26815689	26.49541254	23.2260155	25.01876495	23.7800749	23.45462605	25.41058152	26.6123918	26.3563965	26.26721124	25.92292129	25.75159052	26.271332
A0A8I3MV74|A0A8I3N4A3|A0A8I3N9D6	LOC119863969|LOC119863969|LOC119863976	D-3-phosphoglycerate dehydrogenase	24.69618695	22.55186493	25.22139983	23.23401215	20.96139024	21.69117334	21.33028864	21.23089732	22.70434534	24.88146844	23.11678309	23.83894806	25.066815	24.4928947	24.38211342
A0A8I3MIU1|A0A8I3MQI5	PPP2R5A|PPP2R5A	Serine/threonine-protein phosphatase 2A 56 kDa regulatory subunit	25.86787585	24.51012	25.56241764	24.78332604	21.84618446	23.57179664	22.41529264	22.72003131	23.99417493	25.64121524	25.67516331	25.27878228	26.01016016	25.21975848	24.49562421
A0A8I3PCB7	PPIB	Peptidyl-prolyl cis-trans isomerase	28.09315166	25.78927853	26.13506012	25.85936284	24.23829372	25.30391753	24.35233191	23.38449686	25.4733864	27.64017554	27.82041397	28.56803575	28.23231488	27.92600975	27.74968683
A0A8I3PP19|A0A8I3PPD5|A0A8I3PU36|A0A8I3PXH6	DDX3X|DDX3X|DDX3X|DDX3X	RNA helicase	25.97840026	23.54986017	24.8662255	23.80230509	20.17053525	22.63628968	22.05265027	21.52262288	23.39031554	25.22753879	24.96966761	24.48835429	25.28638312	24.83767179	24.89087855
A0A8I3RVN9	ARPC5L	Actin-related protein 2/3 complex subunit 5	25.55699477	23.53346601	22.94390588	22.82456008	20.77053232	21.92797361	21.14143389	21.49008765	23.31423545	24.65513371	24.780211	24.43379701	25.0767921	24.91279537	25.53835177
A0A8I3Q8N2	TSSK2	non-specific serine/threonine protein kinase	25.84122259	25.80262563	28.67850962	25.56454066	22.4742737	25.0832544	24.11103983	23.4164078	25.32848759	26.97968614	25.86468624	26.7022087	25.84720729	26.5966267	25.93869512
A0A8I3MT86|A0A8I3MVJ0|A0A8I3MWS3	PPP6R2|PPP6R2|PPP6R2	Protein phosphatase 6 regulatory subunit 2	23.91120832	22.65002883	22.70714487	19.45379734	19.49212239	20.51751769	19.88737535	19.7100077	22.08793351	23.32089919	23.34647652	23.4766896	22.99562526	22.52947983	23.06711406
A0A8I3P8G6	NDUFB5	NADH dehydrogenase [ubiquinone] 1 beta subcomplex subunit 5, mitochondrial	24.84913019	25.00663671	24.13640801	25.09308043	21.32408687	24.28696021	22.24492402	22.80844937	24.10030885	25.41229971	25.55647486	25.34257852	25.38513993	25.03529642	25.56815446
A0A8I3PRC6|A0A8I3PV14	CEP70|CEP70	Centrosomal protein of 70 kDa	25.2019774	24.20390565	24.3632586	23.97068214	21.66014549	23.10000341	21.9709145	23.08205223	24.15896156	25.50439408	24.74880853	25.10357779	25.4196461	25.29013238	24.91319164
A0A8I3NEM4|A0A8I3NQX0	UTRN|UTRN	Utrophin	27.44237529	28.28070724	26.41996318	27.54283817	25.39372566	27.18498997	27.06288554	25.46340629	28.30745121	29.05767922	27.43784169	29.53010435	27.44723169	28.82093319	28.77379543
A0A8I3MLJ6	DAD1	Dolichyl-diphosphooligosaccharide--protein glycosyltransferase subunit DAD1	24.15416722	24.91261174	25.28550623	24.78115202	23.11467257	22.63482999	23.23334479	22.4859057	23.90766486	24.15004947	23.70653465	24.26292178	24.39990957	24.03123248	23.47187128
A0A8I3N8W7	NDUFS8	NADH dehydrogenase [ubiquinone] iron-sulfur protein 8, mitochondrial	26.1277798	24.49432549	23.9046477	24.21430973	22.21234284	23.5816811	22.15025279	22.19612898	24.08963977	26.89022063	25.71431301	26.68547335	25.40523205	25.72220085	27.02804806
A0A8I3PPR6|A0A8I3PUJ8	LEMD1|LEMD1	LEM domain containing 1	21.6173792	22.30894957	19.76665556	21.78257318	17.81359522	21.20640534	19.59855945	19.72967593	20.59678334	22.83960631	22.2049	23.41456866	22.15659535	22.84615482	22.13089989
A0A8I3PHI8	SMPD4	Uncharacterized protein	23.64228046	22.80150002	22.45362316	22.26615796	20.7062637	21.99283613	20.5894571	21.41394074	22.7629549	24.65821749	23.67513944	23.81350301	23.21949392	23.49346594	24.05808356
A0A8I3NM77|A0A8I3NNT6|A0A8I3NP01	BLMH|BLMH|BLMH	Bleomycin hydrolase	25.26158772	23.95066945	23.13246316	23.59858593	21.42504747	23.07698758	21.89224718	21.83020945	23.82086679	25.39578619	24.86835492	24.97341391	25.07716322	24.5083875	24.24611316
A0A8I3RR04	DMAC2L	Distal membrane arm assembly component 2 like	25.45483118	25.15519484	22.32780585	24.70506883	22.67800584	24.37391227	22.93812497	22.60287166	24.54346638	26.30314587	25.71850339	26.19530421	25.3952553	25.86082038	26.29225094
A0A8I3PPW7	LAMP1	Lysosomal associated membrane protein 1	28.30728274	25.90166724	28.59112192	26.32278477	24.60999263	24.79549901	24.54458422	24.5481991	25.48365291	27.11771492	27.71263669	27.13691036	27.54065318	27.68457143	27.57612505
A0A8I3MVJ2|A0A8I3RP51	TNPO1|TNPO1	Transportin 1	24.20788684	22.54615521	23.94187113	22.99183865	20.17103263	21.24529772	19.85102969	20.79179828	22.43673628	23.74451282	24.00227198	23.31832313	23.93256087	23.16014719	23.38140461
A0A8I3MKH6|P67811	SEC11A|SEC11A	Signal peptidase complex catalytic subunit SEC11|Signal peptidase complex catalytic subunit SEC11A	24.18447102	24.63762727	23.7136386	24.96633127	23.12773232	24.01194086	23.78537617	22.03380517	23.94782805	24.72559658	24.44310287	24.84586403	24.85290861	23.98344827	24.34992656
A0A8I3MH35	PAFAH1B3	Platelet-activating factor acetylhydrolase IB subunit alpha1	24.45105217	23.64050424	23.6713254	23.26693249	20.96826299	21.40758552	21.62933852	21.48464781	22.65046575	25.05377019	25.12974449	24.31396805	23.65322065	23.71253872	23.79148448
A0A8I3P0A5|P06871	LOC475521|PRSS1	Peptidase S1 domain-containing protein|Serine protease 1	27.33352883	26.8941884	28.55540161	27.77763185	26.10840788	26.50878636	26.26499073	26.49281702	27.15035799	27.09714157	27.98849149	27.49760717	27.88400207	28.20589963	27.90157475
A0A8I3PD19	AQP6	Aquaporin-5	24.57688154	21.32157254	25.97946917	24.47155452	19.08092456	21.30916954	19.32609978	20.13773302	21.08325368	22.71393678	25.38285489	24.62807468	25.38120588	25.09012068	26.70938802
A0A8I3ME65|A0A8I3MI37|A0A8I3MIK3|A0A8I3MIP7|A0A8I3MKR8	HERC4|HERC4|HERC4|HERC4|HERC4	HECT and RLD domain containing E3 ubiquitin protein ligase 4	24.78330657	24.42643356	22.78528392	23.11673852	20.99938265	22.38448796	21.87782493	21.18307985	23.39173781	24.5358158	24.63843884	23.86101042	24.4935707	24.42996577	22.49415712
A0A8I3N083	CD63	Tetraspanin	24.81417503	21.8489667	25.16021421	23.48010427	22.30526575	22.75340431	22.92946265	22.18188562	23.08294319	23.84237637	24.22639212	24.79861688	25.23146383	23.43385944	23.18502139
A0A8I3PPI0|A0A8I3PVL0	CRAT|CRAT	Carnitine O-acetyltransferase	26.54835188	23.82320707	25.04231869	24.47713622	21.32167069	23.06924054	22.7261787	21.28493184	24.4126555	25.34430243	23.87128061	24.59823463	24.05204408	24.84641474	25.15110248
A0A8I3S770	UFD1	Ubiquitin recognition factor in ER associated degradation 1	23.39122987	21.44855177	22.17260686	22.01045363	19.17393271	20.80684754	19.71854823	19.43848631	21.21470561	22.64285422	23.19643112	22.3814532	22.56887454	22.32579905	22.52014523
A0A8I3ND96	NDUFS7	NADH dehydrogenase [ubiquinone] iron-sulfur protein 7, mitochondrial	23.8849897	23.11207973	22.01591231	22.50421051	19.41155929	21.22863721	19.94826777	21.97494653	21.99692868	24.60249356	24.29575051	24.34053841	23.28188591	22.9806205	23.84714912
A0A8I3N199	TXNDC17	Thioredoxin domain-containing protein 17	23.94153609	23.66291263	23.17081168	24.88475399	21.03965966	22.99068021	21.42004858	21.49322998	23.06131598	24.52978759	24.89077796	24.59408605	24.5092822	24.72552172	24.95542545
A0A8I3NQV0	GML	UPAR/Ly6 domain-containing protein	26.50641368	25.58948029	22.72410535	26.34155029	23.38102858	25.69661748	24.25657162	24.3126647	25.71620344	26.54252878	26.21203609	26.51560738	25.64667186	26.50946196	26.36897097
A0A8I3NWV7|A0A8I3NXG0	KLK2|KLK2	Kallikrein-related peptidase 2	23.63853673	24.50055798	26.52821405	25.70640091	23.52112137	24.62714101	23.2136818	26.47679001	23.86277898	23.04383749	26.08272293	25.44299472	25.82374974	25.41364061	24.99312486
A0A8I3N2F1	SUCLA2	succinate--CoA ligase (ADP-forming)	24.85461189	23.82548619	23.58069551	23.94979161	21.66726592	22.93675288	22.16118719	22.13929076	23.80891874	25.3104862	24.87779526	25.41555107	24.34035293	25.09162603	25.15492975
A0A8I3MNX6|A0A8I3RR36	|	Glucose-6-phosphate isomerase	21.81347626	23.10567136	23.20895503	22.26987556	21.04984039	23.31776377	22.16495885	20.22463331	23.21726622	23.80687705	24.00229839	24.34889032	24.63559401	23.05358712	25.01519751
A0A8I3N3T9	SDR39U1	Short chain dehydrogenase/reductase family 39U member 1	26.16063799	25.67919239	23.66737265	25.07243254	22.55341031	24.49563208	23.89691025	23.44347566	25.33802447	26.94943881	25.58582793	26.99963786	24.89834053	26.58074677	26.27070429
A0A8I3NQD0	GSN	Gelsolin	27.59339692	23.84988023	26.38700951	25.30957617	22.16581195	22.32061768	22.50194641	23.87719104	23.63365129	26.88963132	28.35493946	25.34072052	28.44614549	26.76034695	26.32363047
A0A8I3PZI9	ODF2	Outer dense fiber protein 2	22.99094299	23.15205627	21.94691017	23.94160993	19.93038836	22.41390549	22.37556616	21.47606301	24.67340076	24.59258771	22.27006053	24.98195656	22.38620817	23.62011482	24.05632989
A0A8I3NKX8|A0A8I3NL42|A0A8I3NLG0	GSPT1|GSPT1|GSPT1	Eukaryotic peptide chain release factor GTP-binding subunit|G1 to S phase transition 1	25.96065578	24.18878067	24.24479994	23.87364782	21.3232214	21.80247732	21.76144617	21.4884931	24.01124539	25.57273499	25.21221985	25.69563368	25.18284276	25.84584285	25.90058879
A0A8I3NGU3	CCT6B	Chaperonin containing TCP1 subunit 6B	25.97591226	25.61468339	23.67197312	22.42045838	22.43341772	23.33871336	22.99716059	23.86175857	24.96114624	26.78320856	24.46635182	26.7600958	25.16697928	26.07629497	26.08106536
A0A8I3MS47	UCHL1	Ubiquitin carboxyl-terminal hydrolase	25.90173364	25.3257755	23.00754089	24.54960247	21.25279167	23.76354366	22.96571773	22.43444256	24.9797247	25.83602049	25.82057561	25.9490241	24.65906929	25.80130158	25.9187809
A0A8I3PX75	TKTL1	transketolase	28.08424108	27.05346831	24.49974403	24.28418336	24.18202548	24.05848266	24.80143299	23.06420816	26.09105403	27.25321393	26.47932156	27.82257264	25.13759039	26.10925588	26.48544553
A0A8I3N0W8|A0A8I3N211|A0A8I3RV46	TPT1|TPT1|TPT1	Translationally-controlled tumor protein	25.9843371	23.63265396	25.14497428	23.86663259	20.94149342	22.48837632	20.99536536	21.30827136	23.27405278	25.48296786	26.00369092	25.06892129	26.11829333	25.14445969	24.95465037
A0A8I3QA54|A0A8I3QT06|A0A8I3QT29	VWA2|VWA2|VWA2	von Willebrand factor A domain containing 2	26.5927311	24.87378209	24.67015803	24.30619768	22.52714468	24.49488103	23.77054275	22.11267285	25.20889569	28.00812619	24.33778238	26.14309253	25.31136118	24.45161884	25.32450252
A0A8I3S0R8	ACE	Angiotensin-converting enzyme	25.77099952	24.13875242	23.79348493	25.37171971	22.02488417	23.79930848	22.54796563	22.63409391	23.94168822	25.69844636	25.67724604	25.81304175	24.95357068	25.78052737	25.0527061
A0A8I3PJX4	NA	Isopropylmalate dehydrogenase-like domain-containing protein	25.2284833	24.62564185	22.87603498	23.21075626	21.10294136	24.23994518	23.02102351	21.5287077	24.3335376	25.16373876	25.12533089	25.52889267	24.21453092	25.67535882	26.10908945
A0A8I3NPD0	DBT	Dihydrolipoamide acetyltransferase component of pyruvate dehydrogenase complex	25.25710608	23.86050081	24.07495587	24.57970585	21.38596302	22.68799854	20.10708145	21.7572679	23.29120476	25.89496234	25.08181144	25.4766512	24.9279285	25.69383157	25.89480997
A0A8I3N6K0	TLN1	Talin 1	29.24026754	24.27062036	29.00428598	25.99518167	21.30611072	22.26678844	22.42382691	24.45664779	23.41961983	27.72315409	28.68824057	25.52174941	28.91409374	26.32180311	25.54673763
A0A8I3MTC5	NCCRP1	NCCRP1, F-box associated domain containing	27.2588087	24.46637529	28.9037151	25.26408796	22.81292169	22.38735773	21.93647659	24.21575045	23.78422625	27.22867434	28.11396937	25.15276313	28.53880454	26.45069208	26.1082754
A0A8I3MAV2	LMAN1	Lectin, mannose binding 1	27.96227136	26.42631919	25.36813118	24.61981808	24.53170029	22.19789598	23.7495796	22.85434289	25.87732313	26.92306321	25.83355388	27.76016141	25.53398104	25.71464609	26.06841859
A0A8I3N7D8	ARL8B	ADP-ribosylation factor-like protein 8B	25.02108857	24.85512707	24.71735179	24.61582993	22.02233812	24.33721549	23.67472224	20.54756979	24.16626087	24.78624389	24.43403879	25.26240873	25.3001476	24.67257651	24.79506803
A0A8I3PB05|A0A8I3PJF3	PPP1R7|PPP1R7	Protein phosphatase 1 regulatory subunit 7	24.9473566	24.7335958	23.21378698	24.7552794	21.81311558	24.02953955	22.83326752	22.27938899	24.39524324	25.06722476	25.17113841	25.91260343	24.61067554	25.63873128	25.36894231
A0A8I3RZP6	PSMA8	Proteasome subunit alpha type	26.78704838	26.36665588	23.96623695	25.85575263	23.12583577	25.50923172	24.43315307	23.53218717	25.85119733	27.35179597	27.02421994	27.12700295	26.17449806	27.13228517	27.39983103
A0A8I3NFZ3	SPMIP4	Sperm associated microtubule inner protein 4	26.10940408	25.79021944	24.09511677	25.33895395	20.74922271	24.75154064	23.88751398	23.60425935	25.07619191	27.27052181	26.47047254	26.67306392	25.47238709	26.13865634	26.40293742
A0A8I3NJJ8	ACSBG2	long-chain-fatty-acid--CoA ligase	26.68647622	26.3431079	24.0704173	26.25605468	23.49717318	25.72102593	24.47987583	23.74627331	26.09952763	27.65779332	27.07238643	27.03292569	26.434327	27.08553765	26.96198889
A0A8I3P737	DNAJC5	DnaJ homolog subfamily C member 5	24.7424389	22.50940085	24.08767764	22.89091529	20.38978913	21.47261446	20.65948686	20.55869532	22.16693827	25.02421387	24.09700706	24.1595099	24.47991654	23.79850283	23.67106408
A0A8I3P2J2	DNAH17	Dynein axonemal heavy chain 17	29.52298098	29.170037	25.87077162	28.9680485	26.21775777	27.98747008	27.25097497	26.65599646	28.6521701	30.02467442	29.68597185	30.38760864	28.89728218	29.88657976	29.60728755
A0A8I3MMT0	DNAJA2	Uncharacterized protein	26.02455566	23.99803096	22.76332849	23.51631466	21.10524523	22.94510476	21.90542901	21.80745672	24.12493279	26.27116079	25.52019636	25.47781355	25.28519986	25.44679989	26.09056051
A0A8I3N459	LOC481834	Cysteine rich secretory protein 3	27.89656199	26.11850693	25.78024622	24.35619203	23.47130667	23.24020796	23.17426257	22.20246036	23.99115669	25.80419928	25.02420693	24.6351536	26.93393867	28.73501428	28.0587674
A0A8I3MDI0|A0A8I3MFE1|A0A8I3RRE5	ANGEL2|ANGEL2|ANGEL2	Angel homolog 2	23.49253672	22.49822609	22.3429823	21.92889889	19.31590133	21.31644944	20.13030104	20.63045817	22.20703329	24.35347538	23.60856437	23.88000043	23.24687319	23.80950581	23.89463968
A0A8I3NBT7|A0A8I3NN22	ACSL6|ACSL6	Long-chain-fatty-acid--CoA ligase	27.161166	26.41693138	24.62740667	25.82473797	23.56032563	25.37186421	24.21353778	23.95035738	26.21234003	27.77759917	27.31474741	27.79427196	26.63162423	27.13043043	26.82028983
A0A8I3NSF2	CLIC4	Chloride intracellular channel protein	24.70935773	23.44988767	23.35015679	23.83614627	19.75949211	22.19679941	21.81969057	20.3492943	22.79224122	25.59128811	20.89607587	24.47572104	23.57022167	25.71249037	27.48374736
A0A8I3MZZ0	HYDIN	HYDIN axonemal central pair apparatus protein	27.07090687	26.25830149	24.52813375	26.57772288	23.87612444	25.66478685	24.49808801	24.30267531	25.75952875	27.64523003	27.31684482	27.42893117	26.45169985	27.19500498	26.70326365
A0A8I3MH42	HMOX2	heme oxygenase (biliverdin-producing)	25.03885469	25.54629337	22.77262963	23.54954827	22.94188301	23.54488703	23.91306424	21.29098288	25.32022554	25.93540872	25.15293335	26.78530491	24.58388376	25.19590954	26.11723628
A0A8I3NEF1	MMUT	Methylmalonyl-CoA mutase, mitochondrial	26.74605908	26.31222586	24.21200915	25.5192083	23.31234987	25.14813391	23.55652204	23.80876976	25.66822127	27.68105351	26.86184909	27.66290114	26.39147387	26.91497921	27.42934109
A0A8I3P9E1|A0A8I3PAA3|A0A8I3PJF5	TUBA1C|TUBA1C|TUBA1C	Tubulin alpha chain	26.17742385	24.37176465	23.59559161	25.23766304	21.79189548	22.11384833	20.55799182	21.5198892	22.74225535	27.3437531	23.19820202	27.05840778	25.13292142	26.73734294	27.3651937
A0A8I3S7W1	TUBA8	Tubulin alpha chain	25.5181504	24.38190671	23.80320107	24.79508399	22.46343912	22.48772812	22.38663591	22.18787923	24.26297376	25.64059023	24.39333474	26.03173961	23.9389197	25.56747715	25.51904578
A0A8I3NEY9	ITGAD	Integrin subunit alpha D	29.29402327	23.30558548	29.50513247	26.1753428	21.06253035	21.63844436	20.80597764	24.09175679	21.90009355	26.81083401	28.36316826	25.77827176	28.63091304	24.53844532	25.68382897
A0A8I3RZY0	LETM1	Mitochondrial proton/calcium exchanger protein	25.48636842	24.58650961	23.18662014	24.56456798	22.08316186	23.5076942	22.45122476	22.53867347	24.28759718	25.76269293	25.46019354	25.7294775	24.46118021	25.12978129	25.22986179
A0A8I3RZI5|A0A8I3RZJ4	UBXN11|UBXN11	UBX domain protein 11	25.30930009	25.11181444	24.13624395	22.39829222	21.14125567	21.82121765	21.14490298	21.88943989	24.72302171	26.02095917	27.11083481	26.24206916	25.47054444	25.81472369	26.00436525
A0A8I3NUY9	DNAH6	Dynein axonemal heavy chain 6	27.71627936	26.81530638	24.18581776	26.82719252	24.1222808	26.03185898	25.2013564	24.73996663	26.44285884	28.28414027	27.40377024	27.98962516	26.90019483	27.6124113	27.35646868
A0A8I3RY91	SPATA18	Mitochondria-eating protein	27.52001842	27.91538451	25.42513137	26.54670262	24.8841144	26.74442247	24.49818625	25.43102656	27.36530589	28.73715318	27.25261141	28.67671804	27.24828933	28.57496431	29.01233086
A0A8I3PFW1	SPESP1	Sperm equatorial segment protein 1	26.85153867	27.81670458	25.35266661	28.04045834	25.14315743	25.66345836	24.77526676	25.44964879	27.8119368	28.99128709	27.49705464	29.60024462	27.01332813	28.69200622	29.04452617
A0A8I3N070	FAHD2A	Fumarylacetoacetate hydrolase domain containing 2A	24.92420055	24.70254317	23.95498675	23.73960179	22.41346255	23.77983551	23.08042284	22.52921214	24.99771988	26.26130314	24.7453817	25.85886094	25.22348806	26.38984826	25.84227363
A0A8I3PL12|A0A8I3PU64	TSN|TSN	Translin	26.99656982	26.59403513	24.11161263	26.30112045	24.58817619	26.10754436	24.88557472	24.45644008	26.49523298	27.19703327	26.98500061	27.62305245	26.62879933	26.92774148	26.75598467
A0A8I3NYI9|A0A8I3P4N3	MTX2|MTX2	Metaxin 2	24.74193515	23.98323019	23.72041734	24.14373975	21.0782427	22.85797843	21.66759813	21.77966249	23.6492555	25.3541469	24.59809555	24.93401988	24.25270231	24.61893546	24.8395612
A0A8I3Q7Z3	PPOX	Protoporphyrinogen oxidase	24.17596188	25.56932572	24.1513947	25.8349582	23.09907875	24.90671455	23.913293	22.73357345	25.57635649	27.0365786	26.00591409	27.35261037	25.77089808	26.00324795	26.54025835
A0A8I3S215	SPACA9	Sperm acrosome associated 9	26.86142026	26.3202846	24.09538659	26.39121393	21.73082116	25.58946065	24.38253419	24.20823965	25.9097428	27.4100808	27.49960059	27.73130547	26.58427161	27.79377302	27.514101
A0A8I3NAL3|A0A8I3NCK9	PCYT2|PCYT2	ethanolamine-phosphate cytidylyltransferase	26.17694743	26.54437263	23.96155844	24.22379262	22.74514965	24.51036191	23.43454668	23.1122433	25.66148286	27.06511142	25.59495857	27.60172992	26.04139785	27.54944354	27.83899706
A0A8I3P6H9	ARHGDIB	Rho GDP dissociation inhibitor beta	29.20305499	25.05838716	27.18970004	26.30034579	22.02017651	19.64426281	22.28350678	23.08410652	23.66218493	28.45923503	29.7578494	26.81531004	29.90180493	27.96995038	26.16908785
A0A8I3P2E0	HSPA4L	Heat shock protein family A (Hsp70) member 4 like	29.01325525	28.14047547	25.82491382	25.70578623	25.30084561	25.83191026	25.5641444	24.8069035	28.55499433	28.99868012	28.24739841	29.30688047	27.75649179	29.31885608	28.86822715
A0A8I3N517|A0A8I3NAR1|A0A8I3NR44|A0A8I3RY34	DDC|DDC|DDC|DDC	Aromatic-L-amino-acid decarboxylase	27.788704	25.91462877	24.1675183	25.43089594	22.59892751	24.61018442	24.36575884	23.56324692	26.36430679	28.05020459	25.86237046	24.59085901	24.3982802	24.65064331	25.43565115
A0A8I3NGD1	CMTM2	CKLF like MARVEL transmembrane domain containing 2	25.31053408	24.22784773	21.09435882	24.50287922	22.43935231	22.97606266	22.84171929	22.64018122	23.90996093	26.00945854	25.00897689	25.55845146	24.33412503	23.97648333	24.6375053
A0A8I3MGX2	AKR1E2	1,5-anhydro-D-fructose reductase	27.01590648	26.87568603	23.95534299	26.93796904	23.48134269	25.7202809	24.95473353	24.67001941	26.68742581	27.83243441	27.88770861	27.5931499	26.41204249	27.74233636	27.82691014
A0A8I3QDD3|P58027	MAOA|MAOA	Amine oxidase|Amine oxidase [flavin-containing] A	27.13350342	27.29196652	23.7897782	25.7669269	23.8490334	25.51634086	24.9642538	24.59505326	27.05236588	28.08254771	27.31454596	28.13375642	26.86927184	27.70382368	27.67064444
E2QTH3	IFGGE	Immunity related GTPase cinema	27.91290946	27.10533912	24.44572245	23.07843749	23.1817253	26.72477811	26.35622414	24.40502833	26.47041041	28.83204264	26.50415872	26.86240858	26.93723653	27.1573856	27.16938403
A0A8I3PEU3	ROPN1L	Ropporin-1-like protein	25.30092153	25.3439134	23.28677006	24.2906073	22.54074488	23.67861729	22.88091434	22.49450781	25.07866685	26.43680455	24.54665811	25.87235916	24.93785543	26.38360467	26.34741664
A0A8I3NEP2	TCTE1	T-complex-associated-testis-expressed 1	24.04535267	23.10945978	21.61509778	23.30195779	20.30524703	22.0930083	20.91049892	20.877743	22.6754377	24.18855112	23.39775141	24.07662796	23.04267615	24.07883176	23.79570618
A0A8I3NQS5|A0A8I3NU80	DNAH8|DNAH8	Dynein axonemal heavy chain 8	29.40448571	29.14681735	25.72174799	28.11409985	26.24255158	27.86068043	27.11594351	26.75007045	28.58945715	30.02262226	29.46370757	30.30562392	28.75207586	29.72555281	29.55757952
A0A8I3MSB9|A0A8I3N518|A0A8I3RRB6	PYGL|PYGL|PYGL	Alpha-1,4 glucan phosphorylase	29.9184833	24.92970908	29.02241137	25.81284526	21.85676365	22.75394362	22.38443715	24.25721634	24.03278122	28.18881369	29.16838407	26.02436689	29.62368221	26.94360259	26.18445228
A0A8I3Q1T5|A0A8I3QWF6|A0A8I3SCH6	LIPA|LIPA|LIPA	Lipase|sterol esterase	24.3434473	24.65397092	25.83402869	26.792545	21.84049824	23.7508076	21.37802488	21.47168633	24.10738115	24.5140741	24.8841377	26.67777601	25.46690116	24.77737354	25.70994056
A0A8I3N304	ACTL9	Actin like 9	25.07010836	24.49369245	22.98485615	23.17926458	21.37890228	23.04500681	21.89644087	22.57378967	24.03513463	26.09806064	24.77743225	25.28329315	24.36768445	25.52213048	24.67339104
A0A8I3NA41	ACTL7A	Actin-like protein 7A	26.44788051	25.99854751	24.1151059	23.85052078	23.03658005	24.55084267	23.33912462	24.01147953	25.56538736	28.01539538	26.53727193	27.45529337	26.04387138	27.4023317	26.75759008
A0A8I3NC75	HINT2	Histidine triad nucleotide binding protein 2	24.50829073	24.40914942	23.14855311	24.59286726	20.45912936	23.28495689	21.44981323	20.94905967	23.8050443	25.15711366	24.03455843	25.11744034	24.63649118	25.73358544	26.21524479
A0A8I3NLH5|A0A8I3NR57	EFCAB6|EFCAB6	EF-hand calcium binding domain 6	27.09806325	26.74087433	24.05956349	26.68051377	23.18148988	25.53294778	24.97228246	23.96078374	26.25507628	27.90345137	27.05746442	27.78143911	26.26970485	27.8402277	27.82055897
A0A8I3MQD2	GARIN2	Golgi associated RAB2 interactor family member 2	24.8130529	24.17989412	23.23527692	23.27215711	20.66290645	23.22839383	21.33745905	21.85815917	23.71171665	25.72287218	25.08098521	25.73964489	24.50689795	25.48738492	24.5763635
A0A8I3RRZ9	SYNJ2BP	Synaptojanin 2 binding protein	24.45425123	25.5529422	23.24451579	25.11723959	22.57781779	24.35826058	23.09841008	23.50965104	25.05800876	25.88990772	25.55548995	26.1125151	24.80170733	26.19441161	26.20458329
A0A8I3NQW0	CAPG	Capping actin protein, gelsolin like	28.37495294	24.92057737	25.97780196	25.76592312	22.1911086	22.55457331	23.10295282	23.03936991	23.95512025	28.14644913	28.34665186	24.73601305	28.78566167	27.05680692	25.9430496
A0A8I3N0R5|A0A8I3N288	SEPTIN10|SEPTIN10	Septin	26.55866718	25.97689399	24.1347011	23.34939932	22.79330481	24.07553516	23.15010565	23.35641404	25.89985062	27.12896708	25.56159601	27.10107763	25.33832423	26.6812397	26.80840335
A0A8I3MKN7	GARIN3	Golgi associated RAB2B interactor family member 3	28.54515009	27.14483974	24.52005913	27.67115601	23.87221897	26.89369884	24.88029817	24.9496054	26.67942272	28.43458908	28.15679808	28.29863538	26.90497252	27.97922496	27.76459435
A0A8I3N0F1	DNAJA4	DnaJ heat shock protein family (Hsp40) member A4	26.9474811	26.01395586	24.21007676	25.34397327	22.76824536	24.77722619	23.04905592	23.16395469	25.71455769	27.32861728	26.8582097	27.05118888	26.00117042	27.1259772	27.19412459
A0A8I3S6S0	CFAP221	Transmembrane protein 177	25.13105613	23.72536542	22.36442622	23.44405373	21.98235362	22.94254101	22.41860708	21.76911193	23.9787952	25.82687416	23.63337829	24.29707247	23.7930706	23.81040796	23.27196395
A0A8I3MKB2	AMACR	Solute carrier family 45 member 2	26.06434503	24.03990739	25.92379112	28.11978913	21.48815535	23.51086467	21.34880175	22.16516782	23.41645873	25.15573504	25.69077964	25.8777379	25.77834105	25.53794872	26.39951538
A0A8I3N5T9	PSME4	Proteasome activator subunit 4	26.84409068	26.27030152	24.87519692	25.55196241	23.38004385	24.88490612	24.115363	23.23211212	25.58497761	27.1069135	26.54322287	27.15775215	25.98410676	26.34545162	26.32893215
A0A8I3MPU3	NME7	Nucleoside diphosphate kinase homolog 7	26.5626359	25.82949023	24.01476599	26.56722521	23.17858142	25.50942117	24.39969057	23.86603666	25.37324142	27.45774361	26.92823204	26.97907274	26.31909257	27.15449154	26.93228845
Q5TJF5	HSD17B8	(3R)-3-hydroxyacyl-CoA dehydrogenase	24.89466738	24.21984368	23.29362239	23.88929377	20.98839689	23.45748799	22.06427128	21.85456381	23.90448068	25.4483318	23.98192851	25.71701582	24.84129976	25.6637047	25.80733246
A0A8I3NM03	CALR	Calreticulin	27.81169309	26.04000724	26.60261786	24.4790222	23.97394806	23.59136051	22.81442138	22.3288289	24.87365649	26.85212345	27.19733072	27.41705334	27.27176852	26.82453453	27.12516505
E2RPC6	PSMB7	Proteasome subunit beta	26.64563668	25.60492532	24.37801448	25.25514068	22.20064195	24.67290882	23.58335368	22.33507777	25.50175142	26.76570633	26.72351799	26.71000922	26.34072813	27.05386773	26.68236192
A0A8I3PLV8	LRRIQ4	Leucine rich repeats and IQ motif containing 4	22.81282872	22.54598976	22.47738179	22.62097166	20.55837384	22.20749649	21.57188644	20.99516748	22.6479149	23.71852836	23.3982357	23.6796402	22.54133606	23.25150243	23.39517775
A0A8I3MP47	THNSL1	Threonine synthase like 1	27.45433163	26.51169475	24.83250586	25.53197838	23.86422099	25.0679096	24.33982183	24.35093693	26.32433587	27.92622329	27.40604079	28.00371974	26.53547994	27.11345902	27.36972213
A0A8I3PT56	LRRC23	Leucine rich repeat containing 23	25.95199833	25.58999383	24.36521764	24.60024084	21.62126777	22.49996899	23.4053013	22.47297966	24.82544091	26.2177165	25.64544954	26.30730554	25.21983317	26.5231117	26.60260697
A0A8I3N7X5	SPATC1	Spermatogenesis and centriole associated 1	25.90326008	25.04614295	22.94645725	23.8581563	21.8835157	24.46814653	24.01264187	22.92623996	25.20639345	26.97817904	24.76360391	26.81779708	24.51651511	27.14586896	26.13636519
A0A8I3MKK8|A0A8I3RRY6	DDHD1|DDHD1	DDHD domain containing 1	26.02282065	25.62166567	23.94247064	23.99580721	23.07352974	24.61925988	23.70340565	23.05467983	25.55778375	26.9249416	25.78656205	27.04306758	25.89540869	26.53585528	26.82780993
A0A8I3P7H9	CTSB	Cathepsin B	26.44484699	24.36124238	26.7208769	24.36023291	22.37979017	23.82169412	21.02769876	22.70015449	23.67593755	26.81961088	27.04761638	27.22123763	26.74911647	26.47918482	26.48496199
A0A8I3PJ76	NME8	Uncharacterized protein	26.09238094	25.46498543	24.35162942	26.25942311	21.81329366	23.43922261	22.57431947	22.21729284	24.69535612	26.28394712	25.95463669	26.9081723	25.19279235	27.10339408	26.89344183
A0A8I3RTR6	SYMPK	Symplekin scaffold protein	26.14303491	26.28154663	24.11284432	25.51991063	22.96850937	24.51671883	23.43733802	23.72773804	25.68316633	27.29095818	25.75057501	27.17512283	25.41785205	27.26383005	27.27472736
A0A8I3P243	LOC119868749	protein-synthesizing GTPase	25.25298486	23.21139048	24.89563323	22.43193974	21.32636274	22.25913775	21.34385485	21.50966478	23.51891102	24.8533351	24.90941644	25.19737756	25.17769501	24.38467706	24.67693451
A0A8I3MTH4	RNASET2	Ribonuclease T2	25.2091522	21.26996349	25.33939414	22.28241001	24.11145011	21.40220965	21.00750088	23.41003326	21.96565425	24.01266839	26.17081711	25.00914944	25.12103622	23.86928529	23.64012345
A0A8I3NCQ4	AHNAK	AHNAK nucleoprotein	28.06563105	24.74451598	28.59127354	24.62298263	21.22016573	23.42658919	23.32340876	24.20005547	24.0423289	27.23834256	27.84522406	25.84718734	27.88424377	27.16923775	28.27209258
A0A8I3MPI2	CFAP52	Cilia- and flagella-associated protein 52	28.01035402	27.43782974	25.17113541	27.5190935	24.4588104	26.51794987	25.28953847	24.63512814	27.03436995	28.46868845	28.45761137	28.07285461	27.34645943	27.83180087	27.47069126
A0A8I3NU14	LOC100684662	Peptidase S1 domain-containing protein	26.47496021	24.82961102	24.45537811	25.67876506	22.42504289	24.29425783	22.59938242	22.88981594	24.81859243	26.67310061	26.89795868	26.64044486	25.72655953	25.46129761	25.71112536
A0A8I3NTK4|A0A8I3RZV2	CFAP91|CFAP91	Cilia- and flagella-associated protein 91	24.68452025	23.33363944	23.19478863	23.51792955	20.34212573	23.02557192	21.63447229	20.52702394	23.13156601	25.46492594	24.50120746	25.00392151	23.78679004	25.08265106	25.19176296
A0A8I3MZ42	FBP1	Fructose-1,6-bisphosphatase 1	22.94819969	23.08115591	24.91855967	24.08012662	20.03238834	20.980845	21.24488976	20.79977526	21.92666761	23.33594902	22.11775948	23.46653289	24.24005589	24.02810407	24.59838246
A0A8I3Q634|A0A8I3Q666	SLC25A14|SLC25A14	Solute carrier family 25 member 14	26.11152507	24.25294549	25.31306065	24.57803604	24.45720582	23.51434884	21.90378638	22.70177986	24.1520723	26.01721034	26.19017784	25.80040684	25.7442596	25.11429925	24.75771405
A0A8I3NAP6	EFHC1	EF-hand domain containing 1	27.66012912	27.38147277	24.91027655	25.81430604	23.68637525	26.14136525	25.23571717	23.96138179	26.75500949	28.90382466	27.9631292	28.53796391	27.19291306	28.65021997	28.54877017
A0A8I3P7D5	FSIP2	Fibrous sheath interacting protein 2	26.09940447	25.48469614	23.68720191	24.60834459	22.10599187	24.83596157	23.63885768	22.06327016	24.5337377	26.93028931	26.49171295	26.39800402	25.31521478	26.05097446	25.85731145
A0A8I3MK62	CISD1	Uncharacterized protein	25.14805135	25.72556807	23.29776556	24.25388211	21.68673433	23.00763261	22.05552402	20.91629841	25.13849687	25.85267958	24.74385133	26.56096586	24.9329251	25.87116483	26.05894706
A0A8I3MGG1	GARIN5B	Uncharacterized protein	25.97462825	25.11561777	23.70773257	25.36388681	22.31202932	24.48426203	22.67874706	23.2167565	24.63097715	26.85945172	26.13620319	26.63944219	25.34857327	26.43743127	26.35151468
A0A8I3NQB2	AK8	Adenylate kinase 8	26.653861	26.23016182	24.17577873	22.98664631	22.8032204	24.16040167	23.75708433	23.27314225	25.84669756	27.45995811	26.25148559	27.46555398	26.04208493	27.14950304	27.18229759
A0A8I3N165	PSMD8	26S proteasome non-ATPase regulatory subunit 8	26.04247328	25.18289263	24.45419894	24.84110479	23.01960794	24.67439564	23.5571114	22.86268242	24.51034909	26.39727697	25.59167233	26.33273645	26.06877247	25.80823924	25.57718432
A0A8I3S7U0	ATP1A4	Sodium/potassium-transporting ATPase subunit alpha	26.98339064	26.88067331	24.08289672	26.58120791	23.84777916	25.89284864	24.93565346	25.02479129	26.30410665	27.63037143	27.35539043	27.12392965	26.84943673	26.67009541	26.6422318
A0A8I3PPK8|A0A8I3PQ17|A0A8I3S588	MYO3B|MYO3B|MYO3B	non-specific serine/threonine protein kinase|Myosin IIIB	27.34467399	25.06241482	25.04527396	24.20802579	22.65479392	24.76988426	23.92738956	22.67353754	25.50811041	28.21074239	25.05868283	26.54418047	25.78580775	24.81106812	25.81462904
A0A8I3RYD7	CYB5R2	NADH-cytochrome b5 reductase	26.90629826	26.60973316	24.19734013	26.19543279	23.15715892	25.17337932	24.92587806	23.70679884	25.92368915	27.09301069	27.04631955	27.51477917	26.24890616	27.23001494	26.86677335
A0A8I3PFA3	DNAJB8	DnaJ heat shock protein family (Hsp40) member B8	25.48706346	24.78783112	23.46507319	23.11792238	21.3183183	23.01203752	22.31929835	22.10638161	24.57193827	26.15114573	25.28372441	26.38974655	25.09807557	26.05753172	26.21122152
A0A8I3RTT6	RPS12	40S ribosomal protein S12	21.56632274	21.19671361	20.61901297	19.65068273	18.41129695	18.47900991	18.83882875	19.1551872	21.30402337	21.7836393	20.99986439	22.28366387	21.75900644	22.07722767	22.26716562
A0A8I3S467	GARS1	Glycine--tRNA ligase	27.18160637	25.58578169	25.11405426	24.69037517	22.9116112	24.04062781	23.05181652	23.01226818	25.39052705	27.27404574	26.79494244	27.23105801	26.5063846	26.8738861	26.53137362
A0A8I3MRG2|A0A8I3MWT3	PADI1|PADI1	Protein-arginine deiminase|protein-arginine deiminase	27.32634299	22.79998271	26.96764763	24.7384408	22.77687951	21.99923453	20.79687612	23.85546321	22.72717121	27.07937946	27.66820637	25.74676012	28.14091783	26.58629918	25.05941947
A0A8I3RWP6	TEKTIP1	Tektin bundle interacting protein 1	23.62858291	24.70992231	22.73808762	23.7087384	19.62167458	24.19487404	23.21769321	20.2195143	24.8354864	26.43473376	23.87799376	25.67351703	24.26599936	25.14344452	25.44176592
A0A8I3QHR3	NUDT16	U8 snoRNA-decapping enzyme	25.80341529	25.1637246	23.99687186	25.8244839	22.47577132	24.10639142	22.72128679	23.53572089	25.67418814	27.02494823	26.52716167	27.1267441	25.53915405	26.87371819	26.98472438
A0A8I3NVI4	JUP	Junction plakoglobin	26.93666507	24.10710011	27.20609187	24.82761035	22.74516822	22.71689733	22.70005937	22.95233621	23.51671558	25.80682001	26.10612229	25.69069377	26.93977284	25.72204665	26.41964029
A0A8I3Q1M0	SEPTIN7	Septin	25.92874337	25.06408857	23.01964583	22.75632205	21.12145975	22.29616363	21.1544896	21.69891608	23.80032754	26.47266007	24.69520973	26.20898673	25.28362	25.76991768	26.34492547
A0A8I3S9F6	GLS	glutaminase	26.19994692	25.43562161	24.19165001	24.52907841	22.66707275	24.53957281	22.38150454	22.76089051	25.02112584	26.25902809	25.61953816	26.60607911	25.42443751	25.57716265	25.74052708
A0A8I3PGK9	ACACB	acetyl-CoA carboxylase	26.30522634	26.67875758	25.58552129	26.04426585	23.90036883	24.95131527	23.46499544	23.8018833	25.74998758	25.13171012	25.76869897	27.08956031	27.00342153	26.26275179	25.27942898
A0A8I3MR89	PSMC4	26S proteasome regulatory subunit 6B	26.97882962	25.96500211	24.56964695	23.71624402	21.69444333	23.53389952	23.1021432	23.27063571	25.75004572	27.20006698	25.36217462	27.3896198	25.73237623	27.28557308	27.82298939
A0A8I3PUB4	DNAH2	Dynein axonemal heavy chain 2	27.61924608	27.1226973	24.35315307	26.95790327	24.39731678	25.9614203	25.36477965	25.06512682	26.76247163	28.56438281	27.70441711	28.21426322	26.97275227	27.74708757	27.60216593
A0A8I3NTU8	MCAT	Malonyl-CoA-acyl carrier protein transacylase	24.44760576	23.17371682	23.38080442	24.02501249	20.97282158	22.19404616	22.12693061	21.48505819	23.53514109	24.7254952	24.73750562	25.37958248	24.02249879	24.63780819	25.10627877
A0A8I3PVU2|A0A8I3PW41	ESPN|ESPN	Espin	26.18994523	23.82550332	23.1183645	22.70559883	20.86534601	23.21661944	22.98935457	21.85624423	24.38299296	27.16071527	24.2736342	25.48882116	23.88176214	23.97692723	24.55404147
A0A8I3P5U2	NME5	NME/NM23 family member 5	26.11170413	25.63030034	24.09824521	24.28611351	22.45074777	24.1723669	23.96350198	23.62905706	24.90922096	26.86053484	25.58222416	26.53084145	25.26971116	26.36028207	26.69207635
A0A8I3PXQ0|A0A8I3Q0X4	CHDH|CHDH	Choline dehydrogenase	27.00317129	25.651276	24.12564123	26.07464211	23.31638953	25.60206773	24.75270663	23.86120546	26.39734563	27.59915611	27.071028	27.8286369	26.53549583	27.19545114	27.14612109
A0A8I3NJR7|A0A8I3NRR1	SPATA20|SPATA20	Spermatogenesis-associated protein 20	26.55538879	26.11117988	24.55559471	25.24360344	24.41567128	24.76500467	24.66122947	23.74180129	25.7021504	27.36866342	26.45060135	27.07985781	25.75948793	26.54430152	26.23926215
A0A8I3P111	GARIN5A	Golgi associated RAB2 interactor 5A	23.29674726	23.94083138	21.74277831	22.89598693	21.25766131	23.54762692	21.40046569	21.07350733	23.87973919	24.67772855	23.37921313	24.8713344	23.361505	24.46025722	24.23529425
P62825	RAN	GTP-binding nuclear protein Ran	25.12900628	25.05095511	24.0322491	22.99778836	22.79306402	24.11856171	23.83109736	21.31219148	25.62384276	25.60183162	22.50124889	24.88353876	25.49078275	25.87066312	26.3926147
A0A8I3PP39|A0A8I3Q5A8	OAZ3|OAZ3	Ornithine decarboxylase antizyme 3	22.01367757	24.95884219	22.30819012	25.38119771	21.17654467	24.10250448	23.15675479	21.45442395	24.24807306	23.8717698	22.42562411	24.47613418	22.05429139	23.67491022	23.36738904
A0A8I3PFQ8	CSE1L	Exportin-2	25.43143188	23.00531978	23.38625221	22.19608243	19.54228497	21.88368804	21.010492	20.9642349	23.12706643	24.91888689	24.05884683	24.51867238	24.19504508	23.40671828	23.43996638
A0A8I3S5I9	PPEF1	Serine/threonine-protein phosphatase with EF-hands	26.37580272	26.53145202	23.51186841	25.3378395	23.68249851	25.97590174	25.17551442	24.53353766	26.70107137	27.92254581	27.51361436	27.93554418	26.39523268	27.4999959	27.07988398
A0A8I3MWL1|A0A8I3MY16|A0A8I3RSJ7	CEP76|CEP76|CEP76	Centrosomal protein of 76 kDa	25.37800648	25.22274874	23.76669832	24.60072628	22.59816823	24.4907543	23.39695039	23.11238934	24.96179542	26.38027115	25.24874412	26.31178479	25.49957671	25.89399905	26.26688367
A0A8I3RPX7	RSPH3	Radial spoke head 3	26.02513683	25.20609129	23.68854423	24.32844202	22.38286386	24.2685349	23.58092742	22.73515072	24.93722101	26.83822914	25.65906673	26.49498086	25.28144756	26.62778905	26.64306894
A0A8I3P5E0	MLYCD	Malonyl-CoA decarboxylase	24.1650065	22.67045285	22.76118277	23.61383661	21.26739577	22.0096911	22.00617152	21.24360519	22.89660137	24.42245324	24.10242905	24.88345572	23.67112508	23.85476149	23.94692142
A0A8I3PWQ5|A0A8I3PWR0	TCP11|TCP11	T-complex 11	26.21208822	25.43986065	23.61022824	23.60434984	23.19621431	23.95655532	23.99156332	22.91132228	25.23729259	26.66625105	25.29374669	26.92291106	25.01330976	25.38351078	25.73711854
A0A8I3PKK7|A0A8I3PU32|A0A8I3PXS5	ARL3|ARL3|ARL3	ADP-ribosylation factor-like protein 3	25.07338778	24.19065105	23.03314791	21.82402449	20.92521365	22.3378563	21.76072897	19.81336355	23.99361652	26.16899641	23.93614781	25.3391481	23.53915536	25.47543262	25.90603043
A0A8I3RXJ2	MROH5	Maestro heat like repeat family member 5 (gene/pseudogene)	26.46200569	24.90849712	24.59606506	23.85196603	22.58860331	24.20110647	23.52793232	23.03390983	24.47598533	27.05614791	26.19145897	26.16558064	25.32260344	24.90776544	25.2145243
A0A8I3S1W2	ACTRT3	Actin related protein T3	27.07212617	26.36801431	25.00967624	25.16759168	22.79089371	24.74419188	23.60261261	24.21825456	25.49915819	27.81635705	27.01200885	27.5196286	26.50692431	27.45142064	26.32830125
A0A8I3P3R5|A0A8I3P8B3|A0A8I3S1M4	DUT|DUT|DUT	Deoxyuridine 5'-triphosphate nucleotidohydrolase	23.11119186	22.68558267	22.00968053	23.25552943	18.78194267	21.87616088	20.69080649	19.60249897	22.22672924	24.02525822	23.61759383	24.12666804	23.02237996	24.45721472	24.509273
A0A8I3S5Y2	DNAH12	Dynein axonemal heavy chain 12	27.7974058	26.91478808	25.20724191	26.66161248	24.14919619	26.06673223	25.09692184	24.95108389	26.35316831	28.53758444	27.78796796	28.20433418	27.42322568	27.6448002	27.37776303
A0A8I3NQJ0|A0A8I3P003|A0A8I3P885	RSPH1|RSPH1|RSPH1	Radial spoke head component 1	25.671039	24.99365807	22.94702308	24.25731514	21.47310524	24.02908571	22.61369897	21.48676987	24.1642853	26.51503371	25.49769338	25.97351537	24.44504101	26.48838261	26.2790158
A0A8I3NM19	WBP2NL	WBP2 N-terminal like	25.64807754	24.81448208	23.97166267	26.26280062	21.79008628	24.71144951	22.1677324	23.16469331	25.40585866	26.17466256	26.10575618	26.25981413	25.47269912	25.92241971	25.76460446
A0A8I3S503	SLC25A13	Solute carrier family 25 member 13	25.39035867	23.92630569	25.25808462	24.64055518	22.10944423	22.29559198	22.19389927	22.07372077	23.8875632	25.28752561	24.99299966	25.21491871	25.28318549	23.75485347	25.10181782
A0A8I3MQ22	DGKA	Diacylglycerol kinase	25.54157865	23.60497217	23.97547998	22.51059851	20.88758708	22.23608864	21.2931005	20.41438427	23.58611188	24.8479632	23.84023315	24.83350705	24.37084627	24.70300426	24.73313963
A0A8I3MKJ3|A0A8I3N1F5|A0A8I3RS20	SERPINB11|SERPINB11|SERPINB11	Serpin family B member 11	25.40031524	23.70661634	24.74489017	24.26077854	21.24858204	22.46773074	21.44894978	21.76584478	23.92654143	25.51460314	24.89004522	25.96912864	24.84770889	25.34784034	24.83074468
A0A8I3MV75	CFAP161	Cilia and flagella associated protein 161	26.38158163	24.90848715	24.12264641	24.25105669	21.6117377	24.52397383	23.39526714	21.99637955	24.42926524	26.50836248	25.85732703	26.06959145	25.45910716	26.33826105	26.31011149
A0A8I3P8J4	NRDC	Nardilysin convertase	27.40071479	27.04230168	24.54416685	26.16145723	24.59592466	25.51334323	25.25642145	23.96998282	26.14884004	27.73843236	27.07351434	27.97504048	26.34564056	26.96475358	26.93550533
A0A8I3PIW4	CIMIP2A	Ciliary microtubule inner protein 2A	26.41344063	26.96541395	23.88619333	22.17053221	23.45841113	24.40176218	23.78761663	24.47198773	26.49935686	28.19270639	26.1360507	28.22264517	25.93480455	27.93057486	28.01607618
A0A8I3MVN9	AK7	Adenylate kinase 7	26.31130144	25.91322057	24.11918256	25.86737916	22.0177865	24.4287112	23.36352862	23.21315152	25.1894289	27.17116111	26.11684997	27.15988087	25.65128629	26.53864265	26.80659001
A1ILJ0	SERPINA1	Alpha 1 antitrypsin	27.86395852	22.77160464	27.83630593	25.03419286	22.75066959	21.80680222	21.82131688	22.44046696	22.89423222	25.61937367	26.7690233	25.73285459	26.63678747	25.41805793	25.62043093
A0A8I3MYG0	SLC25A32	Solute carrier family 25 member 32	24.7359809	23.6086031	23.25942356	24.17007146	21.53219442	22.57630819	21.79219328	21.32504678	23.69818604	24.88481732	24.59422918	25.10208774	23.8206493	23.33116706	23.42550619
A0A8I3PZS2	NGLY1	Peptide-N(4)-(N-acetyl-beta-glucosaminyl)asparagine amidase	24.72760934	24.57285569	23.32972026	24.6707596	22.60422747	24.11926338	23.40395005	22.44568673	24.42285066	24.6330947	25.28677842	25.09801446	24.51240785	25.23623338	25.38304985
A0A8I3P2N6	NA	Ig-like domain-containing protein	29.23805137	24.50077818	30.8851642	26.39106852	24.12412725	23.0066067	22.55001899	23.85608608	24.47684607	25.95185242	27.09919663	26.55370901	26.58818426	25.17520357	26.39949912
A0A8I3PJ02	EEF1B2	Elongation factor 1-beta	26.3939404	24.32396905	23.67558915	21.00389507	21.56722408	22.31905861	21.17149745	21.10743179	24.51145279	24.81679845	25.49375954	25.43924313	24.99257645	24.61747683	25.14319328
A0A8I3NRJ3	NLRX1	NLR family member X1	24.15875575	22.10785745	23.84707457	22.58442288	19.4390378	22.00624773	20.35774885	20.38347067	21.74920439	24.23344098	24.00530655	23.75311998	23.95745881	23.75529307	23.63362021
A0A8I3S3B4	IQCN	IQ motif containing N	26.31701785	25.73498324	24.06633927	24.59630381	22.79046874	24.13614031	23.23601738	23.11551051	25.22431363	26.81349553	25.25130428	27.17075599	25.38245351	26.76943092	26.78487631
A0A8I3SBB9	TBC1D21	TBC1 domain family member 21	26.18364752	25.61479817	24.68006716	25.56397322	22.99848028	24.66595405	23.782746	23.4692058	25.3475353	27.05146801	26.55857981	26.80039824	25.92309967	25.77288628	26.06591296
A0A8I3Q0P8|A0A8I3S6T8	ABHD10|ABHD10	Palmitoyl-protein thioesterase ABHD10, mitochondrial	25.48413725	24.24387635	22.78985011	24.51982032	21.08849329	23.30440069	21.75822429	21.39092628	23.85212735	26.13941825	25.49271963	25.54937438	24.48175894	25.59350872	25.57299318
A0A8I3P0J2	LOC100687282	Uncharacterized protein	26.01748445	24.80396664	24.09373965	26.19058993	22.58766414	24.72672324	23.26627156	23.06826291	25.46929771	27.31067012	26.31124169	26.50820175	25.49782183	26.10897612	25.38430433
A0A8I3MX02|A0A8I3S1H7	SDHB|	Succinate dehydrogenase [ubiquinone] iron-sulfur subunit, mitochondrial	25.20263096	25.0985996	23.70879692	25.23258126	22.19227433	24.51681162	23.36645294	22.1484626	24.95172734	26.91921119	25.73115805	26.46416699	25.32628074	26.66468375	26.91314317
A0A8I3N861	LOC484507	Ferritin	25.28373361	23.87543963	23.6877788	25.48618642	21.09139084	23.30783657	22.23075084	23.28095956	24.03006965	26.56613457	25.38836694	25.69901518	25.2744949	25.24280277	24.93241762
A0A8I3NCI8|A0A8I3NDB1|A0A8I3NE42	VPS13A|VPS13A|VPS13A	Vacuolar protein sorting 13 homolog A	27.35689239	26.11938856	24.81749257	25.50927136	24.39537279	24.77259294	24.28131391	23.9932853	26.06275369	26.95269303	27.00001225	27.65305022	26.11737619	26.30542738	26.68212887
A0A8I3MWF6|A0A8I3RTT7	AP2A2|AP2A2	AP-2 complex subunit alpha|Adaptor related protein complex 2 subunit alpha 2	24.84108381	24.11184062	25.04526781	22.91724813	21.99188264	22.97191184	22.78333397	22.18628117	23.879409	25.50905336	24.53984938	24.99807818	24.99415155	24.26694634	24.73637687
A0A8I3P2H8	NA	Peptidyl-cysteine S-nitrosylase GAPDH	27.50785935	25.25696476	24.65964933	23.71758107	21.84497192	22.51409007	22.14344733	23.01783972	23.85988407	27.31913885	25.70905872	26.55162409	27.07344764	26.82743625	24.97001595
A0A8I3P3Q0|A0A8I3PFP9	EIF6|EIF6	Eukaryotic translation initiation factor 6	24.59987352	22.86042937	24.2721854	22.82908643	20.95264154	21.60288183	21.10736339	21.06861336	22.35741132	24.44655769	24.5283511	23.67915983	24.67147103	23.47951445	23.49542784
A0A8I3MEC5|A0A8I3MIT1|A0A8I3MJ63|A0A8I3MKY9|A0A8I3MZM0	PAM|PAM|PAM|PAM|PAM	Peptidylglycine alpha-amidating monooxygenase	26.9927715	23.95168005	26.0969233	25.04745048	25.56479638	25.13004363	24.53909868	25.19235732	26.11514498	27.78712149	27.59174719	27.78280381	27.67935203	27.14333488	26.85907203
A0A8I3N5I2	PFN3	Profilin	25.29612606	26.46606606	23.95297384	25.48960033	22.46824646	24.97548043	23.60575335	23.65683537	25.71531946	26.18477206	25.26242116	25.99653844	25.1078014	26.46812972	25.97801415
A0A8I3PVC2	MSN	Moesin	24.69281314	23.30748877	26.43880365	24.77146502	21.03887579	22.9316966	22.8762319	21.87116317	23.76943972	25.63606794	25.27070155	24.50442002	25.81308623	24.42649882	24.21432859
A0A8I3MQP8|A0A8I3MSV3|A0A8I3MV27|A0A8I3MXY7|A0A8I3RS58	PDE10A|PDE10A|PDE10A|PDE10A|PDE10A	Phosphodiesterase	24.53500937	23.91856157	23.39244149	23.43972472	20.06558872	22.49386031	21.46501561	22.13671241	23.83813266	25.43378731	25.23646444	25.67946106	24.5103071	25.04137932	24.7349293
A0A8I3MCG1	GAS8	Dynein regulatory complex subunit 4	25.73794086	24.89003508	23.56740362	23.42692353	21.54230645	22.7138722	23.44588228	22.16662098	24.60891395	26.14630054	25.58671973	26.0360213	24.99383413	26.47535195	26.42996146
A0A8I3P6Z3|A0A8I3PLA2	DNAH7|DNAH7	Dynein axonemal heavy chain 7	28.11330182	27.89819237	25.56305363	27.12146746	24.90901684	26.57644522	25.69472494	25.57645072	27.35931106	29.09474077	28.29108897	28.89722231	27.5626912	28.59816703	28.4076826
A0A8I3NEU0	LOC100684662	Peptidase S1 domain-containing protein	25.2414767	23.89965513	24.36817126	23.87331274	21.38841888	21.42996538	19.41401153	21.20600214	22.83848542	25.77981932	25.2392691	24.10531023	24.28034347	24.94574512	24.72817184
A0A8I3P6I5|A0A8I3P7B4|A0A8I3PFT6	SH3GLB1|SH3GLB1|SH3GLB1	Endophilin-B1	27.26137343	26.40214823	24.60362042	23.87616948	22.16929793	24.27768993	23.74283153	22.11566065	26.00342848	27.54831796	25.32352822	27.84866546	25.45558263	28.10183062	28.96057428
A0A8I3MMX4	GARIN4	Golgi associated RAB2 interactor family member 4	25.08201888	24.92385275	23.11492609	25.04786043	22.24116249	24.47364831	23.09306743	21.89397654	24.37513843	26.15011805	25.23863101	25.98286313	24.86768676	26.48610592	26.47393593
A0A5F4CSK0	TPM3	Tropomyosin 3	28.44320972	24.13392227	28.9170843	24.17933078	21.29352384	22.30091414	21.78591157	23.55977343	24.10358459	27.60271946	28.80104404	25.08517078	28.91449795	26.61281569	26.9162241
A0A8I3SCV3	ABHD14B	Putative protein-lysine deacylase ABHD14B	26.65843387	24.74980538	27.33059839	24.88270895	22.54820172	23.26250178	23.32095756	22.71868134	24.03431834	26.32200933	26.62986377	24.76762863	26.81740847	26.50563592	26.54082634
A0A8I3MUM0|A0A8I3RTW5	BHMT|BHMT	Betaine--homocysteine S-methyltransferase 1	27.99282304	27.01351152	25.4175802	25.42086568	23.21657697	25.14833351	24.10594614	23.86072754	26.50602806	27.03813008	27.44343231	27.67363895	26.93483387	27.79652431	27.53641094
A0A8I3PYQ7	ELOC	Elongin-C	24.21190291	24.76617658	22.94564487	24.30584159	21.20484717	23.84226311	21.88708394	21.96417279	24.63421697	24.59900494	24.67916999	25.21983706	24.24406663	24.98661856	25.32245985
A0A8I3NI92|A0A8I3S0J8	TTLL12|TTLL12	Tubulin tyrosine ligase like 12	25.58258579	23.71477983	24.40201317	23.76474719	21.51828099	23.31984227	22.32425411	22.03175639	24.01934148	24.91658884	24.52657208	25.04420325	24.91626614	25.09389976	25.31912223
A0A8I3Q139	GLB1L	Galactosidase beta 1 like	26.72732785	25.55234415	24.42658843	26.59905665	23.46795636	24.88948326	24.0507504	24.05943166	25.60470624	27.37995301	26.9581651	26.97499732	26.12899003	26.83950595	26.58746498
A0A8I3NM74|A0A8I3RWG2	GANAB|GANAB	Glucosidase II alpha subunit	27.39847912	25.7696874	26.48508319	25.53645049	23.91701124	24.68313062	24.16286649	23.62674759	25.13786486	26.87430061	26.35923959	27.21513516	27.24481812	26.95291678	27.24007406
A0A8I3N7Q9	DCXR	L-xylulose reductase	24.40105986	23.45606672	25.65550185	24.69505748	20.55612314	21.70517873	22.04106261	21.63500971	22.75418234	24.45462363	24.8683851	24.19092128	25.72975134	24.22312132	24.32066157
A0A8I3NLC3|A0A8I3NRU8	TXNDC8|TXNDC8	Uncharacterized protein	24.07337081	24.08864605	23.59212076	24.34175742	20.13374711	23.43563833	21.56862189	20.95790659	23.50268288	24.08142522	23.96780664	24.44005097	24.63186727	23.39723575	23.52081841
A0A8I3N772	MPST	Mercaptopyruvate sulfurtransferase	24.93348022	22.94217818	25.23101698	23.33187288	21.24082232	21.80310079	21.42704054	21.51112202	22.72497575	24.29342318	25.04826339	24.35218181	25.29518253	25.00542638	25.10483133
A0A8I3SC19	PGAM1	Phosphoglycerate mutase	28.80150422	24.87850798	27.79842993	25.35854743	21.75632656	22.40766602	22.05155952	21.93022087	23.43002541	27.47930759	28.13940639	25.3034802	28.95905355	26.1814919	26.18814726
A0A8I3P4A8	ACSL3	long-chain-fatty-acid--CoA ligase	25.53393421	23.48116258	25.27733889	23.66513688	21.72021679	21.79364034	21.5383799	21.60285993	22.83689655	24.67880516	25.35849411	24.42972084	25.98787424	24.0514253	24.18124673
A0A8I3MIZ4	GSK3A	[tau protein] kinase	24.4038431	24.25338156	22.99227965	24.37573643	21.51622991	23.45367642	21.93650238	22.07324349	24.32861709	25.35626563	24.76448241	25.45125782	24.05857399	24.96545251	25.32988289
A0A8I3RVM1	CLPB	ClpB family mitochondrial disaggregase	24.79966751	24.22276789	23.17641008	24.38168604	21.25255423	23.20429503	22.14142582	21.54568226	23.75364797	25.59242421	24.52307718	25.63725942	24.14357691	25.26706665	25.31732566
A0A8I3MV19	EIF2S1	Eukaryotic translation initiation factor 2 subunit 1	26.21183635	24.64098519	25.5345816	23.32001481	22.65943854	22.97803684	22.7752333	22.10176275	24.3259107	25.64861437	25.67857866	25.72343333	25.95141633	25.63460641	25.53844936
A0A8I3RSL4	LOC607396	Galactosidase beta 1 like 2	26.2036326	26.66548965	23.92494921	24.7660729	24.3836632	25.33148462	24.71165631	22.89139197	26.09631604	28.5092544	25.68215022	27.17799175	26.0769664	27.07761749	28.00896544
A0A8I3PCP4	EFHB	EF-hand domain family member B	28.37633461	25.72529627	24.6282101	24.5963169	21.55865373	24.86823848	23.50104861	22.84305928	25.55250668	26.89207563	25.42925686	26.43258183	25.13194874	26.21878838	26.85020269
A0A8I3NDE1	ARL6IP5	PRA1 family protein	25.43430429	22.40610875	26.30541455	23.6056297	21.26276275	20.75762732	19.45842567	21.44165561	22.06488928	23.96005865	24.69957028	23.18254289	25.169008	22.96464326	23.04564265
A0A8I3PKM5|A0A8I3S7V9	DNAI1|DNAI1	Dynein axonemal intermediate chain 1	25.26501533	25.32610913	23.89283932	24.19596836	21.58318748	24.28149839	22.68857763	22.37051555	24.65435951	25.8864367	25.77648267	26.31355405	25.23284896	26.53373841	26.61105663
A0A8I3PX70	ATP5MK	ATP synthase membrane subunit K, mitochondrial	24.02789627	24.12778288	22.95244118	24.70394739	20.96461171	23.19430893	21.89475579	21.79726886	23.09530449	24.1101248	23.83758176	24.7252589	23.49869408	24.26354427	22.47367482
A0A8I3PXC0	NDRG3	Protein NDRG3	23.84387926	23.49265359	22.40023155	22.10721728	21.16664846	22.64221255	21.43831867	20.86803776	23.62260002	25.11805262	24.09418255	24.77162994	23.77230016	23.70960453	24.24736055
A0A8I3NRM8	PPP1CA	Serine/threonine-protein phosphatase	24.79619947	22.18206174	24.81313148	23.20091445	20.36595066	21.23217438	20.55596233	21.20804002	21.98468673	23.72397068	24.79941889	23.59193111	24.84830218	23.22332221	23.15249407
A0A8I3NN17	RPIA	ribose-5-phosphate isomerase	24.75736937	21.87483923	24.93728571	23.63942816	20.95449325	22.47446411	20.8125155	20.9153086	22.40422915	24.8447533	25.3242532	23.67678983	24.94326859	24.33916728	24.50497519
A0A8I3PTN2	PCBP1	Poly(rC) binding protein 1	27.64429546	24.10959891	28.21198962	25.90182915	22.12344995	22.12015552	22.66521774	23.73087203	25.24401109	27.2947037	27.45055664	25.4758118	27.56491488	26.72655361	27.05889749
A0A8I3MUU1	LCN12	Lipocalin 12	25.34828963	25.02092462	23.41015314	25.43131729	21.54805954	24.43448567	20.94325125	22.13021834	24.86634308	25.96797061	26.22063085	25.90068874	24.8809445	25.29118786	25.19163005
A0A8I3P6D3	RPLP1	Large ribosomal subunit protein P1	22.74019015	18.67779189	22.29352988	20.24042862	18.63115244	18.09493517	18.26925541	18.36810657	20.64757417	22.66553955	22.76733034	22.78181298	22.87070928	21.79083475	22.9859645
A0A8I3PBU2	PFDN5	Prefoldin subunit 5	24.89264765	24.45586064	22.56122727	24.21278109	21.05436227	23.47508793	19.91300657	22.11411003	23.87655107	25.14989354	24.97930342	24.93422388	24.27692456	25.33642372	25.60818027
A0A8I3PC34|A0A8I3S1P2	GCSH|GCSH	Glycine cleavage system H protein|Glycine cleavage system H protein, mitochondrial	22.25614745	23.02472296	22.00009499	23.55328724	19.44403591	22.44369285	19.57849762	20.79041019	22.65914741	23.18383003	22.5805077	23.64544241	22.60038534	24.28192591	24.33941554
A0A8I3NF90	FNDC8	Fibronectin type III domain containing 8	24.92443728	25.24194743	23.77190436	23.72757906	22.31039153	23.91942847	21.09531201	22.15901483	24.66308402	26.79242817	24.6626112	27.07485231	25.3608935	26.41504795	26.95972189
A0A8I3PEH1|A0A8I3PEN9	LRRC34|LRRC34	Leucine rich repeat containing 34	24.98970979	24.28192234	24.07223463	24.71145753	20.87186751	23.64785818	22.6543396	21.65365037	23.39900976	24.84267808	24.84919391	24.91398349	24.06859205	24.58900306	24.84605536
A0A8I3N0R1|I3RSH9	WWP2|WWP2	E3 ubiquitin-protein ligase	23.61111959	23.02897118	21.92099225	21.6567047	20.42313661	22.42636923	20.88447845	20.96920252	22.87210906	24.39744876	24.07690982	24.8411422	23.19909847	23.8111556	23.64258274
A0A8I3RZ65	ANXA3	Annexin	27.95610961	24.08509414	27.00787139	24.88702211	23.90854962	22.35043068	22.55536867	23.24041639	23.25631933	26.22320065	26.91627174	25.40364062	28.04784103	26.4236892	26.88961682
A0A8I3N043	DNAJB13	DnaJ heat shock protein family (Hsp40) member B13	25.06887395	25.03015875	22.82889393	23.77619033	20.15720628	23.66091342	23.00980951	20.64796936	24.54493998	26.15946709	25.22559601	25.98758284	23.53341282	26.48007898	26.15514518
A0A8I3Q0C4	CFAP43	Cilia- and flagella-associated protein 43	25.45303048	24.98293168	23.04679734	25.11310954	22.25514229	24.30236955	23.33091762	22.81063998	24.56626667	26.37987805	25.54770896	26.32245767	24.95093336	25.76787092	25.82363777
A0A8I3PIH7	PRSS58	Serine protease 58	24.51890313	23.7148157	23.18474766	23.60914877	21.86332923	22.09540764	21.52490002	21.77137294	23.64022866	24.29896199	23.99054994	24.85329219	23.92809675	24.15844692	24.48822004
A0A8I3P0Z9	SEPTIN12	Septin 12	26.44249745	26.21137585	24.02599309	23.01023516	22.64264378	24.16920817	22.91198926	23.54646262	25.72376143	27.7117504	25.85548053	27.25345589	25.24699186	26.74491475	26.93432683
A0A8I3N141	CFAP70	Cilia and flagella associated protein 70	25.54756309	24.52560595	23.01670948	25.05522533	21.73209854	23.57643628	22.81423099	22.5062906	24.14249842	26.19556886	25.58312239	26.04696201	24.7168914	25.97969366	25.79361563
A0A8I3PPQ2|A0A8I3PU18|A0A8I3PUC2|A0A8I3PV19|A0A8I3PW56|A0A8I3PWE5|A0A8I3PX59|A0A8I3PYA4|A0A8I3PYK7	LOC608697|LOC608697|LOC608697|LOC608697|LOC608697|LOC608697|LOC608697|LOC608697|LOC608697	2-hydroxyacyl-CoA lyase	24.81948778	24.01878209	23.42892317	24.49166525	22.44731611	22.31673604	22.66630423	21.28711206	24.22092129	25.9911145	24.59659032	25.84520702	23.95683505	24.33682658	24.64628465
A0A8I3P474|A0A8I3P7Z9|A0A8I3PCY1|A0A8I3PIX0|A0A8I3S449|A0A8I3S4B6	SEC31A|SEC31A|SEC31A|SEC31A|SEC31A|SEC31A	Protein transport protein Sec31A	25.20415374	23.34244495	24.31965267	23.82821498	21.9469474	21.95698838	21.47192453	21.83339628	23.33253971	24.63728172	25.21927051	25.13600755	24.90890969	24.77678368	25.11430747
A0A8I3PYS9	CYB5D1	Cytochrome b5 domain-containing protein 1	23.76954326	23.35985125	22.30718207	23.3508246	19.24312665	21.90178777	21.35325883	18.84921761	22.68402711	24.63601679	23.71414309	24.19810077	23.04236209	24.6661333	24.21222353
A0A8I3N8S0	WDR64	WD repeat domain 64	24.86221414	24.00372321	22.95414483	23.28760533	21.60882426	23.34719114	22.7987285	21.60355017	23.64596769	25.39147579	25.02861313	25.48660363	23.89562778	24.92296499	24.81237891
A0A8I3NXV4	NUDCD3	NudC domain containing 3	24.79974202	24.00543231	23.70018918	23.59225101	20.76108478	21.7590586	21.24857138	21.2526577	23.60943847	25.37852812	25.55770828	25.51942698	23.98568337	24.84077126	25.0403404
A0A8I3PSC2	CCDC116	Coiled-coil domain containing 116	23.84130698	23.57617812	22.20511933	22.30365818	19.42456904	21.14893357	20.57299453	20.96745674	23.37019334	24.79477331	23.06278952	25.0973435	22.84158332	24.26982162	24.3493289
A0A8I3NZN4	NA	SPTY2D1 opposite strand	24.87674742	25.30252039	23.08669745	24.57277188	22.24081542	24.09775518	23.11161354	23.89352945	24.63316259	25.83648302	25.08986163	25.45807946	24.89213887	24.19937943	24.33418097
A0A8I3PAT3	GPX5	Glutathione peroxidase	26.82395526	24.97805754	23.57640582	23.61919811	21.71869901	23.50311792	22.6539673	21.80366613	24.59538063	25.55029065	24.40696199	25.46428865	24.53515206	26.14915743	26.4213961
A0A8I3NMP6	GCDH	Glutaryl-CoA dehydrogenase, mitochondrial	24.94608265	24.02903579	23.61346697	24.01816823	21.50174925	22.80649786	21.8077549	22.95287799	23.77816644	25.78464574	24.94791136	25.40381653	24.90556971	25.28215308	25.75672154
A0A8I3NGJ9	SPA17	Sperm surface protein Sp17	24.25217056	23.80745156	22.64978919	22.26323531	18.93724112	20.84131509	20.50340829	20.39624521	22.75293668	24.99261379	23.59928651	25.97732937	23.31112293	24.98888661	25.25281977
A0A8I3NV46|A0A8I3P3Y0	PDXK|PDXK	Pyridoxal kinase	26.1774031	24.50466853	26.23080013	24.43862076	21.76190643	22.61746366	22.69728963	20.65613437	23.44873503	25.3104487	26.1232532	24.26840296	26.36896401	25.16866941	24.99322036
A0A8I3PVD3	CCDC65	Dynein regulatory complex subunit 2	24.81521795	24.30358172	22.98677026	23.72505331	21.50563588	23.36567226	22.7943642	21.66322638	23.7219654	25.96225751	25.40529421	25.76501033	24.34895545	25.70123675	25.62758249
A0A8I3NU32|A0A8I3NU67	PGS1|PGS1	CDP-diacylglycerol--glycerol-3-phosphate 3-phosphatidyltransferase	23.81277711	23.53141412	22.47435638	23.69484785	21.23842912	23.01158833	21.83804594	22.31399057	23.76973819	25.41282822	24.32868066	24.8213924	23.92854186	24.50153132	24.54012735
A0A8I3NUU3	SCRN2	Secernin-2	25.15790297	23.79764839	24.5346767	23.50695657	21.05170446	22.11829817	21.73295669	21.56155605	23.0436492	24.81133721	25.40528737	24.7153362	24.99871471	24.73929542	24.98835091
A0A8I3N5M8	NA	ADAM metallopeptidase domain 30	26.27878056	24.62869358	24.5380146	25.20349361	21.25809091	23.77866245	22.08463108	22.2380134	24.50630085	26.46255164	26.06683918	26.37793118	25.65831901	25.28016767	25.19684126
A0A8I3P3L2	NHERF1	Na(+)/H(+) exchange regulatory cofactor NHE-RF	24.77960986	23.29639845	25.02112401	25.18701714	21.05512038	21.93351221	21.82129663	21.27255308	22.53856715	24.37659144	25.16771879	24.1856472	25.5081449	25.53432863	27.72539471
A0A8I3RZ66	DPEP3	Dipeptidase 3	24.3927741	23.20329058	23.32825802	23.60416806	21.10181886	22.60353184	21.16468317	21.23618206	22.83688574	24.38506429	23.83925096	23.17251889	23.52793527	23.39849898	23.3874069
A0A8I3QP67	DNALI1	Axonemal dynein light intermediate polypeptide 1	26.55802564	25.57241666	23.89564279	24.29453228	22.1069681	24.41946021	23.3483769	22.97038883	25.47476014	27.35292897	26.95472131	27.47569769	25.95066717	27.46537764	27.13728791
A0A8I3PVV5	CCDC136	Coiled-coil domain containing 136	26.7661583	26.74719565	24.85486709	24.99549206	22.63727766	24.39088821	23.37540243	24.08330548	25.96253737	27.25902276	27.32322938	27.95220407	26.53177335	27.42142107	27.22058874
A0A8I3N267|A0A8I3N6F0	TOMM40|TOMM40	Mitochondrial import receptor subunit TOM40 homolog	24.59770652	22.74434492	24.18702923	23.34111177	20.67077638	21.17452399	21.05667935	19.76607426	22.17941227	24.612626	24.62480694	24.23328128	24.70732963	23.53830938	24.43256708
A0A8I3S7E6	CFAP44	Cilia and flagella associated protein 44	25.68522139	25.28991613	23.68693454	25.74344898	22.49302883	24.39774628	23.43815887	23.11819274	24.54974706	26.5500308	25.7383057	26.28368324	25.2978249	26.43724268	26.27732196
A0A8I3PH05	KPNA3	Importin subunit alpha	23.86477111	22.69934165	23.29496314	22.39496243	20.47186821	21.2827655	20.71142201	20.27288813	22.26709066	23.7652903	23.30614576	23.49719526	23.54842114	23.48394849	23.25742958
A0A8I3PR21	ENTPD1	Ectonucleoside triphosphate diphosphohydrolase 1	25.96666295	25.02172209	24.67112412	25.71977298	22.29115191	24.29260854	23.36358384	23.20231145	24.50200201	26.41882734	26.34827569	25.97121446	25.95003417	25.13837001	25.39234066
A0A8I3MV15	CLMN	Calmin	24.399615	25.37959587	22.9632711	23.69055647	22.00645832	23.31358758	22.73152606	22.77488722	25.02681668	25.65075197	24.32020824	26.35522361	24.85898187	26.11150015	26.45281641
A0A8I3Q4A0	DNASE1L1	Deoxyribonuclease	25.03270419	21.60727827	23.38245543	22.2866915	20.48053862	21.39198453	20.11109909	20.62837312	23.00081992	24.25597257	24.01721731	24.23930354	25.43633748	24.715684	25.44276782
A0A8I3MJU9|A0A8I3MNG5|A0A8I3MPT1	CIAPIN1|CIAPIN1|CIAPIN1	Cytokine induced apoptosis inhibitor 1|Anamorsin	24.26151051	23.23112225	22.74586585	22.17429209	20.03083636	20.59095572	20.43576443	19.85694353	22.89306197	24.11562254	23.00059466	23.90979293	22.99743969	24.42907716	24.03818897
A0A8I3NCW7	PRKAR1B	Protein kinase cAMP-dependent type I regulatory subunit beta	24.47192534	24.5926681	24.14135214	23.72209642	21.78133689	20.67591486	21.79331368	22.22755147	24.3086009	25.75941273	25.13710352	25.29590857	25.07986392	25.31356713	25.28973832
A0A8I3PMH2	TEKT4	Tektin	27.49538544	26.88520129	24.13114293	27.30418931	24.04798979	26.31052581	25.43595251	24.36104859	26.82632077	28.69134865	28.01301512	28.21631364	26.7307529	28.34282045	28.25080366
A0A8I3N9K5|A0A8I3NA28	TOLLIP|TOLLIP	Toll interacting protein	24.19195609	22.7916175	23.17601147	21.5376327	20.86953447	21.63466543	21.2219725	19.64392555	22.91571289	23.75760163	24.1326401	24.35434637	23.97113718	24.42648736	24.90472374
A0A8I3SA78	SLC9B1	Solute carrier family 9 member B1	23.7664844	22.29066627	22.55169686	23.21415763	20.01052795	21.33336506	19.92965069	18.7124407	22.53478336	24.12044616	24.11265756	23.66136734	23.22733634	23.2713626	22.65379535
A0A8I3MYL2	MECR	Enoyl-[acyl-carrier-protein] reductase, mitochondrial	24.43246349	22.92752022	24.02675568	23.29699129	20.6850052	21.71993602	21.01138707	20.74517649	22.52228131	24.12139124	23.99348826	24.10135915	24.07137403	24.09521827	24.58847985
J9P621	ATP5PO	ATP synthase subunit O, mitochondrial	25.68093308	26.64550359	23.90404616	25.78235965	21.91613564	25.7996027	24.6441817	21.47915642	26.19150987	27.14530499	26.07384761	26.89113694	25.94314374	27.3973309	28.08747337
A0A8I3NAN7|A0A8I3NAQ6	NQO1|NQO1	NAD(P)H dehydrogenase [quinone] 1	27.72972076	24.44861543	26.89449947	24.13232472	19.80242917	21.45273248	21.75520024	22.68326828	23.54373101	25.88763557	26.77925042	25.4520461	28.5102036	26.62794572	26.02917001
A0A8I3NTR4	RAB1B	Ras-related protein Rab-1A	24.93784352	22.15512899	25.4750414	22.1612735	20.07179684	20.18018445	20.09877751	20.33987356	21.3830632	23.40343491	24.12093185	22.78850974	24.71236958	22.82148062	23.04585738
A0A8I3NF15	ZPBP2	Zona pellucida binding protein 2	27.85531439	27.54598296	24.62459806	27.66547204	23.94247934	27.19975008	26.14120899	25.07639618	27.84030413	28.97042553	28.01373207	29.0986467	27.36122965	28.67459155	28.36232521
A0A8I3MPX3|E2RHL4	ARF6|ARF6	ADP-ribosylation factor 6|ADP ribosylation factor 6	24.64507554	23.3353875	23.16520994	22.60379044	19.67514001	23.03246638	20.35259025	20.7653804	22.67765561	25.20608796	24.89068347	24.93908157	24.88479493	25.05622588	25.15891795
A0A8I3P2V6|A0A8I3P570	CPVL|CPVL	Carboxypeptidase vitellogenic like	25.51554857	24.82373226	24.23779838	25.61963952	22.78935956	23.74458723	23.98708744	22.70785294	25.08754909	26.47647928	26.2636481	26.6161275	25.15774934	26.20589989	26.37089476
A0A8I3MET6|A0A8I3MEV9	HSPBP1|HSPBP1	HSPA (Hsp70) binding protein 1	21.74055644	21.4688089	21.62798419	20.6215773	18.69775589	20.32442076	19.81308043	18.16498833	20.85726561	22.46270981	21.83878019	22.37816555	21.21354219	21.84161459	21.61819916
A0A8I3MHU0|A0A8I3MRJ0	RANBP17|RANBP17	RAN binding protein 17	26.0219268	25.72481256	24.62380888	25.17249001	23.53894352	24.80631171	23.76316105	23.78390116	25.42915877	26.78513437	26.20056743	26.59182894	25.29594442	25.72922648	25.72469596
A0A8I3NVC6	CPA5	Carboxypeptidase A5	24.84778028	24.44241176	23.64534748	24.63261408	20.25637959	22.86896288	22.75569685	22.95454823	23.7515096	25.67865264	25.80494782	25.3761935	24.60907792	25.09592118	25.5552037
A0A8I3Q4E9	TPM4	RAB8A, member RAS onco family	24.75413432	23.62506759	24.59561876	23.85003374	21.34163774	21.88924152	20.42313097	21.95303933	23.15228666	24.58254422	24.71628106	24.49332745	24.70395875	24.04355715	24.09003054
A0A8I3Q5B6	MLEC	Malectin	24.93347417	22.97605397	24.42369836	22.57635711	21.42147321	21.5011175	21.32310999	20.56536635	21.989673	20.1076895	23.54391626	23.8303668	24.85111184	22.88940543	23.3635347
P62872	GNB1	Guanine nucleotide-binding protein G(I)/G(S)/G(T) subunit beta-1	24.854232	23.43812042	23.34174075	24.20122784	19.78233521	21.81623307	21.74480042	20.94703936	22.86900519	24.94270968	24.03326154	23.43942923	24.3945312	24.23712158	24.88655916
A0A8I3PZT3	LYPLAL1	palmitoyl-protein hydrolase	23.67990399	22.73701675	22.52588979	22.27274762	19.76184841	20.8404079	20.38032915	20.72897501	22.95906791	23.99031551	23.14204486	23.37860961	22.43989586	24.38378059	24.22807215
A0A8I3NG46|A0A8I3RXM5	STKLD1|STKLD1	Serine/threonine kinase like domain containing 1	23.75292671	23.4623304	22.91659492	23.23642765	19.8810363	21.76722113	20.6161477	21.05457159	22.91027228	24.90477853	24.39628951	24.8949258	24.07911132	24.10969635	24.0456487
A0A8I3MNZ5	HARS1	Histidine--tRNA ligase, cytoplasmic	24.48376175	23.70266852	23.48824207	23.6722651	21.62324738	22.67861991	22.3953869	21.89413024	24.3417809	24.77447102	23.7653027	24.71516731	23.93257034	24.41623569	24.7209401
A0A8I3P6N2|A0A8I3S406	IZUMO2|IZUMO2	IZUMO family member 2	24.56990839	23.98455028	23.29195893	24.2958562	20.07259782	22.28435274	22.6650283	21.09264922	23.78797067	25.46943949	25.02750427	25.52732548	24.18710055	24.70976814	24.47623243
A0A8I3NUL1	CYP4B1	Cytochrome P450 family 4 subfamily B member 1	27.0742289	25.20991826	27.81546771	25.21146003	22.73333655	22.29627598	21.00039674	21.26034986	23.90137112	24.30199442	24.60989737	25.45394378	27.07380444	25.75687909	25.62500163
F1PWZ9	NDUFA12	NADH dehydrogenase [ubiquinone] 1 alpha subcomplex subunit 12	24.39245949	24.84236233	23.11767982	24.52770362	21.16332465	23.76698048	22.46874562	21.9849915	24.08111154	25.24177172	24.07188748	25.08928663	24.0963915	25.37875379	25.70800854
A0A8I3PG58|A0A8I3PKF6	DCUN1D1|DCUN1D1	Defective in cullin neddylation 1 domain containing 1	25.14982161	25.01023816	22.96152893	23.92441189	20.4525968	23.38117503	21.87723134	20.74361078	25.01308897	25.22990722	25.6468374	25.81129254	24.83318736	25.77801103	25.2370644
A0A8I3PW80	PHB2	Prohibitin	26.25499246	27.75563884	24.89698275	27.83175997	24.9446341	27.25008994	25.9973587	23.27438413	27.66474398	28.40927453	27.0985249	28.37875885	27.15589819	28.96738543	29.14635379
A0A8I3MC36	GNPAT	Dihydroxyacetone phosphate acyltransferase	25.68337035	25.41758631	24.74823461	25.14483823	23.33352842	24.72486943	23.44795606	23.86609648	25.18376817	26.85386524	26.11679927	26.94314448	25.90439691	25.72144654	25.5880426
A0A8I3PRR2|A0A8I3S3G1	PFKM|PFKM	ATP-dependent 6-phosphofructokinase	26.10670456	25.43049041	23.84254746	24.29576898	22.20362963	24.0058998	23.216372	22.81381995	25.3205003	26.3613604	25.97614826	26.51805987	25.25663279	26.30502352	25.9969322
A0A8I3RWM9	GDE1	Uncharacterized protein	24.88913404	23.15430832	23.86952213	24.26161327	20.74234518	22.96921785	22.04623189	21.4030478	22.29398531	24.89068247	24.67995566	24.93363324	24.22981205	23.73059914	23.29688291
A0A8I3MTE4	TACSTD2	Tumor associated calcium signal transducer 2	25.2448605	23.38257927	24.83182905	23.81532501	21.43270365	20.45635586	22.22381543	21.57456195	23.02927241	23.87266304	24.93102537	23.47898557	25.0798934	24.27492608	24.28877267
A0A8I3P6I7|A0A8I3PGB2	UBE2N|	E2 ubiquitin-conjugating enzyme	25.39482116	23.60251899	24.16722693	23.35844207	21.65575782	21.64535355	20.72099981	20.77994605	22.47383853	24.84182155	25.39490326	24.34543427	25.78215827	24.789697	24.87985422
A0A8I3PQ95|A0A8I3PY38	DMXL2|DMXL2	Dmx like 2	25.22081858	25.33012063	22.96218856	24.16668833	22.14057983	24.24300926	22.82520948	22.57007062	24.750905	25.87289444	25.35066678	25.68359422	24.87661306	25.73997361	26.17396784
A0A8I3PAF8|A0A8I3PAJ0	DGUOK|DGUOK	Deoxyguanosine kinase	23.90672591	22.93222299	23.96954898	22.07290741	20.62853721	21.69642798	21.09344579	20.9222133	22.86450561	24.74588173	23.99963506	24.78880514	25.42237378	24.38285247	23.78511048
A0A8I3MTA7	REXO2	RNA exonuclease 2	24.32956094	22.92203657	23.30582054	22.91457568	20.34742859	21.67872012	21.72717546	20.02391881	22.41210291	24.83145987	24.73095395	24.70963374	23.94614175	24.62339011	24.44545491
A0A8I3P1H7	ERMP1	Peptidase M28 domain-containing protein	25.43647445	23.49394989	25.90512391	24.58774897	21.75644176	21.74717731	21.41195408	21.66432349	22.52511574	24.52188411	24.31706283	23.93015493	25.31803029	24.14743718	25.0566391
A0A8I3PX06	KCTD12	Potassium channel tetramerization domain containing 12	25.61441995	22.81359328	24.73545355	24.10265572	20.90932098	20.76717882	20.41556661	21.90883014	21.47430289	24.6857389	26.53319765	22.38011341	26.2613892	23.98803315	23.53042752
A0A8I3NBJ1	CSNK1A1	non-specific serine/threonine protein kinase	24.45991726	24.91234603	23.09299936	24.56578689	21.03165548	23.97545908	22.77170244	21.79278521	24.442258	25.24942518	24.41848413	25.14622929	24.40585821	25.20655304	25.33524186
A0A8I3N0I7	RABGGTA	Geranylgeranyl transferase type-2 subunit alpha	24.63080805	24.39727027	23.98057871	24.02444575	21.40128912	23.17037325	22.09658648	21.98830996	23.50703105	24.95138667	24.86687687	24.92528318	24.21761743	24.59530008	24.04517907
A0A8I3PRL7	CFAP251	Cilia- and flagella-associated protein 251	25.4285564	24.83502583	23.10670716	25.32759148	22.07895005	24.3628058	22.97733341	22.50786538	24.26686671	26.47410155	25.53848083	26.15309216	24.87255755	25.61002628	25.37503866
A0A8I3S2Q1	SLC25A6	ADP/ATP translocase	26.10295206	24.98384003	25.88561368	24.80046558	22.38110805	23.57170682	22.87699958	22.02832628	24.58159274	26.87836884	25.7750107	26.66105498	26.09813409	25.57315546	25.49996425
A0A8I3Q2I6	TRIM42	Tripartite motif containing 42	25.30371516	24.83191248	24.09285333	24.34877273	21.67186232	24.58687805	22.68788244	22.55420948	24.67482557	26.39233702	25.59362157	26.07436285	25.21090812	26.11463971	25.90596733
A0A5F4C7B5|A0A8I3P8G9|A0A8I3PD80	SEPTIN4|SEPTIN4|SEPTIN4	Septin-4	23.75893422	24.08085675	21.55476642	20.67789252	19.09193812	20.63022248	19.69920247	19.61802665	23.59922381	24.95019202	22.58559304	25.2464435	22.9499877	24.9718834	25.32462311
A0A8I3MIL7|A0A8I3MMP4|A0A8I3MPA1	CSNK2A2|CSNK2A2|CSNK2A2	Casein kinase II subunit alpha	23.55354877	22.36491396	22.16984153	22.62039408	19.89517395	20.97249415	20.57822311	20.0789105	22.09782216	24.2377334	22.49498346	23.85586692	22.71128053	23.54183693	23.85397611
A0A8I3MTA9	DHRS1	Dehydrogenase/reductase 1	22.85870347	23.89200904	23.14001966	23.26537823	21.20375591	22.83713138	21.8278609	22.60979121	23.51249113	25.30943768	24.90105159	24.53457732	24.53982033	23.51447297	24.54658025
A0A8I3RYK2	LOC102157398	GTP:AMP phosphotransferase AK3, mitochondrial	24.8510195	25.49232097	22.91681785	24.42711777	22.57518805	24.64753932	23.66584219	22.16623714	25.94419341	26.93125771	25.0282778	26.8873857	23.89247445	26.37761576	26.85437873
A0A8I3P054	CCDC40	Coiled-coil domain containing 40	25.76243513	25.19485524	22.83151167	24.86523062	21.80758675	24.01459471	23.68791859	22.39421312	24.9637018	26.69137596	25.79030232	26.07580395	24.72751645	26.64605469	26.21673298
A0A8I3NCY6|A0A8I3NDH1|A0A8I3NP41|A0A8I3NPZ8	CUL1|CUL1|CUL1|CUL1	Cullin 1	25.23574109	23.17382119	23.9934136	23.33019348	22.86667221	22.64408967	23.2950161	21.82534107	23.25852841	24.48436786	24.06290338	24.28209082	24.09065677	24.18520334	24.46564704
A0A8I3NFF1|A0A8I3NJB8|A0A8I3NLL2	DPP3|DPP3|DPP3	Dipeptidyl peptidase 3	24.40806891	23.26634123	24.02424669	23.68678671	20.95747735	22.86364459	21.74777174	21.4733873	22.39365547	25.04188919	24.88207155	24.48714012	24.78270596	24.11692696	23.9260306
A0A8I3MGE3	TSNAX	Translin-associated protein X	24.63540967	24.05685585	23.09966016	24.12831793	21.2090064	23.9175301	22.55291715	21.00525616	24.32714851	25.39550252	24.86227215	25.15097628	24.72272022	25.72792388	25.6949668
A0A8I3PCS1|A0A8I3PD11	CARM1|CARM1	Histone-arginine methyltransferase CARM1	26.53242524	25.33929063	25.08053747	24.76466286	23.4697588	24.05773908	24.09205309	23.34448335	24.88089571	25.15691407	26.78504419	26.49664645	25.51370775	25.45391652	25.59725564
A0A8I3P0L4	QRICH2	DUF4795 domain-containing protein	25.75012708	25.8543976	23.74722835	24.63899296	20.9384133	24.48736579	23.48867821	23.15546644	24.99757489	26.72079659	26.69531173	26.84744563	25.44116698	26.32345604	26.52957261
A0A8I3PNX3	SPATC1L	Spermatogenesis and centriole associated 1 like	23.33925447	23.28986342	21.59919734	21.81424871	19.92380212	22.60288487	21.90347769	19.59812088	21.85073865	24.58697773	22.69812385	23.82758562	20.49019762	22.18247131	22.89211847
A0A8I3P0N1|A0A8I3PBL9	LOC119881680|LOC119881680	Uncharacterized protein	26.52531172	23.31407348	23.86449918	23.63299751	20.47917587	21.25151983	20.69224269	20.39983921	23.51272731	26.0566323	25.86137947	24.0378756	26.17149378	26.00316442	26.26047512
A0A8I3NII5	ALDOC	Fructose-bisphosphate aldolase	23.0264667	23.11007527	22.92310548	22.95863834	20.39674441	22.7226704	20.00928457	21.21841283	21.83379765	24.26606882	23.33718823	23.80548037	23.67384792	24.05197857	24.12058164
A0A8I3N580	ALAD	Delta-aminolevulinic acid dehydratase	25.71613182	25.32427622	26.70147257	23.83123618	21.8567353	22.4019694	22.54674051	21.70988554	22.72849236	25.48255768	26.07140905	24.70638437	25.99497263	24.95995288	25.20440261
A0A8I3NCJ9|A0A8I3NCN9|A0A8I3NCS9	GET4|GET4|GET4	Guided entry of tail-anchored proteins factor 4	24.94481212	23.77579382	23.4620288	23.30496216	21.2030496	22.70289537	21.78032346	21.56683687	23.92877263	25.16228192	24.85866013	25.31011234	24.22391901	24.60385069	24.83194778
A0A8I3MCI2|A0A8I3MCN8|A0A8I3MDB7|A0A8I3MHP8|A0A8I3MI91|A0A8I3MJH7|A0A8I3RR75	PROM1|PROM1|PROM1|PROM1|PROM1|PROM1|PROM1	Prominin 1	24.79455556	23.2869936	23.72001701	23.17925949	20.87573893	22.1584951	21.26699315	21.58752275	23.17028727	24.65253034	24.7332632	24.29555212	24.01142587	23.53167451	23.23287858
A0A8I3P5T1	TEKTL1	Tektin like 1	24.6093938	25.33376125	22.89088335	23.08742929	21.22161861	23.99104262	23.55930233	23.03174269	24.72858086	26.12037677	25.05877512	26.03709628	24.27635741	26.13319019	25.94880411
A0A8I3NF40	RAB23	Uncharacterized protein	24.22457213	24.81001321	22.77454356	23.93788221	21.99646542	23.6557804	22.16380548	22.12575102	23.91658295	25.94734621	25.23703873	25.43160982	24.10080496	25.32684639	24.97576732
A0A8I3N7Y9	PADI2	Protein-arginine deiminase	27.42226129	24.08052801	26.44348511	24.61298256	22.0359638	22.08105034	22.6381745	22.59903533	23.3889048	26.22475718	26.38903939	24.54801094	26.88520681	24.90035871	25.43734345
A0A8I3QBP0	ANXA4	Annexin	26.67777133	25.32100633	26.67175928	25.16220244	22.52343807	22.41549395	23.34498182	22.5909795	24.19088746	25.79422515	25.46396417	25.64186003	26.67118422	25.60313373	25.6522581
A0A8I3MJK3	RELCH	RAB11 binding and LisH domain, coiled-coil and HEAT repeat containing	22.49659416	22.94113042	22.31497969	22.05436128	19.81782647	22.19990719	21.86206022	20.7020678	22.87347464	23.40225454	22.7929175	23.98811369	22.16592804	23.78367741	23.08393288
A0A8I3NWL1	ACP1	Low molecular weight phosphotyrosine protein phosphatase	23.44545167	21.56250299	22.43551948	21.17992927	19.23518148	19.97679523	19.74915459	19.63925354	21.80187482	24.0768156	23.40830289	23.00244851	23.4441962	23.38578712	23.25662455
A0A8I3MGQ6	QDPR	Dihydropteridine reductase	27.88571762	22.81092208	24.67407931	23.61511683	21.17841091	21.54397957	21.17541301	21.30640142	22.76723605	24.96769963	25.16433935	24.6485933	25.16158488	24.42847539	24.93648847
A0A8I3P3Q3|A0A8I3P411|A0A8I3P844|A0A8I3P8M6|A0A8I3PFN3	ALDH5A1|ALDH5A1|ALDH5A1|ALDH5A1|ALDH5A1	Succinate-semialdehyde dehydrogenase	25.27235772	24.79456384	23.74009619	23.72426673	21.15242578	22.42078372	21.80020645	21.19795957	23.57944757	24.79855574	24.7736211	25.52811368	24.71858625	24.89088116	25.51295355
A0A8I3PHP8|A0A8I3PLS6|A0A8I3PM79	GGT1|GGT1|GGT1	Glutathione hydrolase	27.69735037	24.38812048	27.56956801	27.77892373	22.79831948	24.55666647	23.79589778	23.75909689	24.73224384	26.85988291	26.42494898	25.18191329	27.00073129	24.83595922	25.26697524
A0A8I3PW11	CATIP	Ciliogenesis-associated TTC17-interacting protein	23.8407423	22.84413283	22.89098151	23.72384201	20.36054809	22.32686591	21.23182141	21.24658025	22.71371092	24.66265118	24.57300757	24.54705918	23.41084377	23.98159892	23.33218256
A0A8I3NVM8	IQCF1	IQ motif containing F1	23.99783274	24.08239439	22.67740355	22.96425783	21.42636006	24.34487335	23.21882425	22.71141475	24.38197921	24.06966474	24.58519249	25.36289307	24.09256642	24.61827208	24.28818516
A0A8I3NJ54	TRNT1	tRNA nucleotidyl transferase 1	24.48423577	22.80153967	23.84772609	22.95671812	20.54034446	21.12090963	20.19423362	20.49981134	22.2121513	24.72972053	24.34309371	24.13040533	24.19636541	23.86539324	24.22456255
A0A8I3NEG1|A0A8I3NIC2	NT5E|NT5E	5'-nucleotidase	25.82221131	22.89362249	23.74243274	23.16085324	21.59696253	23.216944	21.47543124	21.38591841	24.14680854	24.80698325	24.37478038	24.13777568	24.81846636	24.4054585	24.6849549
A0A8I3P4U1|A0A8I3P7S0|A0A8I3P9I5|A0A8I3PB47|A0A8I3S428	SLC12A6|SLC12A6|SLC12A6|SLC12A6|SLC12A6	Solute carrier family 12 member 6	21.74734008	22.4418629	21.84046102	22.0081781	19.31979123	20.72458579	20.00251416	19.83882117	21.68638583	23.56043879	22.61810739	23.22179359	22.27317127	22.20902047	22.32844826
A0A8I3PFB4	RSPH14	Radial spoke head 14 homolog	25.29507035	24.84193746	23.21441336	25.18158051	22.13804382	24.02588449	22.45552627	22.37225389	24.01933699	26.09987512	25.42893796	25.77898639	24.910443	25.65849624	25.61755312
A0A8I3PS21	LOC100856518	glutathione transferase	25.35460886	24.53808433	24.35323351	25.06373662	22.30441433	23.82799791	22.63760775	22.71202398	24.31049293	25.88117529	25.91155422	25.91452133	25.12938776	24.96847522	25.03140153
A0A8I3NRQ4	ADAM7	ADAM metallopeptidase domain 7	26.7527811	26.5882466	24.56109383	24.88428256	22.23417265	24.23168426	23.75734225	23.04486397	25.33146323	26.96146254	25.71473545	25.42928346	25.11151684	25.16730734	25.7072554
A0A8I3MZI1	IPO4	Importin 4	25.21699364	24.23011708	23.17205695	23.19951168	22.48382792	22.31330211	22.55278067	21.67803339	24.53997528	25.48601738	23.32225547	25.40821184	23.12281604	24.51202582	24.52887715
A0A8I3MMC8	PRSS54	Serine protease 54	24.70390225	23.49558213	23.54459063	24.43624014	19.78423208	22.2194365	19.60382989	22.04184503	23.83657551	25.54672234	25.05584621	25.24460335	24.57145359	24.25510134	24.66183105
A0A8I3N662	PPIL6	Peptidylprolyl isomerase like 6	25.62469897	24.82229874	23.27769011	25.32941349	21.73732936	24.42918995	22.8089337	22.77272078	24.55463709	26.35024498	26.13157089	25.97924225	24.92639629	25.85566627	25.0709744
A0A8I3PT73	MPDU1	Mannose-P-dolichol utilization defect 1 protein	24.02593838	22.34264493	25.13074105	23.05784493	20.33998054	20.80359051	21.45489493	20.71448037	21.41732915	22.99481536	23.76097489	23.34402445	24.64821923	23.27159612	23.18435512
A0A8I3N328|A0A8I3N4G9|A0A8I3NAS2	ATP6V1C1|ATP6V1C1|ATP6V1C1	V-type proton ATPase subunit C	26.61093877	24.77493473	26.19558712	25.00348474	21.91771792	22.44998768	23.19052517	20.66601976	24.16315082	26.34335601	26.99530092	25.55206443	26.34377436	25.70094238	25.87199291
A0A8I3RUC9	PSAT1	Phosphoserine aminotransferase	24.33647809	23.11247408	23.26490842	23.34706092	20.47888201	21.72296065	21.54122968	20.62101794	23.05643461	24.79756505	23.75317884	22.82040689	23.54518502	22.92109235	23.23132711
A0A8I3NK30|A0A8I3NLH0|A0A8I3NWJ8	SLC4A11|SLC4A11|SLC4A11	Solute carrier family 4 member 11	23.43992239	23.69705177	22.61369756	23.73568367	20.70289776	22.425073	21.0568258	21.16367374	23.15699738	24.91996337	23.97867287	24.77451705	23.79815904	24.04178017	23.41791623
A0A8I3P0L5	NA	Uncharacterized protein	26.3542409	25.38581698	24.15763495	25.11521846	22.41139976	23.92232169	23.49279282	22.64435742	24.97016177	26.89442786	26.23495493	26.37508662	25.31000475	25.99485768	25.69362226
A0A8I3NID4	VPS25	Vacuolar protein-sorting-associated protein 25	23.967837	22.59504894	23.05877194	21.76177826	19.90379874	20.62934502	20.39641876	19.26473554	21.76295089	23.77235786	23.65081946	23.24026121	24.05930849	23.05198447	23.40168128
A0A8I3NCW1|A0A8I3NCZ6	NIPSNAP2|NIPSNAP2	NIPSNAP domain-containing protein	25.39869743	23.45328837	24.41867335	24.35620631	21.03949559	22.56185663	21.69167587	21.21303513	22.64696696	24.79709175	24.61483539	24.74790096	25.3389312	25.96701413	25.91447148
A0A8I3Q2U0	DRC1	Dynein regulatory complex protein 1	23.77158422	22.94640413	22.49912675	22.45783623	20.53617435	22.54792759	21.36119675	21.47454586	23.05173743	23.81820516	24.09073446	24.95264115	23.64424703	24.61016999	24.48437505
A0A8I3MSE6	LCNL1	Lipocalin like 1	25.48165348	23.50774786	24.0844363	26.68116611	22.12566872	25.56426843	23.26607105	22.87478807	24.96908443	25.74865227	26.17789255	26.07344829	25.31321757	26.39715591	25.98380126
A0A8I3Q443	PGGHG	Protein-glucosylgalactosylhydroxylysine glucosidase	23.21545414	24.89291607	22.68774112	24.8158388	21.1555086	23.43017945	22.55339639	22.65166756	23.78934259	25.38349933	25.36270193	25.05270695	24.08940909	24.9431424	24.12450526
A0A8I3NWH2|A0A8I3P1C6|A0A8I3P1R3|A0A8I3P9G6|P16967	SSR1|SSR1|SSR1|SSR1|SSR1	Translocon-associated protein subunit alpha	25.53844904	22.32264471	25.06330447	22.33293597	21.91434358	20.48662012	19.46255689	19.5901358	21.69005141	24.12979721	24.56988493	23.80535157	25.39989758	24.7450913	24.59173497
A0A8I3MYN1|A0A8I3N1E4|A0A8I3N3D8	LRRC74A|LRRC74A|LRRC74A	Leucine rich repeat containing 74A	25.11469997	23.63366386	23.33929349	23.08073181	20.87358166	22.64920632	21.85023977	22.2087384	23.84774962	24.96943777	23.97344229	25.01564106	23.44980927	25.13127982	24.56184275
A0A8I3N480	SHMT2	Serine hydroxymethyltransferase	24.8900766	24.27504923	23.86253557	25.52528508	21.22342263	22.97368524	22.10571598	21.58437077	23.55014894	25.29861746	24.54163779	25.48667658	24.87285604	25.2338785	26.09500593
A0A8I3S364	NA	Uncharacterized protein	25.48904859	24.59623799	23.0254866	25.03732155	21.62980121	23.88540209	22.24401615	21.7636691	24.46003002	24.43712002	25.03780346	25.90738327	24.06511728	24.87920705	24.6355874
A0A8I3PUM6	FOLH1B	Folate hydrolase 1B	25.65510565	23.04770464	22.70054056	24.33604067	20.42219679	23.02208944	21.43395534	21.12906428	23.73392324	24.78500213	24.13498273	24.57528232	24.55746746	23.898424	24.32425851
F1PKU9	NA	Cytochrome c oxidase subunit 6C	24.86816504	27.36727499	24.71466713	26.51923783	23.33952457	25.96733093	25.39613586	23.42986858	26.27722813	25.04906731	24.51500558	25.48446721	25.26104479	25.18489578	25.01947986
A0A8I3NQR6	PDCD6	Uncharacterized protein	24.96643819	23.25577563	25.47759364	23.94725935	21.64203642	22.08112156	21.9496562	21.00765596	22.4404899	24.3918787	24.92790983	24.23083359	24.8693766	24.07723707	24.05539884
A0A8I3MYE2	PA2G4	Proliferation-associated 2G4	25.80122056	24.37453603	25.75364271	23.84045064	22.94719492	21.60365592	24.51860428	21.71930119	25.519442	24.8715548	24.80217524	24.87907404	25.00217153	24.62349653	24.32149607
A0A8I3RSZ1	UBR4	Ubiquitin protein ligase E3 component n-recognin 4	25.62886648	24.48243596	24.53644136	23.86676256	22.19059084	21.02723196	21.88912464	21.85850367	23.30739221	24.65491307	25.23556058	24.79091813	24.98332141	24.78932371	24.46601494
A0A8I3N5P1	LOC119876498	ADAM metallopeptidase domain 20	23.94503237	24.45343433	22.43584438	23.95643123	21.33831011	22.95321986	21.87126931	22.95167034	24.15470786	24.36464251	25.47066178	26.57655712	23.66615944	24.58371526	24.58371227
A0A8I3RS02|Q9GL25	ELSPBP1|ELSPBP1	Epididymal sperm binding protein 1|Epididymal sperm-binding protein 1	28.37366471	27.18444328	24.53164344	27.27218982	22.64582921	26.47584404	23.73018619	25.31302665	27.42505069	27.93903035	26.08839545	26.52759015	25.29524142	24.99249638	25.19012157
A0A8I3Q3G0	SELENOI	Selenoprotein I	22.55799225	19.59461716	23.8776256	21.97457908	17.4151355	17.25888877	17.15608528	18.00454811	19.186204	21.38757113	22.58415081	20.74787291	22.84116933	20.68190792	21.71291404
A0A8I3RR29	SORT1	Sortilin 1	26.21299674	23.70933625	26.77329845	24.53041404	22.37948442	22.45850051	22.20858622	22.36799618	23.66050004	25.13452941	26.02925145	24.89285151	25.75398527	24.7974726	25.08132709
A0A8I3N6P9	TMEM30A	Cell cycle control protein	25.95341148	24.26636001	25.6360042	24.25298596	21.50535115	23.60836078	22.65429358	21.98219344	23.7136159	25.78928135	25.71156311	24.55822733	25.25641444	24.24040191	24.49302008
A0A8I3N025	SEBOX	Vitronectin	25.7313003	24.25458801	26.65425045	24.89202233	22.31489935	23.50198508	20.04433733	21.88462794	23.86481194	24.52385928	25.80563773	25.49323592	26.60432901	27.12183614	27.77602983
A0A8I3PRW1	CBR3	Carbonyl reductase (NADPH)	24.3159191	23.09410776	23.09884922	22.52965508	20.18506819	21.62227794	20.58136552	20.02927135	22.48400617	24.90674431	23.38332851	23.99934645	24.46891444	24.25363214	24.98515587
A0A8I3NTN0	TOMM34	Translocase of outer mitochondrial membrane 34	25.42834565	25.2105177	23.02974929	23.25034047	22.11771727	23.04927072	22.4425301	21.24646126	24.33090678	26.05314837	24.4978589	25.6010655	24.26642724	25.61319675	25.51897596
A0A8I3P922|A0A8I3PD14	CAB39|CAB39	Calcium binding protein 39	25.07315	22.80215158	24.70171328	23.27499198	20.64167774	22.65665734	19.65666949	20.75260378	22.61817328	24.32300723	25.40729572	23.72007751	25.32454336	23.86269523	24.05009921
A0A8I3PLN0	LOC102154527	Uncharacterized protein	25.55840865	23.22411838	23.94799991	22.04853899	20.44705107	22.38822011	21.93926336	20.00273782	23.16670021	25.36144455	24.6145958	24.78025011	24.45735559	24.0614275	24.23540836
A0A8I3N3X1	FABP3	Fatty acid-binding protein, heart	24.8851604	24.2426573	25.30310519	24.91922383	22.0408791	22.98598272	22.58012393	22.93570781	23.61556786	24.13854774	25.9728094	23.71444991	25.90988137	24.86122344	25.01439183
A0A8I3NEL4	AIMP2	Aminoacyl tRNA synthase complex-interacting multifunctional protein 2	24.39970257	22.65830316	23.5801799	22.82912633	20.02386541	21.01226845	20.17908028	20.25379058	22.6800976	24.38577635	23.53070515	23.91703802	23.87580319	23.37218671	23.43944451
A0A8I3NZW0	AAAS	Aladin WD repeat nucleoporin	24.29602178	23.27499526	23.08108457	22.84356709	20.87390703	22.48378866	20.54339347	21.17749566	22.57177728	24.27720111	23.51857623	24.10039081	23.62173002	23.48422483	23.18170228
A0A8I3MLD1	OTUB2	ubiquitinyl hydrolase 1	24.70560106	24.42451698	22.69015564	23.24595646	21.75897288	23.16815188	22.39668693	20.31551986	23.85721761	25.47869405	24.90606087	25.63640842	24.07782589	24.56473971	24.70860884
A0A8I3PED1	DRC3	Dynein regulatory complex subunit 3	24.92722537	24.82190677	23.43675115	24.72348142	22.80631406	24.3826951	23.3119684	23.26919286	24.33595107	25.81001844	25.21822797	25.6999645	24.85137517	25.61932546	25.50246631
A0A8I3NK27	EFCAB5	EF-hand calcium binding domain 5	25.56566314	24.66885881	23.69559246	24.60695915	22.33261267	23.49253868	23.15468787	22.91533129	25.01498419	26.15212454	25.60287447	25.94880774	24.97760181	25.53485764	25.41915628
A0A8I3P2Q8|A0A8I3S3N8	TFG|TFG	Trafficking from ER to golgi regulator	24.39187337	24.1014045	21.9781158	23.9908149	21.30132611	21.63781657	19.84800282	21.52905771	23.77947499	23.21857768	23.68838982	24.15602712	23.22062286	23.74201746	23.87421342
A0A8I3MK32	LYPD4	LY6/PLAUR domain containing 4	25.61921523	24.18047622	23.79558197	23.95677351	21.48318939	23.58425642	22.36176269	22.05499204	23.43016444	26.13763187	24.30659866	25.15694873	24.67329026	24.78260287	24.980828
A0A8I3NLW8	RAB18	Ras-related protein Rab-18	25.99663482	23.78420155	25.87120169	23.10567373	21.99421683	21.78381212	22.53793587	22.50412047	23.57012746	25.80207655	26.39097828	25.06728105	25.69467916	23.55272764	24.85851456
A0A8I3MEW6	SLC13A5	Solute carrier family 13 member 5	24.38087202	24.80765384	23.05288742	24.6093438	22.05932526	24.16614533	23.82783583	22.68645379	24.44378405	24.91145678	25.00222054	25.02318564	24.42927065	24.67322447	24.53507499
A0A8I3RTG4	DHX9	RNA helicase	24.47266018	21.700549	24.30172867	22.17829846	20.76126942	20.81775582	19.84723658	20.59252776	22.66448448	25.2982731	23.2804088	23.44730611	24.52744951	23.51603329	23.52224977
A0A8I3NDV5|A0A8I3NL82	LANCL2|LANCL2	LanC like glutathione S-transferase 2	24.68839553	24.02622158	23.19607125	23.09002176	22.38751723	22.70907455	22.54243878	21.34993821	24.29503602	25.43711329	24.2863567	25.3276284	23.90441144	24.34361604	24.08608548
A0A7G3MIA6	ENOPH1	Enolase-phosphatase E1	23.47835942	22.67451225	22.70046726	22.65844281	19.78998217	21.92839731	20.73647725	20.84018624	22.82490208	23.51544967	24.07008111	23.78909901	23.34660607	23.77292304	24.03716268
A0A8I3S3B2	ROGDI	Protein rogdi homolog	24.57380897	23.74053592	23.51284888	23.50357626	20.93260252	22.44699065	21.85513033	21.33365213	23.18934439	25.09881794	24.83525185	24.46302444	24.02088939	24.6219241	24.137438
A0A8I3PTN8	HAGHL	Hydroxyacylglutathione hydrolase like	24.72345013	24.54026525	23.04519922	23.9347871	22.36610286	23.77832072	22.93885572	23.11623544	24.14167193	25.81828193	25.03499026	24.9431125	24.57791897	25.8672526	25.31407434
A0A8I3NWQ5	PLCZ1	Phospholipase C zeta 1	24.27430498	25.1556022	22.63062695	24.7500425	21.68563731	23.69364984	22.7623588	21.69307337	24.51360536	25.64102922	24.92652593	26.05870326	22.55260455	25.26159788	25.34759759
A0A8I3P0U9	NUP62	Nucleoporin 62	22.92185871	21.63013165	20.5241691	20.84712338	19.88616903	20.61363418	24.13736701	19.23777586	21.11680273	23.9181419	23.00049005	20.61706601	22.64198513	24.64861639	22.83845532
A0A8I3RSP3	RARS1	Arginine--tRNA ligase, cytoplasmic	25.61454027	23.92393299	24.3452748	21.94078278	20.88841251	21.49933213	20.34406784	20.80456018	22.98495085	24.69574286	24.55922709	24.67454377	24.9436717	24.32051582	24.49815058
A0A8I3S6X8	CFAP65	Cilia and flagella associated protein 65	24.10753436	24.57752655	22.97106638	25.15202041	22.27656224	24.25717203	23.07686824	22.89593184	24.142804	25.89416044	24.67277225	25.85173076	24.27501523	25.29709144	25.03529635
A0A8I3NPT2	SKP1	S-phase kinase-associated protein 1	25.76306436	24.50158402	23.29999365	25.76239205	21.23012601	24.20076856	23.39245892	22.95677904	24.47950793	25.45498385	25.78432338	25.59959348	23.41853431	24.28828681	25.31807552
A0A8I3S659	YWHAH	Tyrosine 3-monooxygenase/tryptophan 5-monooxygenase activation protein eta	25.30172904	22.26154975	24.21323024	23.1154569	20.94010516	21.010193	21.13258618	20.97996962	22.16779312	24.53754804	25.33008625	23.15108382	25.60780197	24.17179095	24.34825448
A0A8I3N1W8|A0A8I3N374|A0A8I3RX41	LOC474938|LOC474938|LOC474938	Glutathione S-transferase	25.35401856	25.5038107	23.34358585	24.91059986	21.03760879	24.0949676	24.16231351	21.65024681	24.62491899	27.61790391	24.66754657	24.52769512	24.78557874	25.22337984	25.43998366
A0A8I3N3N7|A0A8I3N6I6|A0A8I3RU41|A0A8I3RU45	|||	SEC22 homolog B, vesicle trafficking protein|Vesicle-trafficking protein SEC22b	24.02278927	23.65723196	24.98187414	23.49810767	21.73378197	22.18825239	22.55320934	19.7748501	22.94536721	24.04856431	23.71772423	24.58128265	22.72225391	23.5237011	24.21045232
A0A8I3MRD6	NDUFA2	NADH dehydrogenase [ubiquinone] 1 alpha subcomplex subunit 2	23.53514817	25.76209187	23.2396265	25.62056477	22.20050961	24.81858328	23.86352232	23.51672803	24.97652023	24.41269417	24.08969164	24.61687622	24.05822628	24.99251487	25.89597101
A0A8I3N8Y4|A0A8I3NDI4	PCSK5|PCSK5	Proprotein convertase subtilisin/kexin type 5	25.02862336	24.12710041	23.13643219	22.40963149	21.80068524	23.36001248	23.59720375	20.6263886	23.48484842	25.98952281	23.46461055	24.52138187	23.75285178	23.31502104	24.42957428
A0A8I3S7H7	TSSK1	non-specific serine/threonine protein kinase	25.13183035	24.53420669	23.32704882	24.71377875	21.97962609	23.69176755	23.1994886	22.49816154	24.33085245	25.32327566	25.36052224	25.67042304	24.71637628	25.19573105	24.88662379
A0A8I3MEM8|A0A8I3RQA7|A0A8I3RQB1	SPACDR|SPACDR|SPACDR	TSC22 domain family member 4	25.91318791	25.88632358	24.18654332	25.67347846	22.1912517	25.18106781	23.50966124	23.68735416	25.17932591	26.85134878	25.67038439	26.51081388	25.3174751	26.1592139	25.62074553
A0A8I3NBU5	LRRD1	Leucine rich repeats and death domain containing 1	23.74468378	23.7565709	22.45481554	23.65577484	20.68583131	22.77868283	22.05541915	21.48870072	23.18849692	25.21822446	24.07359733	25.07841573	23.36314494	24.62379725	24.12717964
A0A8I3MEX6|A0A8I3MF89|A0A8I3MFB8|A0A8I3MM70|A0A8I3RRY3	CUL2|CUL2|CUL2|CUL2|CUL2	Cullin 2	24.46574889	24.10311066	20.95720568	23.08624146	21.56875814	22.9410084	21.89152304	21.74478951	21.62168645	24.25352355	23.39010257	23.45877815	24.17833593	23.91116868	23.94863583
A0A8I3RV17	LOC119870824	SPATA31 domain-containing protein	25.48494472	25.11334917	23.22357719	22.59712303	22.12555899	24.54115073	23.00428705	23.05980335	24.81303113	26.17860951	25.82288046	25.43281722	24.91531179	25.70708654	25.07627955
A0A8I3NEC7|A0A8I3NK42|A0A8I3NPK1|A0A8I3S028	FSCN1|FSCN1|FSCN1|FSCN1	Fascin	24.2467977	23.73301516	22.97718712	22.0319544	20.78104216	22.6737978	21.79050215	20.61240997	23.19897078	24.86347161	23.88258195	24.51258084	23.62231742	24.5020708	24.87051892
A0A8I3PD21|A0A8I3PMP3|A0A8I3PV94	PPP3CC|PPP3CC|PPP3CC	Serine/threonine-protein phosphatase	22.63468561	23.42972145	22.21870074	23.64662139	20.61189443	22.51747798	20.70050728	21.88735356	22.99967868	24.98816737	24.55026712	24.74551313	23.33034888	24.79101457	24.44312977
A0A8I3MKT5	NA	PMIS2 transmembrane protein	23.74987931	21.50601074	22.23064033	22.38103011	18.35932847	19.80467959	19.33329717	19.21672458	21.46927287	23.78551453	23.77032337	22.66240735	22.99706177	20.38569635	21.79159343
A0A8I3RZ20	PYCR3	Pyrroline-5-carboxylate reductase	22.15455248	22.07850477	22.19404081	20.50582153	19.66645984	20.8327594	20.19560034	19.26397373	20.44189981	23.03236435	22.48057992	23.20814378	21.92245154	23.14955495	22.45682899
A0A8I3SCA7	ACAD11	Acyl-CoA dehydrogenase family member 11	24.77267123	23.76948581	21.8351184	22.13733095	21.59297189	21.76023811	22.4297556	21.27768662	23.37518571	25.13771601	22.80408356	25.04209738	23.30490061	24.3821271	24.4530826
A0A8I3S7A4	SPMIP6	Sperm microtubule inner protein 6	26.32852162	26.5476657	23.98994409	26.21835248	23.82093312	26.15001238	25.3569055	22.69827417	27.07727319	28.43990928	26.45174885	27.57854605	26.49685987	27.19290379	27.96264048
A0A8I3NJB6|B6VH75	SPACA3|SPACA3	Sperm acrosome membrane-associated protein 3	26.31801659	27.88593542	24.54989822	27.95307346	24.41926182	26.20495628	24.47476589	25.91731182	27.00645143	27.88391449	27.88878544	27.56462778	27.06648952	28.30360265	28.04553519
A0A8I3MJG8|A0A8I3MQ98	AP2S1|AP2S1	AP complex subunit sigma	23.72317402	23.7496036	21.21668554	23.82304982	21.40343308	22.15939824	21.95563399	19.80488694	23.01979324	23.89494313	23.09239679	23.85549486	23.22898606	23.07794777	23.60613315
A0A8I3Q844	PRSS37	Serine protease 37	23.88572152	24.43497805	22.28810625	23.05062154	21.33031671	22.92901404	22.98915511	21.47406974	23.10312339	23.73386401	23.73837909	24.93443994	23.37746849	24.22578344	24.67175489
A0A8I3PWZ0	CBR4	3-ketoacyl-[acyl-carrier-protein] reductase beta subunit	22.04290752	22.64156414	21.87520936	21.83947202	19.99015788	22.18626212	20.7347418	20.12360823	22.50621921	23.73673712	22.42315131	23.26955704	22.09688726	23.89450264	24.18017122
A0A8I3MYU2	EIF3K	Eukaryotic translation initiation factor 3 subunit K	24.56920142	23.23011673	23.96454504	22.72184541	21.29900905	22.15161005	21.38199292	21.06692237	23.25169929	24.16697079	24.1421377	24.3004775	24.15737771	23.85482608	23.98450373
A0A8I3PFX9|A0A8I3PNP6|A0A8I3S5K7	PPM1A|PPM1A|PPM1A	Protein phosphatase 1A	23.84643443	22.01153286	22.76725838	22.90185654	20.63132627	23.07142544	20.78823278	21.60292396	22.18654694	25.17813665	23.00054814	23.30483916	22.75640559	23.37849424	23.35719041
A0A8I3PM70	TECR	very-long-chain enoyl-CoA reductase	25.85213984	23.29966477	26.30373277	23.80345232	20.79599682	21.29840146	21.24121158	21.83780753	22.0735684	24.7170263	25.06851562	24.58562723	26.04984956	24.39710679	24.4422166
A0A8I3MI28|A0A8I3MM11	DRC7|DRC7	Dynein regulatory complex subunit 7	24.83099562	24.14523794	23.37422819	23.75918248	20.64939682	22.96914516	21.71262278	22.22968347	24.08422281	25.55768819	24.6053115	25.50437208	24.02078007	25.65070289	25.45216734
A0A8I3NIR2	GPS1	G protein pathway suppressor 1	25.21197214	24.66558634	24.44498454	23.83457184	22.48026692	23.62898583	23.34292609	21.99121831	24.79733669	25.28160402	25.30159798	25.97081371	25.16264438	24.89365825	25.49334727
A0A8I3QNJ1	VPS29	Vacuolar protein sorting-associated protein 29	25.0103382	21.71983351	24.75127637	22.5051157	20.78008637	20.9953952	20.21910372	20.87085575	21.94927514	24.27848797	24.60368071	23.23136351	25.05702637	23.62880523	23.53053888
A0A8I3SBU7	TIMM44	Mitochondrial import inner membrane translocase subunit TIM44	23.80666485	23.83803779	22.74140315	24.54667905	20.94249151	23.19116749	21.35140167	21.50693522	25.39387041	24.57663472	23.85469313	24.45870131	23.62215432	23.86428505	24.0482508
A0A8I3Q571|A0A8I3Q879	PI4K2A|PI4K2A	Phosphatidylinositol 4-kinase type 2	23.97310412	22.13048512	20.27092454	23.11345442	21.19738621	20.94044948	22.00684263	23.70205479	21.88128016	24.21105939	23.70153534	24.42129288	24.12462192	23.71503707	24.14656456
A0A8I3NF49|A0A8I3NPJ5|A0A8I3S004	DNAI7|DNAI7|DNAI7	Dynein axonemal intermediate chain 7	23.48348467	23.23209905	22.2764138	23.57761686	20.77289136	22.95341762	21.53423782	21.61363039	23.31924945	24.69566871	23.68455151	25.18165609	22.88454302	24.83314541	24.476623
A0A8I3PY81	LPCAT3	Lysophospholipid acyltransferase 5	26.23099184	24.26273584	26.9045564	24.60756488	22.51304117	21.25968551	22.20627656	22.02904958	23.26477351	25.08275399	25.10954053	25.31854211	25.58464139	24.39054267	24.01122427
A0A8I3N2J9|A0A8I3N4G1|A0A8I3N6X5|A0A8I3N969	SLC26A8|SLC26A8|SLC26A8|SLC26A8	Testis anion transporter 1	24.50453942	24.14875696	23.53727994	24.98422471	22.37062146	22.92849438	22.39643091	22.43747931	23.75720188	25.17871962	25.04929774	25.2400672	24.49837397	23.8692618	23.79258118
A0A8I3N8S5	SLC25A40	Mitochondrial glutathione transporter SLC25A40	25.08609714	24.15033937	23.39974925	24.98143518	20.86644448	23.86317517	22.25487577	21.7415476	24.02465922	24.96714225	24.56607623	26.12385971	24.68764608	24.85034883	24.90189297
A0A8I3P5K2|A0A8I3S371	LANCL1|LANCL1	Glutathione S-transferase LANCL1	24.9873854	24.38236517	24.31272836	24.25886319	22.19551128	22.87351668	22.47847864	22.54387184	24.02801355	24.85192975	24.42272191	24.05857988	24.47859811	24.02161728	24.70114482
A0A8I3N354|A0A8I3RU11	C6orf136|C6orf136	Chromosome 6 open reading frame 136	23.55667031	23.46121491	22.77700391	24.4347107	21.57583269	22.37184219	22.63061482	21.6157596	23.80772159	23.95376466	24.10319034	24.68336866	23.59730925	23.65035205	24.26217682
A0A8I3S218|A0A8I3S4N7	C11orf54|C11orf54	Chromosome 11 open reading frame 54	23.06843627	22.48032148	22.54336301	22.19209468	20.65064011	21.10420427	20.99544996	20.333176	22.93263684	23.2941686	23.00348946	23.36276377	22.23352022	23.56013701	23.63838162
A0A8I3P4M2	PRXL2A	Peroxiredoxin-like 2A	24.86288059	24.21500724	23.28966669	24.85378143	22.31204226	23.33468212	22.52023534	22.04613764	24.06122871	26.0230542	25.32258553	25.96771847	24.79886471	25.57151968	25.5240713
A0A8I3NR61	GNAS	Guanine nucleotide-binding protein G(s) subunit alpha	24.65242847	23.30935987	24.74870548	23.06640992	21.3981826	22.24532327	22.20763813	21.59291737	23.17250076	24.50330147	23.92735556	23.76488926	24.32892433	23.91230974	25.55721376
A0A8I3NH82|A0A8I3NH92	|	Uncharacterized protein	23.82579599	24.15026041	23.14260339	23.95850602	24.04823866	24.15720354	24.23568452	24.42855871	23.75374846	23.97503427	22.06172421	22.80951402	23.29990117	22.75863762	23.1284234
A0A8I3N9N4|A0A8I3PSW1|Q5TJE6	||PFDN6	Uncharacterized protein|Prefoldin subunit 6	23.35607592	23.57122835	22.80573017	22.93885031	19.95857322	21.90785739	21.45390534	20.81670984	22.59989262	23.57676694	22.5683635	23.55173276	23.59695453	24.4472826	24.37332453
A0A8I3N9P9	PPID	peptidylprolyl isomerase	25.54325703	23.58942344	23.15150681	22.035757	21.09437498	22.58895052	21.57576322	21.10252088	23.25382686	25.1071506	23.31076785	24.91646597	24.3324081	24.35145423	24.79073014
A0A8I3NH10|A0A8I3NH19	REEP6|REEP6	Receptor expression-enhancing protein	24.03314293	24.29157778	23.07734374	25.10766027	21.08452834	23.73874716	22.54044897	22.02597326	24.07310543	24.41183215	24.12104152	25.55227489	24.3319843	23.60769799	24.11180947
A0A8I3S7C3	OXSR1	Serine/threonine-protein kinase OSR1	24.84201707	22.15898463	24.37950172	22.51255037	20.37685515	20.33193325	20.21299585	20.23759422	21.67372334	23.97904201	23.97499588	23.40320459	24.21261057	23.64628024	23.55908385
A0A8I3NQJ4	MROH7	Maestro heat like repeat family member 7	24.31239669	23.64206	22.86930404	22.040589	20.60408998	22.28578294	21.09295254	20.03954498	22.08915822	24.36334859	23.95816844	25.26665002	23.39545826	22.79410116	22.48108012
A0A8I3S4Z8	LSS	Terpene cyclase/mutase family member	24.55193952	23.90554642	25.54340964	23.5502792	21.40095243	21.40076267	22.04413289	21.65531707	23.6422817	24.51786005	24.00578242	23.67173446	24.43641768	24.23867385	23.68890811
A0A8I3MJS4|A0A8I3MQL0	SYNE2|SYNE2	Spectrin repeat containing nuclear envelope protein 2	30.029077	25.78297314	31.3846878	27.93547088	25.42057994	24.6802022	25.46782297	25.91587964	24.52006489	29.01959858	30.29039122	29.08395202	30.17093552	28.92318394	29.20142877
A0A8I3NLT3	GLMN	Glomulin, FKBP associated protein	23.54813518	23.13600581	22.85480435	23.13483411	19.85766907	19.34827151	20.99590431	20.25551051	22.34131133	23.74037982	23.69443157	24.19143715	23.57750207	23.13503476	23.58230774
A0A8I3PCB5	NDUFB7	NADH dehydrogenase [ubiquinone] 1 beta subcomplex subunit 7	23.06610434	23.73204068	22.33123864	23.13779677	20.3190228	21.89378748	21.43112451	20.52688433	22.93369052	24.27515358	24.09271977	24.47417848	23.63107349	24.30674238	24.59516751
A0A8I3P860|P61008	SPCS3|SPCS3	Signal peptidase complex subunit 3	24.6287847	22.93440489	24.51008391	23.65737105	20.97379652	21.93598523	21.15136115	21.09411712	22.30424366	23.97345366	24.2377941	23.81512307	23.86044504	23.63381821	23.76630894
A0A8I3NPV3|A0A8I3P423	UPK1B|UPK1B	Tetraspanin|Uroplakin-1b	24.36939805	23.27893428	25.31497435	23.20281324	20.56081841	21.57843405	21.14809706	21.58966798	22.56027878	23.5788522	22.78251808	21.88640711	24.32862336	24.91294752	26.22097836
A0A8I3PD05|A0A8I3PGS8	BTBD16|BTBD16	BTB/POZ domain-containing protein 16	23.68509794	23.35626874	22.39516161	23.75433495	20.70253147	23.1844642	22.14529777	20.93417995	23.62940292	24.81608295	23.61614356	24.69442565	23.03326819	24.22941709	24.10722694
A0A8I3P2J4	ADAM29	ADAM metallopeptidase domain 29	25.6637953	25.60218869	24.53365601	24.80439619	21.85254098	24.37486351	23.24778069	23.3291284	23.52554503	26.37962141	25.80366213	26.39409332	25.62684132	25.49098516	24.40608044
A0A8I3PAY3	TEX29	Testis expressed 29	25.38373962	24.22959149	23.26757561	25.14233732	20.24051849	23.27389638	22.73481915	19.69960188	23.09056853	26.60412711	25.83048437	25.74145795	24.40294374	25.26561563	24.02016609
A0A8I3PIP6	SENP8	SUMO peptidase family member, NEDD8 specific	23.76685038	23.7107522	22.81209436	23.33612711	21.29956535	22.14265471	22.10899343	21.57902208	23.22421383	25.03759814	23.82818605	24.21469368	23.86156961	24.24804082	24.14080137
A0A8I3QC45	TRAPPC3	Trafficking protein particle complex subunit	24.73613479	23.86264451	25.03301395	23.17930936	21.67297098	24.09640811	23.49713302	24.00086759	24.30574933	25.60024217	24.95999765	25.92155279	24.99081295	25.95769765	25.52445214
A0A8I3P6Y9|A0A8I3S0P1	PRKCSH|PRKCSH	Protein kinase C substrate 80K-H	24.5822654	23.2678322	25.72945318	23.28089055	21.03709484	21.45466529	20.99746461	21.36497025	22.41851369	23.50671707	24.29134625	23.54263106	24.82038817	24.47782224	24.21191082
A0A8I3P5T2	LOC119869018	Uncharacterized protein	24.63108839	24.84407518	22.87169903	24.53464847	22.39699226	23.70170239	22.27103244	21.563572	24.13905364	24.04684132	24.78950444	26.14866393	24.21440381	25.09015622	24.73100643
A0A8I3MQ57	ELOB	Ubiquitin-like domain-containing protein	26.63917859	26.34515054	24.84140291	25.82730719	23.10480581	25.23234464	24.30905777	23.68180375	25.87195339	27.10610773	27.16248821	27.3217827	26.93780891	27.28381705	27.45822466
A0A8I3N9Q0|A0A8I3N9V9|A0A8I3NE43|A0A8I3RVP1	TTC38|TTC38|TTC38|TTC38	Tetratricopeptide repeat protein 38|Tetratricopeptide repeat domain 38	23.0715582	22.39794353	21.89683281	22.99819818	19.83248475	21.95121991	20.89672718	19.64478704	22.24219042	22.12155549	22.16574083	23.33735389	22.35004695	23.20501412	24.04845604
A0A8I3PLS3	LOC100683500	Uncharacterized protein	24.68956094	24.97084777	24.32723278	25.98509142	22.95572135	25.32463039	23.28040564	24.39855979	24.90094853	25.51184034	25.81009462	25.62381555	25.23155483	25.50722964	25.35301702
A0A8I3ML28|A0A8I3MY97	|LOC102152612	Prefoldin subunit 1	23.40869401	23.15299175	21.0023302	22.64561061	19.98398625	21.82497515	21.26130879	21.07504157	22.94322851	23.2507235	23.11225245	23.82969793	23.06590525	24.41530475	23.92124109
A0A8I3NMS5	LOC480641	Uncharacterized protein	25.06716616	26.74309269	24.20725059	26.93174663	23.79320771	26.22714489	25.72505284	23.72093483	26.65676775	26.36788837	25.90627775	26.84114543	25.40169742	26.7451623	26.81635741
A0A8I3PCW6|A0A8I3PF86|A0A8I3PR17|A0A8I3RUC8	LSM3|LOC119865017|LSM3|LSM3	U6 snRNA-associated Sm-like protein LSm3	22.16851471	20.8628053	22.28924324	20.73956503	18.91358224	19.03861292	18.91523706	19.0940416	20.29103195	22.23226461	23.18246594	21.63860452	23.5495849	22.53840112	22.33923838
A0A8I3PVR2	MAIP1	Matrix AAA peptidase interacting protein 1	23.258437	22.09981974	22.516932	22.77469171	19.1651183	20.79364693	19.06167839	19.10924745	21.45140446	23.68977077	23.17498971	23.36750293	22.77518139	22.38555029	22.88717395
A0A8I3Q9Z8|A0A8I3QWN0	SLC22A14|SLC22A14	Solute carrier family 22 member 14	24.64126767	23.38940803	23.53369985	23.88018664	21.47214516	23.05274383	22.10364135	21.47813184	22.94738135	24.80492174	24.98942207	24.07562407	23.912262	23.69947914	23.21213661
A0A8I3N6N4|A0A8I3N7D4|A0A8I3NAU5|A0A8I3RUZ5	PTGES3|PTGES3|PTGES3|PTGES3	Prostaglandin E synthase 3	23.59458399	21.39772271	22.2692879	22.03040147	20.20761177	20.87603317	20.64236659	19.68943033	21.22286758	22.40120428	22.47189095	22.5543442	22.73526933	22.56256679	22.42334201
A0A8I3PH75	SPATA3	Spermatogenesis associated 3	23.32870268	23.56670424	22.34757564	23.94053757	19.42278396	21.85873903	21.62144512	20.55392731	22.51051941	23.47872459	23.07045619	24.46494436	22.82885688	23.54113886	23.07438414
A0A8I3PLX1|A0A8I3PQE8	SPPL2A|SPPL2A	Signal peptide peptidase like 2A	23.64737864	21.48489457	23.64086337	22.50165382	19.70029167	22.34795693	20.58080048	19.60363832	21.51255118	23.25169337	23.18969009	22.88666541	23.26879283	22.39228054	22.2996202
A0A8I3Q693	BZW1	Uncharacterized protein	24.35947259	22.63196561	17.07439277	21.87981206	20.25997662	21.36206089	21.16437358	20.05882856	22.45613128	24.2930679	23.42106522	23.77663167	23.82976837	23.09029574	23.56208181
A0A8I3NEY2|A0A8I3RTG2	PPME1|PPME1	Protein phosphatase methylesterase 1	24.85200881	22.48938692	22.20507203	21.50925474	20.17857457	20.93866908	20.89242335	19.97888588	22.41525111	23.7215866	23.03697413	23.82824154	22.81760033	23.17719302	23.36477096
A0A8I3MR58|A0A8I3RR13	PDZD9|PDZD9	PDZ domain containing 9	22.93288295	24.42768498	22.28260491	25.26700603	22.01165015	24.21167561	23.03103644	22.0893645	23.75035265	24.92189019	24.16050411	25.3139721	23.14834282	24.72673247	24.18370786
A0A8I3SBM3	ODF2	Outer dense fiber protein 2	24.69683824	22.71577623	23.43858871	24.88995849	20.14154188	23.06690449	20.2349776	19.92822339	21.48181026	25.36451991	25.34782384	25.3688206	23.87339294	23.60274088	24.7680757
A0A8I3QWF2	ACTC1	Actin, alpha cardiac muscle 1	22.99332927	22.84975646	22.31225806	20.85681442	19.03691655	17.64865658	19.78381625	14.8186338	20.54132878	22.38092501	22.38043664	23.45701312	23.15639628	23.35425144	21.04230433
A0A8I3RZ98	KRT15	Keratin 15	27.54203275	23.12789653	26.44886246	25.03769567	21.20747289	19.78981399	21.12575592	22.13346232	22.12782202	26.43169692	26.87345648	24.69002476	27.64181036	25.85592134	25.32912655
A0A8I3MWP1	PADI4	Protein-arginine deiminase	29.36908769	23.67694515	28.10448066	25.9413316	21.80119291	22.39710869	22.10589384	24.16680294	24.13823037	28.58667412	29.09290588	26.0831187	29.30378482	26.89296928	25.55599887
A0A8I3MD95	TUBB3	Tubulin beta chain	25.25857536	23.34072565	27.00007618	23.78978928	21.64021281	22.05722121	21.73793531	21.96248872	23.6668083	24.26801674	24.27173725	25.36729867	25.1212131	24.11179122	24.61572202
A0A8I3PPX6	OXSM	3-oxoacyl-[acyl-carrier-protein] synthase, mitochondrial	25.97155349	24.86726284	23.25567832	23.48897603	21.56470422	23.50299772	21.78471125	22.34373621	24.17576878	26.00609505	25.08303149	26.06682119	24.86239757	25.82268818	25.73053854
A0A8I3NNJ9	PSMC1	Proteasome 26S subunit, ATPase 1	25.03582429	24.19299797	23.55649486	23.60532959	21.13006198	22.04055279	21.07897919	21.38977705	23.8453791	25.6045953	23.9341494	25.46861546	23.95508469	25.44629457	26.41959386
A0A8I3MSC7	PGM2	Phosphoglucomutase 2	26.93167552	23.69249416	26.4618048	22.7961039	21.20090489	21.49182932	21.133643	22.2048971	21.771431	26.06081033	26.79079784	24.75413037	27.11237548	24.51167894	25.07721757
A0A8I3MR17	NA	3-hydroxyisobutyrate dehydrogenase	23.98503252	23.43062077	22.89440362	23.47464227	19.91042938	22.53560937	19.84800159	19.84876292	23.49922586	23.6710857	24.54189223	24.50061181	23.70388013	24.520112	24.61673139
A0A8I3PMF7|A0A8I3PX76|A0A8I3S7F8	CP|CP|CP	ferroxidase	28.69850972	22.27505898	27.45402877	25.18715364	22.24038113	21.38312858	21.25099531	21.971657	21.86272161	26.73688398	27.81336766	25.16427031	27.95429335	24.93130963	24.25258442
Q9TTW3	TEKT1	Tektin-1	23.25126061	22.01148724	22.66837598	22.31938628	20.79880463	20.99900399	20.01102214	21.17822725	22.89521075	23.23217052	22.56404704	23.09939222	21.98629323	24.38138464	23.93153047
A0A8I3P4S7	HAGH	Hydroxyacylglutathione hydrolase, mitochondrial	24.86410288	23.2423303	23.95836005	23.56088623	20.39249683	21.05525403	20.71234865	19.86934005	23.09152274	25.25438323	25.11337858	24.61861537	23.77387047	24.76419644	24.45415543
A0A8I3MLR1	HDHD2	Haloacid dehalogenase-like hydrolase domain-containing protein 2	25.04124164	24.64186316	23.04481505	23.65026872	20.07380264	23.19321707	22.33483974	21.51040568	24.09243293	25.88996219	25.18890671	25.44571446	24.82116086	25.75089437	25.98336369
A0A8I3P683	CEND1	Cell cycle exit and neuronal differentiation 1	21.90749464	21.32985432	21.74885292	21.53147298	18.52566292	18.85643004	19.03941621	18.60883464	21.11618336	21.80692746	22.39381318	22.4322634	22.15635801	22.16036477	21.79862834
A0A8I3N1E7	NA	phosphopyruvate hydratase	25.91589169	25.28785485	24.78806922	24.5878873	21.90699132	23.77699057	22.76599249	21.45478117	24.37610777	26.50999881	26.77682063	26.57803641	26.66138859	26.13593353	25.27106532
A0A8I3P7I8|A0A8I3S2C1|E2RA18	CLGN|CLGN|CLGN	Calmegin	26.26173917	24.16580372	23.80232324	22.85473434	22.59678975	22.51159399	22.55576994	21.54273602	24.49219739	26.62887146	24.02065801	25.25918791	24.77353199	24.96046081	24.25257867
A0A8I3MGX8|A0A8I3MHL2|A0A8I3MHR4|A0A8I3MHY5	LOC102152446|LOC102152446|LOC102152446|LOC102152446	Coronin	26.03529891	23.44009115	25.55092832	23.44887158	21.57053401	21.93879827	22.00797456	22.33339312	22.66093626	25.96106107	25.73530726	24.13303694	26.03893811	24.78187988	25.34761057
A0A8I3NFL9|A0A8I3NJ07|A0A8I3RWJ8	OSTF1|OSTF1|OSTF1	Osteoclast-stimulating factor 1	27.37465796	22.97713815	25.94354534	23.22391073	20.90460657	21.14793172	20.57951602	21.86296578	22.26396045	26.10455081	27.05429967	23.48929845	27.33442405	24.98219104	24.71087119
A0A8I3NRH5	ACRV1	Acrosomal vesicle protein 1	24.28682671	24.61571746	23.3646517	26.43493075	23.64373526	24.20486402	23.04391917	24.1355759	25.23691447	24.46617031	21.71969218	25.20662636	23.85053627	24.70813664	25.48725188
A0A8I3MFY4	PIGR	Polymeric immunoglobulin receptor	28.27344535	25.25935092	26.63975567	25.14509502	22.3617907	22.80273685	23.35282877	22.57897522	24.53769028	25.89505843	25.13836872	25.20044191	26.6873395	25.33119054	26.67970227
A0A8I3MXV8	DNAH3	Dynein axonemal heavy chain 3	20.89037501	21.05856397	21.91393226	20.58291298	18.80244185	19.57801596	19.83264452	19.03170436	20.09080068	22.10988626	20.80827316	22.08052457	20.85908011	21.67318073	21.45247595
A0A8I3MGN1	MVP	Major vault protein	27.69744072	23.60112552	28.33694655	25.03411198	22.29689155	22.23654261	22.3051287	22.86426639	23.57582271	26.20349288	27.49518831	24.98247722	27.99277249	26.63130953	26.87856557
A0A8I3PKJ9	MS4A5	Membrane spanning 4-domains A5	23.96417462	22.16089256	22.41202232	20.68077543	19.87323526	21.71125792	19.79960539	20.69088318	20.87867747	23.46637741	23.36154687	20.39496025	21.54619211	22.83376366	21.57559619
A0A8I3PIA8	COPS7B	COP9 signalosome subunit 7B	25.87304794	24.21775226	23.86631929	23.00268617	21.88034591	21.92357631	22.46076557	21.7956994	24.27192044	25.47693753	24.95682423	25.93235611	24.7120175	25.41727793	25.56577597
A0A8I3Q3P0|A0A8I3Q6N2|A0A8I3S751|A0A8I3SCC8|A0A8I3SCD2	RALGAPB|RALGAPB|RALGAPB|RALGAPB|RALGAPB	Ral GTPase activating protein non-catalytic subunit beta	24.29731135	22.56537793	24.65573239	22.39216323	20.61630194	20.90235291	20.49358399	19.50993975	22.12569332	23.79108563	23.55899739	23.28705172	23.5605943	22.99219733	22.98481507
A0A8I3MZ47	CBY2	Protein chibby homolog 2	22.438394	22.33234428	21.36728133	19.8666672	19.04165054	19.60306456	21.28848611	18.83451454	21.85755577	22.5602775	20.57241329	22.70480286	20.4889178	22.51613445	22.51521146
A0A8I3S2T8	ALLC	Probable inactive allantoicase	25.3924386	25.68617348	24.63404316	22.34656754	24.88273466	24.72158643	23.59988548	23.41242867	27.7759897	25.63189438	24.81358781	23.82557457	25.40364336	23.18353122	23.04395328
A0A8I3S7L5	SEMA3G	Semaphorin 3G	25.48931258	22.6711534	25.94178052	23.5430403	21.43755609	22.23433319	21.76337318	21.43072922	22.93535148	24.6151717	24.73791764	24.19963271	26.56374156	25.95842145	25.80773514
A0A8I3NAI9	C8orf82	Chromosome 8 open reading frame 82	23.47660835	23.02860892	22.53996718	23.44190517	20.4821509	22.3529905	21.55562688	21.04685698	22.95774344	24.77641309	23.96525858	25.13344708	23.38758394	24.95315831	24.9055861
A0A8I3PCN2	LOC476356	Peptidase S1 domain-containing protein	22.65244901	21.96322928	22.43455219	22.60279895	19.87523791	22.97476708	21.24768146	20.86417189	22.24643398	23.49141399	23.28404713	23.49551933	22.49984208	22.9824083	23.17390509
A0A8I3NUR2	RNPEP	Arginyl aminopeptidase	27.86302354	24.42406823	27.09738827	24.79220691	22.13209193	22.49907669	22.60617402	23.29446266	23.63586474	25.41830815	26.44162362	25.07005024	27.57954254	24.37696164	24.27960443
A0A8I3P903|A0A8I3PCQ2|A0A8I3PE64|A0A8I3PI32	LGMN|LGMN|LGMN|LGMN	Legumain	26.68726566	24.8612876	23.89557825	23.10994743	25.27962134	21.63531157	22.82444262	24.45255968	23.82798995	26.40018702	27.16957897	27.84207903	27.44803561	26.31529833	25.06715364
A0A8I3P5U3	DNASE2	Deoxyribonuclease-2-alpha	24.25861731	22.75849888	24.08240044	21.51512815	22.44261738	21.60554448	20.5282548	21.30676246	22.55859478	23.86451964	24.51523564	24.91169245	24.82886733	23.68463315	23.53109981
A0A8I3PN55	PDCD6IP	BRO1 domain-containing protein	25.57890157	21.90188309	24.18898521	22.61065394	20.54182781	20.41080911	20.31233402	20.54609238	21.17458152	23.57835829	24.62209157	23.76973859	24.91569691	24.22250113	24.70295551
A0A8I3NUM7|A0A8I3P3V9|A0A8I3S2U2|B6V8E6	CTNNB1|CTNNB1|CTNNB1|CTNNB1	Catenin beta-1	24.41722556	23.68449503	25.53000787	23.86151079	21.75357701	21.57056353	21.29136498	21.5051021	22.21889518	23.73583512	23.51988995	23.82468312	25.28465026	24.15399113	25.65215391
A0A8I3N5M3	RAC2	Rac family small GTPase 2	26.98448997	24.86319149	26.60290718	24.57543912	19.74762488	21.29794655	21.13210317	22.30458708	23.68915035	25.5666822	26.09714265	26.23041708	26.80455699	24.75903625	25.35605254
A0A8I3N3U8	GRPEL1	GrpE protein homolog	24.87668614	22.96581075	23.79822228	23.69773219	20.04641584	20.79865774	19.61234601	20.58349256	22.40188263	25.31481428	23.75266465	24.98237557	24.18095313	24.95276737	25.33526272
A0A8I3S3Q8	ODAD3	Outer dynein arm docking complex subunit 3	26.78396826	26.56783879	24.50018191	24.84413888	22.89289812	24.0209082	23.55152568	24.07145073	26.45019178	27.39362228	26.61002802	27.86854437	25.93418054	27.9833756	28.16354029
A0A8I3PHH7|A0A8I3PLJ3	COPB1|COPB1	Coatomer subunit beta	26.95530533	23.93639789	26.54684713	24.17881949	22.05139613	22.41181937	22.24296589	22.25154396	23.63911369	25.76653142	26.14802589	24.86747036	26.08126247	25.39189085	25.50704354
A0A8I3NKN4	GALNT6	Polypeptide N-acetylgalactosaminyltransferase	25.70415799	23.67429662	25.1209747	23.10293138	21.92398914	21.73750602	21.85764081	22.78962014	22.74198854	25.80584821	25.33916569	24.67866291	25.59608874	24.56825685	24.52419112
A0A8I3MF27	PLG	Plasminogen	26.04884595	21.07312346	26.07965104	23.13670554	22.52893126	22.3945601	21.8446294	22.23818409	24.17458387	25.27122774	23.6820498	25.48341036	25.27970495	25.00876677	25.98615152
A0A8I3NBF9	LMNB1	Lamin B1	28.62005017	24.68976647	28.56854875	24.31234959	22.7502072	25.61096928	24.05962286	23.25081677	25.38416186	27.03921794	27.4474611	25.92660241	28.60014809	26.30135339	26.5697388
A0A8I3P597|P81999	DNAJB11|DNAJB11	DnaJ homolog subfamily B member 11	26.27291029	24.75023054	25.01364525	22.0202087	22.12866248	22.74417956	22.52154714	21.93892331	23.27794133	25.14224168	24.80168409	25.77284015	24.67556067	25.0447916	25.12143592
A0A8I3PRD9|A0A8I3PV18|A0A8I3PXK4	CBR1|CBR1|CBR1	Carbonyl reductase (NADPH)|carbonyl reductase (NADPH)	24.42851201	22.24834134	23.30601884	22.78655627	20.21910306	20.65381085	20.52556871	19.84405977	22.1681506	24.39714116	23.91780069	23.90639893	24.80765513	24.03806272	24.61379697
A0A8I3PTV1|A0A8I3Q0X6	ATP6AP2|ATP6AP2	Renin receptor	22.28357663	21.63009274	22.42529092	24.34901173	19.81878662	20.9274568	21.89260231	19.88083775	21.12402043	23.46187072	22.34373613	22.5682647	23.06174301	22.96951241	23.31197296
A0A8I3QW60	SPMIP5	Sperm associated microtubule inner protein 5	25.09314032	25.21571503	23.59178617	24.04776589	22.08009476	19.80107322	22.27639855	21.56695586	24.94150367	26.76674222	25.31548109	26.78628153	24.49124589	25.98564271	26.71608948
A0A8I3MU76	ESD	S-formylglutathione hydrolase	23.72631135	21.76114164	22.80485835	22.48048996	19.76190986	21.06580745	20.18872471	19.40105048	21.32500257	23.55294122	23.88503983	22.72835016	24.17347853	23.38879479	23.57776335
A0A8I3Q294	BCS1L	Mitochondrial chaperone BCS1	24.98877578	24.65018849	23.11514028	23.95161845	22.03939872	23.62005073	22.99654039	22.39441803	24.4016895	25.90827056	24.99038802	25.85161504	24.78458303	24.84500029	25.32869027
A0A8I3MNR2	ARPC5	Actin-related protein 2/3 complex subunit 5	26.53785891	24.73959865	27.45158778	24.20683766	21.84649751	22.63468165	22.509927	24.39858915	23.41257052	25.8815285	26.57046361	25.00604674	26.87734974	24.2250012	25.99489495
C0LQL0	S100A8	Protein S100	26.27800768	22.93113074	27.87670489	25.59091517	21.06432619	20.18744377	21.08029689	22.36692631	22.29081739	25.43426176	26.5025389	24.67044167	27.6078831	24.26616951	24.33931259
A0A8I3PW90|A0A8I3S9I9	ANKRD44|ANKRD44	Ankyrin repeat domain 44	24.58958332	23.62776547	23.42729696	21.14243528	20.82971716	22.07964725	21.48514803	20.97351579	23.11988088	23.86262834	22.93871509	24.45161099	23.18277421	23.17677589	24.00868195
A0A8I3NYZ5	HSDL1	Inactive hydroxysteroid dehydrogenase-like protein 1	25.74628325	24.83300763	25.76367069	24.2621332	22.0536036	23.17100841	22.62462661	23.02736905	23.8976444	23.9855411	25.08368788	25.70897668	25.20736572	24.95897996	24.9407447
A0A8I3MUX1	MTHFD2L	methenyltetrahydrofolate cyclohydrolase	24.83000101	23.80677222	23.69916021	23.50141296	20.96531469	22.63719992	21.98148121	21.92063663	23.75050701	24.97061235	24.73027447	24.54705399	24.41700843	24.67619237	24.70055603
A0A8I3ML95|A0A8I3RQK7	TXNL1|TXNL1	Thioredoxin like 1	25.09258962	22.75834446	24.62252514	22.98414352	20.87649776	19.17016239	21.73128641	19.70699824	23.01624778	24.38502521	24.93418682	24.08365517	25.16640845	23.43242404	24.2341191
A0A8I3RWI3	DARS2	Aspartyl-tRNA synthetase 2, mitochondrial	24.99874751	25.05925003	23.65284855	24.08582835	21.49001234	23.00851789	22.15753378	21.99605371	23.64308659	26.22941297	25.41842031	26.24435839	25.02697527	25.55903908	25.54190771
A0A8I3PQG8|A0A8I3PU29	LHPP|LHPP	Phospholysine phosphohistidine inorganic pyrophosphate phosphatase	22.92435086	22.82837814	23.26033888	22.98294423	20.24272649	20.5489146	20.92800722	20.46168499	21.62908048	23.79664311	23.63913956	23.28846039	23.81334477	24.32339034	24.31031325
A0A8I3Q2H0	DNAI4	Dynein axonemal intermediate chain 4	23.64417694	22.62817589	22.18720617	21.92033957	19.59930932	21.99155334	20.19896886	20.39835028	22.46710529	24.3324196	24.99172018	24.40475933	23.07496422	24.47605266	24.33489378
A0A8I3PZP0	MAPK1	Mitogen-activated protein kinase	25.5563478	21.76376638	24.87545755	22.57674739	20.61239967	19.80992706	20.24785449	20.30843209	20.42084792	23.66943208	24.91540645	22.72347637	25.19135606	22.50582627	23.56357074
A0A8I3MW39|A0A8I3N6A3|A0A8I3N6C8	PREP|PREP|PREP	Prolyl endopeptidase	25.35345488	22.83092346	24.71223615	23.63036474	21.12971498	21.31674987	20.69745365	21.23746271	21.79039715	24.20507275	24.63888882	24.23942171	25.11459669	23.87442691	23.50274181
A0A8I3PYW5	CFAP61	Cilia and flagella associated protein 61	24.5161972	23.85872091	23.40497721	23.52757956	21.66161801	22.85395912	22.18568368	23.09566887	22.97730193	25.50868812	24.74082592	25.25510903	23.97017658	24.76229487	24.59850545
A0A8I3Q8U0	NA	Lactate dehydrogenase C	25.58325921	26.0663783	23.86725511	23.58155808	21.89524772	23.90005531	22.82259796	21.75251246	24.35831175	26.07793024	24.70526561	26.14051769	25.22498936	26.09193496	25.7764962
A0A8I3RWV7	NA	3-methyl-2-oxobutanoate dehydrogenase (2-methylpropanoyl-transferring)	23.55432631	21.77059349	21.05468341	22.03684646	19.3328208	20.39716102	19.89008766	18.74102013	21.8757047	24.08611321	22.97645079	23.9665746	23.08418727	23.32140674	23.67368259
A0A8I3NT93	NA	Ig-like domain-containing protein	27.19180258	23.2462758	26.14048987	24.3328198	23.0240025	21.78353233	21.20727022	22.49867305	22.70871649	24.6167843	26.16365024	25.53971483	25.91814478	23.45270831	25.35109012
A0A8I3NYG3	IPO9	Importin 9	24.07487406	22.61103403	23.73086232	21.85213892	20.539355	21.03806464	20.50458359	20.41802864	22.12812577	23.25054855	23.00048996	24.0165624	22.46703211	23.79735808	22.50380899
A0A8I3P3R9	TUBA5	Tubulin alpha chain	25.44164817	24.74052309	21.76572917	24.01392679	23.87319969	21.95941308	23.13436042	23.93240147	24.85450132	26.9139544	24.54248711	26.71515737	23.38800044	25.20745032	26.27697283
A0A8I3PNH5	LOC119869220	LRRC37A/B like protein 1 C-terminal domain-containing protein	22.7043641	21.42364886	21.53232526	22.10301174	19.94389812	20.91822933	19.42091415	19.10784235	21.67157727	24.43147577	22.05764152	25.14803477	22.8386017	23.63102983	23.79173319
A0A8I3RSG8	L2HGDH	L-2-hydroxyglutarate dehydrogenase, mitochondrial	23.53161478	23.09123843	20.43471323	22.57452149	20.13100808	20.37447829	20.87418827	20.31424906	22.10034403	24.33515568	24.05611951	24.43367027	23.95689129	23.70140766	23.57797677
A0A8I3S6N9	TOMM22	Mitochondrial import receptor subunit TOM22 homolog	21.12582894	21.16349291	21.31653331	20.12562518	18.08576251	18.62828714	17.92795557	19.16466919	21.04702679	21.83181142	20.30223042	19.30119001	20.76885028	21.00058693	21.88920732
A0A8I3MKA2|A0A8I3MVP9	PPA1|PPA1	Inorganic pyrophosphatase	26.37070255	24.82190267	25.17340973	24.54514958	21.71234622	22.96055798	22.73939144	22.77528624	24.98104605	27.2228529	25.96490839	25.40645858	25.68662464	25.57537042	25.75137117
A0A8I3PH99|A0A8I3S2R3|A0A8I3S565	AP2A1|AP2A1|AP2A1	AP-2 complex subunit alpha	24.41407913	23.05170979	24.26188488	22.62081454	21.2650884	21.88434043	21.38538103	20.94337036	22.1458708	24.43554609	24.23785732	24.10565039	24.26807641	23.41918505	23.69701572
A0A8I3MN56	SPMIP8	Sperm microtubule inner protein 8	23.53095018	24.11983259	22.77304518	22.21149867	21.23006275	24.26334035	23.49001742	21.82712498	24.35861144	26.30906572	23.50907798	25.81664415	23.8388202	25.91907375	26.33742847
A0A8I3S2G3	NA	SPATA31 domain-containing protein	22.65944863	21.92464324	22.02508126	23.02448071	18.68420809	21.80287517	21.73654203	20.17950824	22.51986532	23.83779274	23.29758114	24.12467509	22.73576528	23.36518601	22.88807342
Q863Z4	MTPN	Myotrophin	23.58778595	21.67282358	23.4697902	22.91029204	19.80355249	20.62569239	19.1577531	20.76203708	21.00794215	22.63799028	24.04891127	21.70439927	24.49773393	22.55763017	22.42540952
A0A8I3PEZ1|A0A8I3PKE1|A0A8I3PQ04	PARG|PARG|PARG	oxoglutarate dehydrogenase (succinyl-transferring)	24.42578726	23.51614424	23.00777077	23.43260515	21.73989168	23.37940943	22.5355539	22.04168933	23.702323	25.1151746	24.43765255	24.87783162	24.20087493	24.45017827	24.6752032
A0A8I3P6G1	RUVBL1	RuvB-like helicase	26.31272849	23.08856827	24.76805627	22.95495128	20.96037772	21.97615547	21.29314842	21.39009871	23.18677956	25.31197446	24.71149939	24.17623322	25.07333724	24.9269801	24.99109697
A0A8I3PT55|A0A8I3SAF2	VAMP3|VAMP3	Vesicle-associated membrane protein 3	23.27920552	25.23863222	22.99838389	24.39138609	22.28420797	23.78536204	23.50575242	23.1063063	25.08845035	24.09066898	24.12302542	24.79201125	24.17657546	25.004716	25.45805324
A0A8I3N7L4	CLPP	ATP-dependent Clp protease proteolytic subunit	25.78388004	24.32567275	23.60671706	24.02578366	21.62985721	23.67155727	21.53818281	22.23033749	24.2609871	25.71836821	25.47487293	26.05813723	24.92781952	25.82782434	25.76777355
A0A8I3MZ63|A0A8I3N5S1|A0A8I3RW28	ASPSCR1|ASPSCR1|ASPSCR1	ASPSCR1 tether for SLC2A4, UBX domain containing	23.90547912	22.63005315	22.31689005	22.08455473	20.95393103	20.34343086	20.34722202	20.40531642	22.60316999	22.59326774	22.9347918	23.62464739	22.43067275	22.72188423	22.88636974
P61017	RAB4B	Ras-related protein Rab-4B	25.78172182	23.39175469	24.54993662	22.71606781	21.11348633	20.67039935	21.07620905	21.05017838	24.08919815	25.09614588	24.66575565	25.0349468	25.53912839	24.69528476	25.0123429
A0A8I3N5Q4|A0A8I3NBM1|F1PAA9	CDH1|CDH1|CDH1	Cadherin-1	25.94580947	22.95283487	24.74929459	24.89459815	23.00201059	25.42712324	24.28592755	24.8146605	24.96876012	26.91106684	23.46590444	26.14103006	25.17841389	25.71603337	26.68156493
A0A8I3NVG7	NA	Peptidyl-prolyl cis-trans isomerase	26.74318416	25.61820415	24.13681837	25.14370868	22.43542987	23.83081065	23.09520379	23.08116356	24.96786342	26.72756086	27.09801868	26.2356634	27.25875174	26.64833867	26.64617827
A0A8I3PRS1	COPS3	COP9 signalosome complex subunit 3	25.08040672	23.57914616	22.51028691	20.9808482	21.13485123	22.16747143	21.77852674	20.95299689	22.77436311	24.1773581	23.7755842	23.78863759	23.46839697	23.84338572	23.84649857
A0A8I3S702	QARS1	glutamine--tRNA ligase	25.16778133	22.70396027	25.00741913	22.79424927	20.73611643	21.6136261	21.37155722	20.20086952	23.05615762	24.47244905	24.13491084	24.28227056	24.59993652	23.95913393	23.91344139
A0A8I3PC55	COPG1	Coatomer subunit gamma	25.28399908	21.8564915	24.70737282	23.34604723	24.51229948	21.4333457	20.72279179	21.56663931	22.13276494	24.51880999	24.76573181	23.97507496	24.69939703	24.97566975	24.77666915
A0A8I3NYY9	ZMYND12	Zinc finger MYND-type containing 12	23.70030522	23.18990753	22.3710236	22.57182486	20.52355587	22.28779242	21.33234714	21.08331607	22.60349912	24.34542669	22.60916476	24.17073236	18.61986867	23.82965743	22.12845618
A0A8I3Q354	PRDX4	Peroxiredoxin 4	25.46940481	25.64105118	23.36697264	24.12697552	22.13632263	22.0477671	22.33917113	21.11032169	24.99666822	25.65472588	24.68349142	27.78587775	24.13285186	26.22545471	26.43719782
A0A8I3MFI1|A0A8I3RQU6	ECHDC3|ECHDC3	Enoyl-CoA hydratase domain-containing protein 3, mitochondrial	25.52024128	23.53884924	25.16049546	24.25357796	21.07449294	22.21714226	21.43900281	21.3393999	23.30227182	25.68072285	24.85696615	25.46447183	25.42859731	26.11434767	26.20529208
A0A8I3MRX7|A0A8I3P5T9|P60952	LOC403934||CDC42	Cell division control protein 42 homolog	25.43070796	22.83985685	24.69643897	22.31425772	20.031971	19.72315825	19.24064305	19.12965357	22.19038581	25.48629316	25.31133211	23.82326755	25.89569078	23.96016635	24.37372608
A0A8I3MZU3	LOC480786	Uncharacterized protein	23.99172567	22.85939927	22.93109667	24.51564745	20.82420867	22.46805112	21.89748489	19.5790502	23.44998021	24.39305662	23.59831795	24.63101044	23.03205483	24.32369885	25.38490406
A0A8I3S238	IDH3B	Isocitrate dehydrogenase [NAD] subunit, mitochondrial	25.45836482	24.83999353	23.06362106	23.72019641	21.12698464	23.67807363	23.0622971	22.01176727	24.5196793	26.06325876	25.64797136	25.70745784	24.84437372	26.01107444	26.74872741
A0A8I3RTG9	TSNAXIP1	Translin associated factor X interacting protein 1	23.9230586	23.56609221	22.22072235	22.79641098	20.7260468	22.74248951	21.35379282	21.18440802	23.04445476	24.7432561	24.20693916	24.54956006	23.26854545	24.96944877	24.38642993
A0A8I3MJP8|A0A8I3N4T5|A0A8I3RR85	SEC23A|SEC23A|SEC23A	Protein transport protein SEC23	24.87329318	23.01052097	23.45528647	21.41883587	21.29867488	21.34896199	21.02193823	20.81203486	22.36499127	24.08724977	23.68608211	23.2923227	24.01808939	23.68006202	23.64830548
A0A8I3MKP5|A0A8I3RS64	SERPINB5|SERPINB5	Serpin B5	25.6514583	24.32426868	25.36291377	21.51237272	21.07652817	21.79946041	21.3909874	20.32019962	22.75152261	25.27941058	25.62282842	25.5896507	25.89984919	25.95264113	25.15308029
A0A8I3MV56|Q9GLK0	TGM1|TGM1	Protein-glutamine gamma-glutamyltransferase K	27.52470883	22.88660715	28.70294462	25.31502822	21.46830162	21.32771758	21.27960791	23.84954785	22.49345653	26.39475873	27.43765332	25.14749476	28.46174144	25.34739311	24.86647365
E2RGM0	S100A10	Protein S100-A10	25.04491804	24.32646842	25.22647886	25.19257844	22.36656806	22.2559869	22.4781759	21.92895518	24.0418387	24.74465442	25.24768931	25.31905724	26.46101759	25.13178922	25.55479191
A0A8I3NNM6	NA	Adenylate kinase 8	23.43148563	23.23332753	22.17397003	22.89765026	19.78058031	21.98212663	20.3927202	20.39544409	22.94472094	24.62065436	24.44049722	24.85513677	20.01754297	24.70046434	24.8276243
A0A8I3MFR2|A0A8I3MIK6|A0A8I3MKR3|A0A8I3MPD3|A0A8I3N1L1|A0A8I3RQK5	PPP2R1B|PPP2R1B|PPP2R1B|PPP2R1B|PPP2R1B|PPP2R1B	Protein phosphatase 2 scaffold subunit Abeta	25.17497015	21.11417147	23.7052345	21.78387089	19.96784245	20.54109793	19.78799333	20.21982411	21.93277904	23.44004634	23.47421661	23.89043032	23.94377477	20.79123115	22.74131929
A0A8I3MXF9|A0A8I3N1R6|A0A8I3N505|A0A8I3RU23|A0A8I3RVS6	PICALM|PICALM|PICALM|PICALM|PICALM	Phosphatidylinositol binding clathrin assembly protein	23.3374526	22.80093428	24.0309897	22.61334103	21.25506948	22.73066779	22.23346216	20.87303373	22.00881892	23.02298728	22.77619575	23.32076273	23.60979081	23.25749892	22.66476963
A0A8I3QBE3	ATP6V1E1	V-type proton ATPase subunit E 1	25.7597345	23.6707013	24.43560574	23.65344959	20.89827287	21.33092572	20.89028229	21.39282256	22.43842979	25.35285143	25.76379746	23.78243947	25.87331673	25.09340406	25.73001702
A0A8I3PCP2|A0A8I3PM77	COPS2|COPS2	COP9 signalosome complex subunit 2	24.9955745	24.03015081	23.59117553	22.58722544	21.48889878	22.63861074	21.50942508	21.50254866	23.49236867	24.98056809	24.31348354	25.27967759	23.69082352	24.70924298	24.78237133
A0A8I3PNX5	ANKEF1	Ankyrin repeat and EF-hand domain containing 1	25.7533481	23.85215422	25.14031511	23.24454953	21.34175984	21.67469054	21.83202388	21.43200232	23.14642976	24.38037749	24.12400916	24.88443191	24.1333289	24.64240852	25.00984899
A0A8I3SAF0	CCDC188	Coiled-coil domain containing 188	24.62733727	23.0395443	23.42466763	23.7909983	21.17777602	22.9470755	21.81640496	21.54069907	22.55764911	24.06619769	24.37065163	23.90558044	23.89850153	23.70857844	22.90423899
A0A8I3Q1Z1	ELAVL1	ELAV-like protein	25.64177376	22.79775265	23.78078369	22.86813568	21.10897429	21.96497948	21.37107661	20.54839175	23.25096838	25.37848098	25.04491434	24.4267275	25.38047451	24.75024334	24.49253834
A0A8I3RYE3	LRGUK	Leucine rich repeats and guanylate kinase domain containing	23.55664018	22.95689422	22.74403714	23.35266847	20.59938925	21.44262524	21.22146553	21.27083109	23.1012886	24.39669569	23.90823841	24.3711757	23.55624843	24.15587369	23.5482444
A0A8I3NX04	HSD17B12	Very-long-chain 3-oxoacyl-CoA reductase	25.4963964	23.44860754	25.68247504	24.90600657	21.10601868	21.31110806	20.99427608	21.37430686	21.37432588	24.19879398	24.86475707	24.59486942	25.32266167	23.97371464	24.11462969
A0A8I3MGS3	ILF2	Interleukin enhancer binding factor 2	25.70680966	22.39591187	25.98185887	23.01296998	20.73035422	21.28037482	20.36858574	21.4690292	22.64171895	24.55357719	25.08067953	23.80738671	25.91452392	22.64758362	23.84651403
A0A8I3PGW1|A0A8I3S1J1	SHMT1|SHMT1	Serine hydroxymethyltransferase	25.02688786	23.79533791	24.41820083	24.13451854	21.41464093	21.99792466	21.78824387	22.37251555	22.71554905	24.84247244	24.34090851	24.2515394	24.53979111	24.74521713	25.25727377
A0A8I3NIK2|A0A8I3NK25|A0A8I3S0Z0	PDP1|PDP1|PDP1	[Pyruvate dehydrogenase [acetyl-transferring]]-phosphatase 1, mitochondrial	24.46047172	23.37376422	23.19038747	23.57808005	21.25099353	22.63471853	21.89703347	22.38574288	23.35237238	24.51485618	24.6782761	24.42789957	24.06453464	24.80346018	24.31824474
A0A8I3PGW3	SLC25A4	ADP/ATP translocase	25.81957379	25.09286177	24.31326768	24.90490124	21.91707535	24.04014595	23.13884327	22.29401002	24.25410918	25.72058709	26.03383033	25.32551931	25.32964325	25.08855935	25.60185701
A0A8I3NSV0	GRHPR	Glyoxylate and hydroxypyruvate reductase	25.08378745	23.23759126	24.30580653	23.78577328	21.39965203	22.54636348	22.06402261	21.78969617	23.19490246	25.10608268	24.54571401	24.19304719	24.82492161	24.1629854	24.67396185
A0A8I3ME57|A0A8I3MEG2|A0A8I3MQ11|A0A8I3MZA5	USP14|USP14|USP14|USP14	Ubiquitin carboxyl-terminal hydrolase	23.9647242	22.87512134	22.63251568	21.53780141	21.35004417	21.51752751	20.97919593	20.8374445	22.57649891	24.30431277	22.61285016	23.29101181	23.32434107	24.04402674	22.94318615
A0A8I3Q4C4	EHD1	EH domain containing 1	26.41410585	23.83375714	25.74763116	23.48834508	20.34685601	21.68156252	21.08515532	21.21581462	22.81728485	25.81110087	25.37847248	24.60202405	25.69599489	24.93121363	25.2229421
A0A8I3MVB2	VAPA	Vesicle-associated membrane protein-associated protein A	25.26411898	25.17783821	22.57486484	24.94452343	21.67672728	23.10004855	22.25376927	22.22599954	24.11909975	26.01005771	25.44416684	26.03355325	24.75534548	25.75386329	25.80183169
A0A8I3NTF4	NA	WAP domain-containing protein	28.0003665	26.25356096	25.52403455	25.14927073	23.70702498	24.75232297	25.41724961	24.3301811	25.53139707	28.56249406	27.65623596	27.68341057	26.6138427	27.23034707	26.78638555
A0A8I3MQG0	SF3B3	Splicing factor 3B subunit 3	26.39451846	23.47051414	26.15577514	23.72009779	22.30355278	21.93785508	22.13924126	21.94545131	22.55301071	26.30665091	25.93890801	23.26427148	26.34446917	24.72322869	24.47521079
A0A8I3PWT8|A0A8I3PZH1|A0A8I3QC03	NT5C2|NT5C2|NT5C2	Cytosolic purine 5'-nucleotidase	24.58084315	21.15290871	24.27546208	22.17275635	18.36343022	19.88759354	18.96577425	19.43572469	21.21324448	24.05672754	23.56603285	23.07621045	24.1020907	22.3050183	22.02895204
A0A8I3PSZ1|A0A8I3PWT5	FUOM|FUOM	L-fucose mutarotase	22.08854507	20.66653092	21.97858953	21.30365802	18.08159173	18.27444623	18.54995121	17.40094382	19.78900246	21.81036754	23.33187649	22.06676677	23.11829189	21.99492004	22.06265921
A0A8I3MK65	DYNLT1	Dynein light chain Tctex-type 1	21.44718653	22.78572013	21.82676465	22.29535487	18.76787451	21.82916364	19.94538809	20.71734244	22.17976268	23.13340907	21.9939617	22.91771088	21.66255519	22.94651175	22.71314036
A0A8I3RX08	LZTFL1	Leucine zipper transcription factor-like protein 1	25.80680467	24.27068887	23.37471681	23.94543025	21.65809409	22.8603495	21.94494713	21.49717363	24.90371559	26.22087813	25.07356429	25.99663976	23.92845224	26.04098965	26.53596229
A0A8I3NGQ0	NA	Adapter molecule crk	22.37100961	21.7596657	22.22572812	21.69203555	19.68535652	19.82925047	20.05582896	19.88362892	21.39930346	23.00385402	23.07098034	23.00581606	23.05171547	23.3319981	23.75619589
A0A8I3S5V2|O97578	CTSC|CTSC	Dipeptidyl peptidase 1|Dipeptidyl peptidase 1 (Fragment)	25.25822005	22.07197325	25.21242148	23.4524479	20.36899076	22.07953076	21.30281216	21.70102536	23.53990664	24.1382089	24.55693991	25.20809937	24.68500396	25.67843489	25.26823651
A0A8I3PLT8|A0A8I3PQS9	DPP8|DPP8	dipeptidyl-peptidase IV	25.24413784	24.47326159	23.5591502	23.22234838	21.45192576	22.75690409	22.04287616	22.22772352	23.88754428	24.99539909	24.96307939	25.39353371	24.33565067	24.63110871	24.47773417
A0A8I3MQ87	TBCE	Tubulin-specific chaperone E	24.36991229	22.90100938	23.14087353	22.39720048	20.53020228	21.46901397	20.78769279	20.71899719	22.47709265	23.15379124	23.41536635	23.64339755	24.27672818	23.68957283	23.84341666
A0A8I3NHZ1	SERPINC1	Antithrombin-III	27.10916524	23.2609474	27.62282439	24.78487797	22.20803344	21.25044244	21.42870861	21.18353664	22.52183862	24.6480864	25.62831152	24.54712632	25.45736673	25.32917758	25.9103914
A0A8I3P171|A0A8I3P5U4	FDXR|FDXR	NADPH:adrenodoxin oxidoreductase, mitochondrial	25.20756312	24.37560146	23.13196636	23.89507354	21.68354032	23.13626063	22.49406135	22.44874644	23.84110659	25.70695385	24.86179095	25.27815442	24.1322432	25.39590593	25.65296645
A0A8I3Q5Q6	CCDC63	Coiled-coil domain containing 63	24.37128938	24.29058442	22.80066789	23.57038942	21.10669469	23.45637513	23.60437397	20.83878203	24.31363594	23.68019855	24.97316585	25.85543524	23.93579896	25.6810005	26.16376362
A0A8I3NFF8	MARS1	Methionine--tRNA ligase, cytoplasmic	24.39938759	22.48044897	23.69834351	22.36113481	21.21863819	21.82141445	21.26336888	20.79746519	22.80641805	24.16638628	23.31420564	23.73598356	23.40347997	23.62510639	23.02552795
A0A8I3PYD4|A0A8I3Q9J6	SCIN|SCIN	Scinderin	24.35545064	24.43600162	22.22577251	23.17866125	22.74864757	23.0918906	22.04037941	21.12497748	23.26173109	24.96553727	24.41186317	25.08657437	23.60568664	24.97952996	25.14123329
A0A8I3MJ74	TRAPPC4	Trafficking protein particle complex subunit	24.06629307	21.39082667	23.41204245	21.66468975	20.04419065	20.81643413	20.28453204	19.88193652	20.73844896	23.84039317	23.44456748	23.48963574	23.86461859	23.10973062	22.84803898
A0A8I3PAN4	FAM78A	Family with sequence similarity 78 member A	25.06904777	23.07565591	22.93108542	23.6493937	21.27239073	23.54353126	23.36213123	21.04646353	24.25010718	25.25416045	23.82073259	24.478536	22.08623921	23.99167032	24.46115492
A0A8I3PXD4|A0A8I3Q195|A0A8I3Q1H4|A0A8I3Q524	PABPC1|PABPC1|PABPC1|PABPC1	Polyadenylate-binding protein	25.09119289	23.45471838	24.01379413	22.45878064	21.21957667	22.56970166	22.31900771	21.05937331	23.49640068	24.51445732	23.89431466	23.97896666	24.19761704	24.63391085	25.10928055
A0A8I3QXV7	GMPPA	Mannose-1-phosphate guanyltransferase alpha	23.33548182	20.90625711	23.81185803	22.09002544	20.07416938	20.65112088	20.47197254	20.26947413	20.52509971	23.07819432	22.8576645	22.62283884	23.222354	21.88241816	22.39089163
A0A8I3MTM0	RAB27B	small monomeric GTPase	24.24127653	21.91607217	24.7254043	23.10284339	20.57353404	20.8445861	20.89184329	20.44819169	20.80927203	23.00498025	24.4318091	22.93176324	25.02017791	23.82466515	25.14076139
A0A8I3NHM2	ADAM9	ADAM metallopeptidase domain 9	25.75040957	24.9827218	23.98813505	25.62440184	22.37142688	24.46123678	22.93895117	22.49895787	25.64263033	25.96300767	25.47048143	26.19840643	25.3102847	25.98669062	25.82985444
A0A8I3NK84	CKLF	Chemokine like factor	23.95284751	22.90095765	22.9358151	23.77429593	20.37373984	22.48030118	21.09335759	21.10201331	22.96827948	24.42545457	23.66471377	24.20872707	23.57082571	23.35078038	22.57004578
A0A8I3MZS1	CD82	Tetraspanin	24.18875282	21.80465959	25.11274727	23.09580534	20.23511811	21.38501275	20.48198357	20.3292071	20.8738124	23.63857463	24.00171058	22.23148077	24.46250561	24.40780388	24.0926747
A0A8I3NH27|A0A8I3NK60	NUBPL|NUBPL	NUBP iron-sulfur cluster assembly factor, mitochondrial	23.29610748	24.21437488	22.52813834	22.2613644	20.34686091	20.09618093	21.07876685	20.99698549	23.3770282	25.99733218	24.21569787	25.51477296	23.54574382	24.3447461	24.9552604
A0A8I3MWN1	TSSK4	Testis specific serine kinase 4	24.6784021	24.45760997	22.68799945	24.12241612	21.42829035	23.68347928	22.36210044	21.9140058	23.99001665	25.60282178	24.65085461	25.49062972	23.01891692	25.25839467	24.93968833
A0A8I3MVH1	CUL5	Cullin-5	25.09368707	24.31319593	23.45092504	23.17954831	21.54116297	23.32407286	22.22544954	22.03749968	23.73815258	25.14138922	25.26534582	25.02388662	24.86920316	24.74027092	25.29134539
A0A8I3S7M5	WDR48	WD repeat-containing protein 48	25.08240325	23.8978067	23.473685	23.99581711	21.63538217	24.01464168	22.86421867	21.86037357	23.77451045	25.52317551	25.41733672	24.76396588	24.45450758	25.90965477	25.12380914
A0A8I3MNX4|A0A8I3MQX2|A0A8I3MUQ8|A0A8I3MW61	HIP1|HIP1|HIP1|HIP1	Huntingtin interacting protein 1	24.96270436	24.121023	23.32720609	23.47417142	20.7290627	23.04592879	22.11200708	22.18121382	24.12677916	25.03713004	23.61323933	25.44592887	24.03847484	25.11583358	25.67428506
A0A8I3PH88|A0A8I3S1K1|A0A8I3S1P4	AGPS|AGPS|AGPS	Alkylglycerone-phosphate synthase	23.88011276	22.06654843	22.91192118	22.77650037	20.45011156	21.13052028	20.6707165	20.40665673	21.62075952	22.99096768	22.88595054	23.32918317	23.97314992	22.65955458	23.51280241
A0A8I3MNR9|A0A8I3MV73	RABEP2|RABEP2	Rab GTPase-binding effector protein 2	25.27361018	24.67894217	23.77376868	21.73481721	22.04975899	22.98561561	22.53947094	22.47332338	23.81006252	25.34681245	24.60424901	24.87471393	24.65059071	24.2150567	25.36544187
A0A8I3S7J1	ARFGEF2	ADP ribosylation factor guanine nucleotide exchange factor 2	23.64857832	23.21479701	23.35584196	23.09318741	20.9368994	21.14358269	22.0497297	21.11426024	23.08230723	23.12918194	24.47847916	24.08022003	23.5646938	23.94230395	24.00077234
A0A8I3MKW1|A0A8I3RQF5|A0A8I3RRZ4	WDR7|WDR7|WDR7	WD repeat domain 7	24.09409794	22.83195202	26.11699338	22.52146555	20.71770978	22.23568754	21.11749525	21.01824544	22.80778386	24.54816562	23.68386906	23.92114153	24.52266604	23.71256316	23.81146229
A0A8I3MGJ1|A0A8I3MID9|A0A8I3ML15	RAB4A|RAB4A|RAB4A	Ras-related protein Rab-4	24.17955125	23.85577138	22.89429951	21.92494021	21.87189624	21.84826202	24.02011847	21.91560546	23.6717276	24.72700897	24.0230982	24.85926106	23.59611342	24.18471814	24.22395639
A0A8I3PZN6	GNA13	G protein subunit alpha 13	24.63569404	22.0824735	23.63429176	23.38376302	20.50002721	20.68947102	20.90071254	20.59318378	21.34056595	23.85680893	23.39660626	23.09819378	24.14001008	23.4525824	24.59233152
A0A8I3PXW2	SSR4	Translocon-associated protein subunit delta	25.2759495	23.33822083	25.47375783	22.92211223	20.8167392	21.18960374	20.19490384	20.8947871	21.78184339	24.15155138	24.47681575	24.36574137	25.4097888	24.38832908	24.43684746
A0A8I3N734	NUDC	Nuclear migration protein nudC	25.58191661	24.08900005	24.04910512	22.67357546	21.80967937	22.78330139	22.28783552	21.69058782	23.18656227	25.00314113	24.95901453	25.19516145	23.82824782	25.22079952	25.28067243
A0A8I3NLZ5	BLVRA	Biliverdin reductase A	24.19233801	20.74952392	24.08055474	21.90781959	19.08065655	19.77822868	18.73671996	19.51998936	20.73172174	23.31541341	23.58595534	22.62737451	23.95666286	22.02374549	22.75308983
A0A8I3PQ18	TM9SF2	Transmembrane 9 superfamily member	26.23738371	24.03481752	26.6778377	23.95703707	21.09500689	22.02966603	21.74423206	21.83646865	23.18540773	24.65279079	25.74145038	24.61474461	25.94232006	26.99990087	24.70941212
A0A8I3RP14	PFAS	phosphoribosylformylglycinamidine synthase	24.42193177	23.84673417	23.48526026	24.09842582	20.46220853	22.4394602	21.22953027	19.91208493	22.70767369	24.8345618	24.32047606	25.02847715	24.18419246	24.64468849	24.24042924
A0A8I3NW39|A0A8I3RZ41	TOM1L1|TOM1L1	Target of myb1 like 1 membrane trafficking protein	23.69852061	24.22475719	22.34744834	23.15777151	20.91837639	23.45523274	22.09737157	21.46572146	23.76552044	24.35154692	25.36251523	25.08276659	23.5972929	24.81934634	25.62633764
A0A8I3P1K9	LOC475111	Maestro heat-like repeat family member 5	23.49237189	23.26833427	22.30784608	22.79792182	20.89201981	22.71913078	21.44607056	21.37422967	22.51178431	24.50922027	23.68074396	24.52460124	23.12969297	23.60033835	23.80745972
A0A8I3RWG1	TMEM38B	Transmembrane protein 38B	24.74686931	24.37089816	22.88470048	23.55750212	21.45326817	23.03887432	22.07935521	22.24869051	23.96385774	25.2001096	24.77146687	25.15036508	24.21503692	25.39784661	25.09567494
A0A8I3PN34|A0A8I3PNT7	FAF1|FAF1	Fas associated factor 1	22.68549943	21.54819161	21.72421763	20.9407265	18.53122688	20.38947481	20.97068988	18.23067083	21.08124137	22.82590234	21.76472138	23.15654062	21.60115393	22.93971146	23.12678961
A0A8I3ND89|A0A8I3RVS7|A0A8I3RXX9	FBLN7|FBLN7|FBLN7	Fibulin 7	23.59467053	23.39429708	22.23922793	23.73694902	20.11249479	23.71797382	22.07966581	20.93385371	23.82025287	24.78091866	23.76139884	24.50496514	23.26847554	24.88395839	24.73406833
A0A8I3PTC1|A0A8I3PZ32|A0A8I3PZ56	TMEM11|TMEM11|TMEM11	Transmembrane protein 11	23.0767953	22.44062163	22.36337726	22.67933186	19.73522075	21.49870594	21.04033297	20.18110553	21.93690668	23.96048959	23.48196659	23.80873476	23.098899	23.20955575	23.00033448
A0A8I3N523	SLC5A8	Sodium-coupled monocarboxylate transporter 1	23.50747153	20.50832608	25.22292774	21.85654254	18.5752392	19.64422173	19.06866697	19.5812485	18.48752659	22.57088462	24.32608465	23.04654334	24.45297895	23.91367029	25.6727301
A0A8I3NHK3	NA	Heat shock protein 90 alpha family class B member 1	24.90404472	24.17442754	23.46636942	23.66892313	20.41023982	22.57221854	22.1988479	20.43494809	23.8308134	25.29189977	22.69191539	24.71848869	23.98532015	25.41623365	25.53514267
A0A8I3PV44|A0A8I3QBC0	STAT4|STAT4	Signal transducer and activator of transcription	25.84052706	25.13455999	23.16292569	25.13369133	21.70768399	24.60960608	22.98402432	22.70853325	23.6763517	26.94366691	25.93824839	26.74268238	24.82240772	26.31401506	25.90919617
A0A8I3N8R0|A0A8I3RVJ1|A0A8I3RXH1	PDXDC1|PDXDC1|PDXDC1	Pyridoxal dependent decarboxylase domain containing 1|Uncharacterized protein	25.67589647	24.16608995	24.29346696	23.24475471	21.70727801	21.85359516	20.59631976	21.50054702	23.42793514	24.30894931	24.31396864	24.7589129	24.49691903	24.91466348	25.55042559
A0A8I3P9N7	NDUFB6	NADH dehydrogenase [ubiquinone] 1 beta subcomplex subunit 6	24.17914112	24.31371824	23.3419891	24.51162985	21.68549921	23.4012971	22.96297634	21.96946816	23.43461641	24.70828862	24.72968111	25.57822058	24.60022618	24.59519781	24.8853856
A0A8I3MVT0	HNRNPL	Heterogeneous nuclear ribonucleoprotein L	25.281139	25.47647225	24.07911441	23.41053514	21.21819127	21.73314319	21.72984456	21.53131743	23.19231074	25.4184862	24.74952867	25.10590551	25.22611886	24.89682297	24.08392122
A0A8I3P369	AGPAT3	1-acylglycerol-3-phosphate O-acyltransferase 3	25.0202153	23.61105703	24.20143306	23.24838513	21.38790131	21.58925532	21.90789087	20.46301078	22.31211284	24.49510567	24.02342233	24.06579447	24.30700893	23.56450078	22.99387785
A0A8I3NC13	CD81	Tetraspanin	23.8117972	23.23047867	23.59599102	24.16612133	20.49878881	21.70442186	21.16725408	20.77660276	22.55327593	23.84629801	23.36710128	23.90466309	24.05818759	23.67960062	23.99098311
A0A8I3NGU6	CNP	2',3'-cyclic-nucleotide 3'-phosphodiesterase	25.02870608	24.25724099	24.82052707	24.32766347	21.4975706	21.94972444	21.9786048	21.89962692	23.38394031	25.29720493	25.11029497	25.0570134	24.2052712	24.56355225	24.79178179
A0A8I3NK45	MFSD10	Major facilitator superfamily domain containing 10	26.08892588	23.2210726	27.62021996	23.49913755	20.94570134	20.7201087	20.07927679	21.14300749	21.72433149	22.93132946	25.15736826	23.39330725	26.11041037	23.26587302	23.81264431
A0A8I3QAR5	C30H15orf48	Normal mucosa of esophagus specific 1	24.40905846	24.08912876	23.49306556	22.88200526	20.02214121	23.32753965	23.006956	20.355815	23.30597026	24.49614917	23.30432092	24.56864739	23.13885822	24.159372	25.57663598
A0A8I3MR43|A0A8I3MVS0|A0A8I3RU66	SLC28A3|SLC28A3|SLC28A3	Sodium/nucleoside cotransporter	23.57650501	22.12545802	21.70875492	22.59620305	18.59270815	21.82935105	20.67167036	20.2905202	22.76924889	23.97836786	23.08926285	21.58596519	21.70064781	23.24992124	23.43978955
A0A8I3S1Q9	SNAP23	Synaptosomal-associated protein	25.20326288	23.64446711	25.50144753	23.47698747	20.36186306	22.0072705	21.47520944	21.28107865	22.83156378	24.69665939	24.38978318	24.60963495	24.64744741	24.30634055	25.40645225
F1PRN2	MYO1D	Unconventional myosin-Id	24.78542455	24.07687278	23.44417049	22.43937847	21.05635093	23.16739229	23.0871901	20.4988752	23.3810717	25.10548451	22.61532425	24.24004347	24.38226011	24.08758489	25.18227761
A0A8I3RSX7	RDH11	Retinol dehydrogenase 11	24.05211622	23.36634578	23.85457219	23.54855535	20.92109525	21.87812524	21.34064594	21.11738997	22.44685189	24.50015087	23.21138109	24.35409752	24.15061835	23.5778395	23.58604902
A0A8I3N589	NA	Uncharacterized protein	23.35229195	23.25979687	22.18159488	22.54320614	19.08200438	22.15223084	20.49380141	20.61197301	22.8949728	23.95806853	22.6241487	24.53311527	23.3792993	24.06628254	23.53581442
A0A8I3MT57|A0A8I3ND11	LOC609321|LOC609321	Hyaluronidase	23.29505583	22.0210481	22.24754004	22.26835959	19.558338	21.2702465	20.33183639	19.95596295	21.98270849	23.53981057	22.47202273	22.28441146	22.38136577	22.77637522	22.71924028
A0A8I3MT35	UBE2K	E2 ubiquitin-conjugating enzyme	22.03622193	20.39506527	22.33830984	20.42648211	17.48894141	19.16048913	18.88942747	17.98571898	20.10031496	21.56689551	22.06277008	21.85588794	22.24948375	21.33014519	21.37426184
A0A8I3S829	MORN3	MORN repeat-containing protein 3	22.05058592	21.30706737	21.40017053	20.62150763	18.67635608	20.65682846	19.61665602	18.85083296	20.96387763	22.78115763	20.87399622	21.97116307	19.00849438	22.39686792	22.38887018
A0A8I3MV24|A0A8I3NJN4	NDUFS4|	NADH dehydrogenase [ubiquinone] iron-sulfur protein 4, mitochondrial	22.80533848	22.23552533	21.23954799	21.46403194	17.94824228	21.65767817	20.47704227	19.97182335	22.87423492	24.56323538	22.67386252	24.091468	22.21524844	23.69802029	24.76580886
A0A8I3PFY1	SATL1	Uncharacterized protein	23.78887565	22.8191964	22.67578329	23.13262845	20.77668643	22.02858231	25.26413513	20.81837657	22.31381264	24.09004987	24.46885969	24.34375395	22.95372457	22.50484879	22.7324442
A0A8I3NZ56	CLEC16A	C-type lectin domain containing 16A	25.15898347	22.79836267	24.33377448	22.63867348	20.63339644	22.90985111	21.57105948	22.03383276	23.05060413	24.31540271	24.68577486	23.09250891	24.86559893	23.42615444	25.07900486
A0A8I3MSX5	RABGGTB	Geranylgeranyl transferase type-2 subunit beta	23.62775103	22.50596498	22.62013517	22.71567812	21.13990571	21.50817193	20.67616473	20.22711921	21.75156065	22.59517899	24.07084831	23.48768102	23.22445156	22.54296472	22.61711178
A0A8I3NID6|F6XMP7	SGTA|SGTA	Small glutamine rich tetratricopeptide repeat co-chaperone alpha	24.31600792	22.98231393	23.1298464	22.41428936	20.07994376	22.26831728	20.56822092	20.05220275	22.6530404	24.17930945	23.84177883	23.86205407	23.90332578	24.12509869	24.22084857
A0A8I3PKC2	LOC106558389	Profilin	23.55980816	23.7093505	22.85065713	21.64288277	20.82082161	22.30627465	21.74078162	21.08654546	23.16981862	23.30970478	22.82028777	24.47922443	23.14741145	25.79473816	25.78280077
A0A8I3Q5C3	NA	ADP/ATP translocase	26.66016611	24.53139536	27.20457739	25.38121539	22.32222322	23.95828757	22.70593211	23.09094629	24.09026646	25.65898103	26.21944251	25.52076582	26.50475679	25.08181846	25.37786054
A0A8I3MBM2	LCMT1	Leucine carboxyl methyltransferase 1	24.99376986	24.88424154	23.61199658	22.68272388	21.60193562	22.32664439	22.17662164	21.66078148	23.81752789	25.26570221	24.4273573	25.63850521	24.31384788	25.20311714	25.29537006
A0A8I3NIY2	ARRDC5	Arrestin domain containing 5	23.79600393	23.02252123	22.70472742	22.85313836	20.26795306	22.32583909	21.40352945	21.80310707	23.12234169	23.97614479	23.20776356	24.56020097	23.66365666	23.68182451	23.44792652
A0A8I3MKF0|A0A8I3MPW7|A0A8I3RSW6	PLLP|PLLP|PLLP	Plasmolipin	20.52992145	20.98529447	22.1909388	20.88157513	17.84751167	19.342946	18.82326112	18.74655486	20.20003854	21.37929643	21.74860628	22.10516029	21.68871057	21.54220093	22.8090879
A0A8I3MKQ4|A0A8I3PKW8|A0A8I3PNS7	LOC480188|LOC119869089|HNRNPC	RRM domain-containing protein|Uncharacterized protein	23.50184958	21.83827199	25.00694882	23.07525773	20.06911801	20.83205817	20.11567449	20.3628219	21.52186065	22.91329373	23.00151283	22.95806893	23.49616961	23.0167928	22.99095913
A0A8I3NAF3|A0A8I3NBH0|A0A8I3NLE8|A0A8I3NM23|A0A8I3NWM1|A0A8I3RWX7	RANBP3|RANBP3|RANBP3|RANBP3|RANBP3|RANBP3	RAN binding protein 3	23.11404834	22.2863834	22.23086022	23.08283134	20.09526294	21.83318325	23.48335563	20.44957581	22.15180233	23.28594022	23.37203255	23.53915651	23.08067987	23.92550684	23.49780931
A0A8I3PQD0|A0A8I3PQP4|A0A8I3PUM8	ARMC8|ARMC8|ARMC8	Armadillo repeat-containing protein 8	24.77329936	24.13733368	22.99394517	24.39825732	22.23789567	23.02637255	22.7117811	22.60135307	23.66357412	23.86672799	24.3438237	25.09516135	24.26916832	24.02831427	24.03227127
A0A8I3P2K2|A0A8I3P8X5	PRSS55|PRSS55	Serine protease 55	23.27465292	22.55052633	22.6022957	22.30439254	20.03880455	22.27256917	20.8307375	21.26773014	22.79879401	22.6608848	22.92939778	23.16919398	22.07591548	23.13575094	23.04968051
E2RG47	STT3B	Dolichyl-diphosphooligosaccharide--protein glycosyltransferase subunit STT3B	25.74477211	23.6413506	25.88824838	23.41974369	22.23696833	21.85464325	22.12666203	21.76209026	23.50102903	24.98615673	24.16223063	24.46592295	24.9964854	23.41859319	24.17402997
A0A8I3MJL3|A0A8I3MMT1	NDUFAB1|	Acyl carrier protein	22.7490062	22.98811789	23.41125152	23.40680614	20.14965098	22.3889577	20.58704223	20.95764152	22.37491754	24.0100893	23.63110906	24.92092204	24.37295056	22.83633855	24.69465155
A0A8I3Q831|A0A8I3QSE4	PLCD1|PLCD1	Phosphoinositide phospholipase C	22.9805589	20.43809954	22.30589478	19.19646181	19.00145289	18.74592661	19.05566514	18.40507713	19.51348431	22.5501535	22.31816247	21.46959214	23.15437873	22.96983227	21.99014395
A0A8I3N8M5	TMEM126A	Transmembrane protein 126A	23.0975256	22.63154084	22.84564224	22.7495995	20.24854794	21.44869831	20.91466684	20.27514117	21.6666073	22.99987871	23.84828563	23.33738079	22.74637001	22.52213946	21.13066265
A0A8I3S3I8	SLC25A22	Mitochondrial glutamate carrier 1	23.64890674	22.47261119	24.57940084	22.04235457	20.3615968	20.82429836	20.6873813	20.18603238	21.20754641	23.22391738	23.15698655	23.34175797	24.2011438	22.97914138	23.61571592
A0A8I3M9Y6	IARS1	isoleucine--tRNA ligase	24.79316616	23.58977442	23.81107252	22.39861124	22.27217268	22.28760584	21.81284555	21.5283419	23.36057793	24.08249253	23.77480097	24.5145705	24.11396628	24.26912319	24.17824829
A0A8I3PJ93	SPEM1	Spermatid maturation 1	22.96679535	22.94023196	22.27425557	22.78215758	19.94227521	21.15318712	20.46554497	20.34560331	22.29546403	24.06661904	23.43957566	23.60958498	22.70218984	23.53838981	23.11067521
A0A8I3NVQ5	CMAS	N-acylneuraminate cytidylyltransferase	24.51633109	23.06297412	25.17494975	22.2123764	20.93696895	20.35986872	20.74485786	21.27768978	22.4252044	24.68066753	23.85893158	23.57603749	24.37477294	26.0451539	25.42021411
A0A8I3NJL7|A0A8I3P9B2	MOB1B|MOB1A	MOB kinase activator 1B|MOB kinase activator 1A	23.04759469	20.60911162	22.4652773	21.35327634	19.0789645	19.76754195	19.56028913	18.94559821	20.42292724	23.03194975	22.52396725	22.44914703	23.7883012	22.0953958	22.21025766
A0A8I3MF15|A0A8I3RRV6	SLCO6A1|SLCO6A1	Solute carrier organic anion transporter family member	22.63181307	21.24701621	26.09922399	22.5819085	20.11738285	21.87165993	20.53998184	20.81108507	22.05346907	23.73966138	22.89983984	22.91438664	23.54983421	22.31020296	22.09283793
A0A8I3PAE2|A0A8I3PFQ0	AQP7|AQP7	Uncharacterized protein	27.50129368	26.5878959	25.85296692	25.93966275	24.02753614	24.72362768	24.01320877	24.38857171	26.34744125	27.65197922	27.11945123	27.71562763	26.9440341	27.03914727	26.92751969
A0A8I3NU89	SLC25A37	Mitoferrin-1	21.71091389	21.31543981	22.09618615	21.83007967	23.78467291	22.37517141	20.69877503	20.25763128	21.41204449	22.03821841	21.14810187	22.31234076	21.53404276	22.7323373	23.71027668
A0A8I3NTR8|A0A8I3NX47|A0A8I3S1D4|A0A8I3S1E8	EIF4G2|EIF4G2|EIF4G2|EIF4G2	Eukaryotic translation initiation factor 4 gamma 2	24.58989874	21.30678078	24.36284168	22.2463409	19.65959039	20.45550507	19.48527831	19.80255847	21.01553179	23.78091966	23.31955069	22.51236609	23.85406951	22.91300077	22.3862107
A0A8I3PM76|A0A8I3Q2C8|A0A8I3S4S2	DCTN3|DCTN3|DCTN3	Dynactin subunit 3	25.15614498	24.02425896	24.09380988	21.93078984	20.90875796	20.98208781	20.70272044	20.33784433	23.40716852	24.84372241	24.92082688	25.18180149	25.0824367	25.6433643	25.07159721
A0A8I3PGG2|A0A8I3PGP1|A0A8I3PK13|A0A8I3PKN3|A0A8I3PPQ8	TTC39A|TTC39A|TTC39A|TTC39A|TTC39A	Tetratricopeptide repeat domain 39A	28.15387042	25.29544566	26.37290118	24.34513725	23.63927047	21.54198392	23.17874614	26.46842522	23.0383014	27.82557828	28.13049312	28.12472365	28.90018703	27.89259885	26.13869952
A0A8I3N9S4|A0A8I3NH36|A0A8I3NHK9|A0A8I3NMZ9|A0A8I3NWH0|A0A8I3RZ13	MPP7|MPP7|MPP7|MPP7|MPP7|MPP7	MAGUK p55 subfamily member 7	23.19416429	23.0986413	21.95400573	23.5568195	19.92784132	22.7518176	20.56384953	20.66505126	23.20393459	25.25508756	25.01022211	24.82591892	23.0965733	24.55242051	23.99771497
A0A8I3MCD6	HBQ1	Globin domain-containing protein	27.52389678	22.99530893	28.06806969	25.61975536	23.35850796	22.979436	23.25754923	23.63515189	25.84131622	28.57315217	26.62843484	27.53270484	26.99930751	27.5921059	28.37173915
A0A8I3RT18	VDAC3	Voltage-dependent anion-selective channel protein 3	25.31672878	23.64521549	24.96018378	24.085997	22.09157517	22.14039884	23.78660183	22.34560571	22.99576859	26.45382883	25.72534457	25.48957298	25.12750092	23.59552115	25.80011855
A0A8I3RVN4	HINT1	Adenosine 5'-monophosphoramidase HINT1	24.44321507	25.18699104	23.2211411	22.91754941	21.64390116	23.65612526	23.52552233	22.01882103	24.40827189	24.9154604	24.33326081	25.47936	24.51948376	25.19288067	25.6767688
A0A8I3RQE5	CORO1A	Coronin	29.97370434	24.94484424	27.11348673	25.24394459	21.72659567	21.91536523	22.10219666	24.20419368	22.59171415	28.4948463	28.44726841	25.40361566	29.24987027	26.69732654	26.21054873
A0A8I3PPL6	NA	Rab GDP dissociation inhibitor	24.98856298	22.76953506	24.56025707	22.51991857	21.10093551	21.37653176	20.8858839	21.49282782	22.30933283	24.2168178	25.00550563	23.67286085	25.34046097	23.7361672	23.78207618
A0A8I3NJF7|A0A8I3NV00	ITGAM|ITGAM	Integrin subunit alpha M	29.16697047	23.44389777	29.23135217	26.19562521	20.74829629	21.29759361	20.57287303	23.38741	22.08206071	26.92884057	28.43871879	24.43416083	28.7048062	24.79660126	24.98480229
A0A8I3MJ29|A0A8I3RPY3	KDELR1|KDELR1	KDEL endoplasmic reticulum protein retention receptor 1|ER lumen protein-retaining receptor	20.78636194	20.44400123	21.50128048	20.80646593	17.6758194	18.16831895	18.25834773	17.94382589	19.74167347	19.9952301	21.00573132	21.44770293	21.27774796	21.26344012	21.39968152
A0A8I3QTD6	NA	Leucine-rich repeat-containing protein 37 N-terminal domain-containing protein	23.91475376	24.22761761	22.51950006	21.85806718	20.01484305	22.52536157	21.49331311	20.597786	23.67354962	25.04829058	24.78236934	25.89851636	23.56369912	25.46813865	26.66508806
A0A8I3PBW1	PIP	Prolactin-induced protein	26.47713591	24.78214236	27.63310963	25.24311525	22.13136388	23.3498402	22.1052999	24.21386765	24.42552079	25.56083573	27.61822322	27.23036869	26.71637706	25.4564048	26.44760737
A0A8I3MRK7	RDH12	Retinol dehydrogenase 12	27.96304895	23.46925437	28.54516276	25.74637817	20.83362431	21.68254231	21.32599546	24.2925613	22.8963615	26.34779885	27.19980743	25.0769111	27.60676449	24.94402182	25.13987159
A0A8I3PZ59	RAB2B	Uncharacterized protein	23.40666697	22.76145825	22.47102287	22.31515498	20.80272047	23.43990055	20.96411436	20.98368002	21.87622733	24.48660681	23.34934235	24.29913803	23.25965602	23.42518348	23.21875349
A0A8I3QYQ3|A0A8I3SCS0	MGAM|MGAM	Maltase-glucoamylase	28.55812843	23.07239272	29.28893417	26.38774953	21.0127493	21.29195292	20.79501315	23.72326319	22.16032543	26.16551278	28.1811279	24.34929757	28.23889446	24.69691127	24.64931987
A0A8I3PDM9|A0A8I3PDS2|P54832	PON2|PON2|PON2	Paraoxonase|Serum paraoxonase/arylesterase 2	25.02825883	21.3183437	25.87057293	23.79201975	20.78644758	19.65516483	20.30724274	21.06499931	21.64329125	23.7990585	24.36773427	24.14656962	25.02723526	24.52205599	25.6124019
A0A8I3MU73	CRYZ	Crystallin zeta	23.90037469	24.23267719	23.09203206	25.56685247	21.45520163	22.45390986	22.26887177	22.1064468	23.86966821	25.02400669	23.88545282	25.18888976	24.59691701	25.38896799	26.30714379
A0A8I3NRU2	RAB32	Ras-related protein Rab	25.07499163	23.06699064	25.9792529	23.45351843	20.77107863	21.27663073	21.04862961	18.42254965	22.60238312	24.29031249	24.88198993	23.83452927	25.27766235	23.9125743	25.01355218
A0A8I3P4Q1|A0A8I3P8R0	MYH14|MYH14	Myosin heavy chain 14	26.77190814	24.85310187	28.6660019	24.3116817	23.19304078	22.55631519	22.7785769	22.35981159	24.06231116	25.90901523	26.30510319	25.30262386	27.09700508	26.14437149	26.80382229
A0A8I3MRV3|A0A8I3RT59	CAMK4|CAMK4	Calcium/calmodulin dependent protein kinase IV	23.20160095	23.66079247	22.02667368	21.31651147	20.0295724	21.43742689	20.7624245	20.47325341	23.35293329	24.78798341	23.15892087	24.82809875	22.63943185	24.53816176	24.53033196
A0A8I3PKI7	PNP	Purine nucleoside phosphorylase	24.15663802	20.6913962	25.43845968	22.24268865	18.89337411	18.85790668	18.77889771	20.00291258	19.8876352	23.70076411	24.27658482	21.78907327	25.35463405	22.47964282	23.00235081
A0A8I3PTS4	HNRNPF	Heterogeneous nuclear ribonucleoprotein F	25.73257925	22.24881127	24.99791797	22.06969363	20.62069387	20.73228343	19.00754521	21.16094959	22.11444872	24.20967035	25.21326238	23.61649365	25.75463015	24.29590166	23.67776741
A0A8I3P3I4|A0A8I3P3M9	FSIP2|FSIP2	Fibrous sheath interacting protein 2	24.10336107	22.72476395	22.69750621	20.65171561	19.90499447	20.41797644	19.91719038	20.02757482	22.10014504	24.78193072	24.21046906	24.24648561	22.53528732	24.04505689	24.07769057
A0A8I3PXI0	CDC37	Hsp90 co-chaperone Cdc37	25.1642808	23.1728884	22.82838645	20.0939956	20.74913396	22.66562941	20.90359112	20.95684536	22.33386828	25.57627045	24.99269097	25.01950365	24.66458939	24.92333334	25.05817922
A0A8I3PS54	TM9SF3	Transmembrane 9 superfamily member	24.42452526	22.88777407	23.9581072	22.75948391	22.05072911	21.87357841	21.41434344	21.44911712	21.66956322	23.95807413	24.32334269	23.92269633	24.76722292	23.68588192	24.20447512
A0A8I3PH80	MDH1B	Putative malate dehydrogenase 1B	24.8977826	24.88273755	22.88112353	24.49043618	21.84413081	24.05640969	22.744169	22.28032779	24.24718217	25.89674157	24.70646155	26.1818764	24.24412569	25.34657473	24.80042383
A0A8I3Q249	CPT1B	Carnitine O-palmitoyltransferase 1, muscle isoform	24.08018429	23.77557761	22.25723644	23.96263299	21.69292438	23.26468249	22.53602258	21.26610388	23.80295442	25.08160547	24.59352514	25.65586413	23.65801199	24.23590849	24.54542744
A0A8I3NG99	IQGAP2	IQ motif containing GTPase activating protein 2	22.73075058	21.23159256	22.02487682	20.82525725	18.48938261	19.65279836	18.10166187	18.55821682	19.75149499	22.5042591	22.70308066	22.47517498	21.79905542	22.24554115	21.81361924
A0A8I3MYP3	CFAP206	Cilia- and flagella-associated protein 206	23.54521234	22.49741482	22.60583974	22.55944692	20.48675977	21.71516934	21.50812901	21.5308993	21.6741829	24.63886742	22.8563823	24.00481424	22.84465866	22.48557439	23.07711095
A0A8I3PR13|A0A8I3PRF4	NAMPT|NAMPT	Nicotinamide phosphoribosyltransferase	26.40386504	22.67283484	25.14727707	23.42410528	20.41895021	20.75486662	20.40005552	20.72249167	20.76527595	24.96644194	24.65249942	22.7588542	25.14729834	24.38401363	23.89453604
A0A8I3NNI4	PARS2	proline--tRNA ligase	23.87036604	21.8377636	22.07236653	21.41521226	18.55600782	20.94644804	20.59743437	16.0975405	21.86879284	23.29982652	22.60268045	23.65202529	22.40867029	22.32384089	22.45058394
A0A8I3QWI4	SMS	PABS domain-containing protein	23.89582578	21.65242552	23.55132296	21.77775025	19.05175554	20.05881089	18.85558975	19.46076192	20.53741697	23.4553956	23.48716907	23.61749699	23.88345146	22.42974781	23.32639737
A0A8I3N750	GLS2	glutaminase	24.07890314	24.05002536	22.25782745	21.80043795	20.7914769	22.9925777	22.45798809	21.15393318	23.72987577	24.9055274	24.129795	25.06822885	23.46913017	24.100285	24.32942562
A0A8I3NC24	C12H6orf163	Chromosome 6 open reading frame 163	24.15489976	23.49785112	23.23918827	22.66082195	20.900033	22.35627935	21.37068396	21.41689711	21.74974855	24.85860008	23.84475312	24.7858249	23.67359748	25.09019475	25.1417736
A0A8I3NCD2|A0A8I3NGI0|A0A8I3NH83|A0A8I3RW69	LBR|LBR|LBR|LBR	Delta(14)-sterol reductase LBR	27.66679344	22.61465742	28.34402764	25.01900503	22.27524718	23.93443862	22.66491358	23.51981538	23.4194833	25.30423666	26.83453317	23.91306194	26.80598225	23.91247018	23.25203873
A0A8I3P636	WDR54	WD repeat domain 54	23.55909603	22.70743248	22.45515292	22.0391279	20.0414649	21.1304298	21.4668097	20.62536206	22.59880724	22.90268896	22.97277142	23.38966283	21.76091729	22.42733521	22.87311681
A0A8I3MU85|A0A8I3RTN2	TIMM50|TIMM50	Mitochondrial import inner membrane translocase subunit TIM50	21.36895945	20.78456894	21.85736807	20.40119987	18.01606857	19.04167538	18.49581581	17.85290813	19.9053627	22.17631266	21.24969695	22.25835669	21.69954468	21.32518378	21.44832578
A0A8I3RUH6	SPRYD4	SPRY domain containing 4	23.76573127	22.87396581	22.8748381	22.86612728	20.3811113	21.8132398	21.06638977	20.5569067	22.2710835	24.41349495	24.19103465	24.57166205	24.00014374	24.84727851	25.07467288
A0A8I3MJB0	ZAN	Zonadhesin	24.639811	23.92177926	23.9050923	24.22319043	21.37531862	22.52707207	21.60553424	21.98745409	24.38546176	26.03449283	24.71270926	26.18570019	25.05151495	25.17412379	25.24105967
A0A8I3PJB0|A0A8I3PKH0|A0A8I3PPA7	CTNNA1|CTNNA1|CTNNA1	Catenin alpha-1	24.31119074	23.17937505	25.34287642	22.93534064	20.98997291	21.24085595	21.00512586	21.428294	22.06701024	24.06255796	23.97018156	22.21201637	24.98404147	24.27910169	25.21013613
A0A8I3NZ78	MAN2B1	Alpha-mannosidase	26.0524878	22.53161624	25.79732044	26.19453471	20.73082491	20.70538993	19.08222377	21.35611958	21.50406885	23.67540338	25.14706053	23.6908208	25.80409629	23.83234943	23.90316104
A0A8I3N7F2|A0A8I3RV66	STAT3|STAT3	Signal transducer and activator of transcription	25.85471641	23.02940738	25.8189347	23.39826313	21.23994601	22.17592874	21.07186886	22.01629418	22.84948436	24.89723699	25.04974764	24.27999518	25.51978958	24.87017057	23.60833544
A0A8I3MDY9|A0A8I3MNN5	DNAI3|DNAI3	Dynein axonemal intermediate chain 3	24.1577348	24.10641034	25.27591917	23.63884405	21.35565876	22.82591746	21.90279902	21.60771096	23.37355203	24.76371303	25.4576215	24.56482079	28.90082954	23.73034057	24.21045462
A0A8I3NHH8	ALDH7A1	aldehyde dehydrogenase (NAD(+))	22.24069436	21.5206072	21.73232636	21.51592899	19.34494451	20.7831902	20.11120996	18.64051826	21.00166496	22.5717855	21.57132983	22.63295487	21.8634294	22.48434544	23.10349517
A0A8I3S958	LOC478277	Creatine kinase U-type, mitochondrial	25.50230931	21.98087112	25.59211132	22.69920808	21.07253943	21.32457994	20.76150872	21.04295226	22.93802131	23.12330529	24.48593557	24.61934609	25.17699213	24.10336087	23.61128142
A0A8I3NCY7|A0A8I3NK99	|	Armadillo repeat containing 4	23.09336888	22.20673952	21.48668654	20.61096873	19.36552496	20.72612252	20.05819116	19.31736574	22.55914657	22.6904397	21.87944337	23.64902965	21.19657728	23.73894769	23.144078
A0A8I3S7U5	SQOR	Sulfide quinone oxidoreductase	26.56379026	23.88198634	25.95915303	23.82226658	20.66463843	22.02570294	21.38296423	21.39455869	23.25438926	25.61532687	26.12777511	24.8783624	26.88292393	25.67972944	25.72602616
A0A8I3NA78	CCT8L2	Uncharacterized protein	22.92324759	22.44264514	21.87023972	22.72004635	19.73490046	21.27576302	20.67795187	20.53157475	22.8155855	24.27927556	22.53030334	24.35306392	23.11042755	23.98612032	24.02257802
A0A8I3N3J1|A0A8I3NE74	PTPRCAP|PTPRCAP	Coronin	25.57095528	22.75893713	24.39224093	22.08541462	21.27279768	20.76835204	20.88835807	22.26276984	22.12399886	24.70563455	24.15522535	23.70660917	25.34153563	23.27303475	24.34196732
A0A8I3P3F2|A0A8I3PC83|A0A8I3S0R0	MYOF|MYOF|MYOF	Myoferlin	25.61902836	24.58996069	25.90807064	24.63257725	22.91487146	22.4727638	22.5407004	22.23823955	23.50717623	25.59841718	25.02641697	25.46127833	25.8159912	25.4429014	26.54795773
A0A8I3S462	LOC119866150	Disintegrin and metalloproteinase domain-containing protein 1a-like	23.73032583	23.31038868	22.45935103	23.6432528	20.17436473	22.92996992	21.53320211	21.34480618	23.04838241	24.62830023	24.989859	24.88269921	22.89548908	23.50716861	23.64890957
A0A8I3RYB8	TEX47	Testis expressed 47	23.59110628	23.26532311	22.46696021	22.2306247	20.59871801	22.61496428	21.47809385	21.01934619	22.77590651	24.7895993	24.17824062	24.74802594	23.44881666	23.9274269	23.635695
A0A8I3NNE8|A0A8I3P605	EEF1D|EEF1D	Elongation factor 1-delta	26.70115257	25.78855661	25.680975	24.76982057	21.98512463	23.26066425	21.88714289	21.77017261	25.8439069	25.52707551	26.30904982	26.44050647	26.53278492	25.30523055	26.36501288
A0A8I3P1Z0	SPAG16	Sperm associated antigen 16	23.65562332	22.34878065	22.58819295	23.21883378	20.13596128	21.96795273	20.99102442	20.34199723	22.28077143	24.20435963	23.9360846	24.41349163	23.10440858	24.20368072	24.51072942
A0A8I3NBD4|A0A8I3RUL5	EIF3D|EIF3D	Eukaryotic translation initiation factor 3 subunit D	23.83234661	22.29896396	20.07490288	21.41569126	19.18223123	20.42481435	19.81666631	19.38775245	21.84919605	23.42351136	22.08350305	22.86209869	22.72311757	23.35801569	23.56441142
A0A8I3MUZ6	ATP6V1D	V-type proton ATPase subunit D	22.13608446	23.11554757	22.13228686	21.3210494	20.35255292	21.08712092	21.35336618	20.34208133	23.0496836	23.57895969	20.80524875	22.67902219	22.22370092	23.89285678	24.58340427
A0A8I3S3R0|E2R1I5	CCDC39|CCDC39	Coiled-coil domain-containing protein 39	25.68322918	23.83880924	24.5010013	23.97799583	21.57257957	23.06407269	22.54817974	22.17406313	23.79179839	25.70287684	25.20752815	25.27447337	25.26341673	25.68937731	25.7232298
A0A8I3N6U8|A0A8I3NDN2|A0A8I3NTC5	VTA1|VTA1|VTA1	Vesicle trafficking 1	24.21502766	21.71333839	22.69323812	21.51763845	19.06285876	19.9440238	19.02199148	19.39642511	20.59880543	23.18325257	23.05330455	22.79294627	23.64322708	22.74360396	23.39737263
A0A8I3PRU8	GART	Trifunctional purine biosynthetic protein adenosine-3	26.17947887	23.93957113	24.06847503	21.15487102	20.70562586	22.29731365	21.45436149	21.0121534	23.46264056	25.05699257	24.64247743	25.35020374	24.32851291	24.80255379	25.51473668
A0A8I3Q3G4	JMJD7	Jumonji domain containing 7	22.88811154	22.75122437	22.15833882	21.64161066	20.27880257	21.02801471	20.71811644	20.09090604	21.7819085	23.73575121	18.98881704	23.24455539	22.5499406	23.55869893	23.95789079
A0A8I3P8J2|A0A8I3PEI2|A0A8I3S1V7	SERPING1|SERPING1|SERPING1	Serpin family G member 1	23.43653367	21.95442252	24.29533234	21.07382659	21.13945682	20.89864798	19.42249658	20.94214076	21.64434842	23.59865574	24.1286056	22.64847802	23.8281442	23.34314857	23.0415715
A0A8I3N1C7	SPAG17	Sperm associated antigen 17	23.35789919	24.44806652	22.88141786	24.44915778	21.40046618	23.25958498	22.40732288	21.90280434	23.84719308	25.96289511	24.76720504	25.60584244	24.02294225	25.94253968	26.05292383
A0A8I3MPN1|A0A8I3MQJ3|A0A8I3RR87	ELAPOR1|ELAPOR1|ELAPOR1	Endosome-lysosome associated apoptosis and autophagy regulator 1	24.56060585	22.36835034	22.19288257	22.00726756	20.57806848	19.60904377	20.957379	20.18633914	21.43724507	23.1796408	23.21429863	23.63492491	22.97552047	24.31341599	23.88332483
A0A8I3PDA0|A0A8I3PIJ4	TM9SF4|TM9SF4	Transmembrane 9 superfamily member	26.04393599	24.26811656	25.50813613	23.38345496	21.56158721	21.46162064	22.43038761	21.48014855	23.20938649	24.46276146	24.69198479	24.41253609	25.24346875	23.73740237	24.01083593
A0A8I3Q165|A0A8I3Q663	DNAJC13|DNAJC13	DnaJ heat shock protein family (Hsp40) member C13	26.28084929	24.4107404	25.6327005	24.31873855	21.79804571	22.88907706	22.34155401	21.88395634	24.03264873	25.72760363	25.48514666	25.58785082	25.72888892	25.10107888	25.13982304
A0A8I3MHY0	REEP5	Receptor expression-enhancing protein 5	26.46725109	24.21103589	25.64291821	25.65327627	22.21827111	22.91288191	22.43457107	23.05831675	23.72054285	24.81152069	25.6296048	24.3362325	25.77592501	24.65170738	24.65502954
A0A8I3NZW6|A0A8I3P0L2|A0A8I3P286|A0A8I3P418|A0A8I3P8B0	ALMS1|ALMS1|ALMS1|ALMS1|ALMS1	ALMS motif domain-containing protein	25.14584504	24.49569273	24.77047862	24.60434539	23.23756294	24.7988312	23.6818176	22.77655823	23.55931513	24.99900463	25.31029549	25.93286953	25.25591615	25.62248453	25.24871037
A0A8I3Q2U4|A0A8I3Q2V2|A0A8I3Q7Z0	NUP54|NUP54|NUP54	Nucleoporin 54	24.998058	23.47912012	25.68799891	23.15966682	24.76485237	22.60383826	22.22128967	22.30987529	23.33186938	25.56614111	25.20049344	25.26534002	24.65082531	24.656345	25.1988344
A0A8I3PN46|A0A8I3PND3|A0A8I3PSD2	MLF1|MLF1|MLF1	Myeloid leukemia factor 1	23.35700211	24.21027156	21.87686947	23.41958545	20.61227113	23.07793596	22.62841307	21.14935512	24.24440517	24.79264765	23.57621222	24.49565622	23.3960194	25.13647248	25.1670675
A0A8I3N041	ACAT2	acetyl-CoA C-acetyltransferase	23.01726779	23.59694825	22.46124597	22.8190038	20.41602215	21.58768081	20.91656177	20.78022559	20.66358483	23.56335847	21.64232648	23.14576097	23.79845777	23.34259686	24.23576381
A0A8I3PBY9	GLYAT	Glycine N-acyltransferase-like protein	24.48461911	24.27566528	23.39430389	26.53031618	21.07008165	22.96140012	21.33996487	21.95892931	23.87617816	25.46683715	23.95363871	25.70669366	24.22518961	25.46263303	27.41778413
A0A8I3QFL9	ACOT9	Acyl-CoA thioesterase 9	24.42914704	22.58279672	24.20903185	23.60603674	20.27123488	21.56379216	19.22424115	20.69323401	22.85539546	24.07738635	24.32738551	24.51210288	24.85553409	24.6978635	24.89358759
A0A8I3Q110|A0A8I3SBI9	EPRS1|EPRS1	glutamate--tRNA ligase|Glutamyl-prolyl-tRNA synthetase 1	25.43820689	23.14044318	24.20844031	23.11330661	21.60523774	22.6442694	23.4037022	21.25899172	23.40519752	24.02029071	23.76981493	24.10465727	24.42342662	23.55732601	24.01074723
A0A8I3SCB6	GCN1	GCN1 activator of EIF2AK4	25.25608662	23.15143108	23.87433736	23.46317899	21.65871521	22.33195541	21.99856945	24.78539989	22.7652065	25.17747599	23.77409637	24.78033989	24.08890276	24.63603151	24.14901715
A0A8I3QYU2	NIPSNAP1	Uncharacterized protein	25.14030805	25.5986969	24.15594817	24.1862672	22.93105231	23.63933091	24.49960378	22.67953261	22.94670361	26.13681089	25.68342546	25.65519775	25.14737369	27.21815593	26.78094738
A0A8I3N5R9	SLC25A24	Uncharacterized protein	24.57521988	23.10481836	23.55810816	23.56892312	20.67198171	22.49830736	21.33416486	21.17357309	23.16121052	24.81159123	24.92948083	24.45504541	24.11951619	23.34341329	24.50840366
A0A8I3PDE1|A0A8I3PJA6|A0A8I3PMU1|A0A8I3PRJ4	EPS15|EPS15|EPS15|EPS15	Epidermal growth factor receptor pathway substrate 15	23.79216939	22.55832667	23.07887174	22.62003768	20.40861908	21.7764725	21.37161018	20.66673995	22.81386603	23.27766388	23.40373416	23.8369022	23.2624244	24.03362635	24.18171063
A0A8I3P2D4	DYNLL2	Dynein light chain	27.16037917	30.41496361	25.4771544	29.63371481	25.56359631	27.81516725	27.91594663	24.76371406	30.5601255	29.423123	29.19736875	29.82643903	28.81657659	29.58242923	29.68212212
A0A8I3MSR7	PHPT1	14 kDa phosphohistidine phosphatase	23.39261183	22.91061568	22.69760668	22.26132082	20.5697151	20.92882122	21.17149116	20.90623565	22.56836369	23.71222529	22.92605169	23.12665871	22.52260006	23.73792546	23.77025628
A0A8I3NGG0	VWA8	von Willebrand factor A domain containing 8	23.84534698	22.02551639	20.88546883	22.83862076	19.55200349	20.73380741	20.3077983	19.76765798	21.51640619	23.43560175	22.39916556	22.53147144	23.02716356	23.30579816	23.37658867
A0A8I3P7U2	FAM3D	FAM3 metabolism regulating signaling molecule D	24.32078572	22.11853108	23.79326427	23.37633667	20.35375471	21.17659326	20.56307124	20.6509991	21.23395876	24.47944927	23.46393599	23.63059481	23.67632991	25.70074521	25.26134735
A0A8I3MXN8|A0A8I3MXS7|A0A8I3N0B4|A0A8I3N0F5	ENPP3|ENPP3|ENPP3|ENPP3	Ectonucleotide pyrophosphatase/phosphodiesterase family member 3	22.99160437	22.58935652	23.65497198	23.54373069	20.3265549	22.63134515	21.10101909	20.75406726	22.79118059	24.04210815	23.00092926	23.17177347	23.99319707	23.45949145	23.63143284
A0A8I3P3K5	CFAP74	Cilia and flagella associated protein 74	24.0180394	21.81609572	26.13761767	23.17319578	20.33973995	21.65974705	20.61811349	20.53562012	22.34347725	25.40954501	24.14724803	23.92182422	24.33395178	24.01274337	24.32667126
A0A8I3Q3L6	SRPRB	Signal recognition particle receptor subunit beta	23.93763828	23.56815374	23.94400818	23.20557275	20.55597921	21.16699194	21.06223073	20.68095584	22.42701928	23.90251031	23.37186174	23.64085739	23.62266937	23.42111873	23.86522428
A0A8I3QKL0	PCNA	Proliferating cell nuclear antigen	22.86908782	22.83295469	21.69437746	22.23175793	19.84904655	21.76975561	21.03550567	20.2219582	22.46915267	24.29375547	22.41076195	24.06849323	22.14337911	23.14587307	22.92219534
A0A8I3NPT3|A0A8I3NPV2	MICOS13|MICOS13	MICOS complex subunit MIC13	20.8790094	22.79855581	21.54532195	21.5559306	20.19798534	21.5256649	20.83474402	19.8269661	22.7494166	21.40331884	21.75335983	22.69734283	21.84419877	22.60177162	22.74268582
A0A8I3PQV4	ARMH1	Armadillo like helical domain containing 1	23.10771736	22.40948206	22.44632839	22.49666984	19.93663386	21.41705154	20.1979769	20.565502	22.17066018	23.94632775	23.12284709	23.76087249	22.8036157	22.9728702	22.95172198
A0A8I3N2Q1	SAMD15	Sterile alpha motif domain containing 15	22.82216613	22.34001617	22.73979908	22.45363128	20.04060496	21.93031544	20.78922521	20.66440789	21.77562702	23.28898701	22.91436062	23.00619054	22.60750221	23.17680988	23.08251205
Q28250	SPCS2	Signal peptidase complex subunit 2	24.17626068	23.70085117	23.24919761	20.4461042	22.24444577	23.23501502	22.6626843	22.01395281	23.67899967	23.86281598	23.4195236	25.49425355	23.32630303	23.0524895	22.39378951
A0A8I3MV04	CAPNS1	Calpain small subunit 1	23.42754827	21.26516085	24.14665937	23.03670098	20.27036501	21.03392204	20.68427354	20.64310293	21.21466099	23.6032725	23.86610006	22.6097073	24.11997219	23.62498519	23.51055302
A0A8I3PCL5	UBE3A	Ubiquitin-protein ligase E3A	24.76029397	23.66016562	23.45711042	20.66740916	21.07898284	22.24502884	22.08780061	20.47677551	23.48256906	24.72689138	24.23302073	25.32707166	24.2226065	24.56397251	24.4526606
A0A8I3P4T1	TNFAIP2	TNF alpha induced protein 2	23.59157714	23.91107614	22.57926542	23.66867871	21.02855407	22.8262063	21.73689542	21.97013594	23.23306429	24.93011875	24.3095646	24.84948497	23.6177104	23.99275458	24.40118815
A0A8I3P5P2|A0A8I3P7V9	EDIL3|EDIL3	EGF like repeats and discoidin domains 3	24.1719757	23.12443259	25.10844719	22.34077764	25.10819886	23.81018765	22.09197599	22.37905857	24.46228374	25.57586673	25.20528052	25.84138651	24.45340748	26.19654385	26.30655875
A0A8I3NCK4|A0A8I3NME3|A0A8I3NN08|A0A8I3RZP2	CYRIB|CYRIB|CYRIB|CYRIB	CYFIP related Rac1 interactor B	26.51091527	23.85534653	26.41544155	24.54018853	21.73663061	22.15281661	22.02005578	22.55737934	23.36840868	25.51962667	26.56965854	24.97207717	27.08022208	25.04461541	24.65453365
A0A8I3PUB2	CHKB	ethanolamine kinase	25.12985074	24.94622397	22.78733253	23.33146751	22.67503173	23.14513688	23.80430986	21.61307778	24.70844401	25.46302947	25.26799814	25.66981415	24.51834133	25.07027273	24.76403196
A0A8I3MPT7	SPATA19	Spermatogenesis associated 19	25.03336392	24.63177364	23.42524345	23.86292992	21.35210561	22.48293004	21.6640458	22.31800372	23.88411624	25.3809681	24.80090428	25.9066515	23.5385472	24.86828952	25.03204808
A0A8I3N0R3	AGR2	Anterior gradient 2, protein disulphide isomerase family member	25.16783023	23.02117019	22.99491579	23.09469151	20.69413253	21.57018103	20.64813588	21.04282473	21.80093875	24.68392108	25.72469784	24.28439449	25.77041882	24.71567222	25.3466509
A0A8I3PQI0	D2HGDH	D-2-hydroxyglutarate dehydrogenase, mitochondrial	24.039579	22.84718625	24.02932791	23.17062907	20.06955356	21.32391407	20.81355911	20.58527985	22.19947482	23.62531196	23.71180059	24.68533037	23.47962137	23.67012608	23.66848089
A0A8I3NLK8|A0A8I3NPR9	SACM1L|SACM1L	Phosphatidylinositol-3-phosphatase SAC1	26.39615773	23.4317838	25.70556932	24.60051967	21.53755926	22.08424347	21.86275899	22.0725679	23.07628203	25.15478851	25.55138863	24.87886649	25.99679407	24.2108008	24.08922467
A0A8I3NT37	RAD23A	UV excision repair protein RAD23	24.14217342	23.55824227	23.14322814	24.33744506	21.34362335	23.26248435	22.25213506	21.72559966	23.66918446	24.49860858	25.13525372	25.08447735	24.05347747	25.69361086	25.57282794
A0A8I3RZB3	DDX56	DEAD-box helicase 56	25.28096577	23.47373117	25.11529532	22.6837657	20.6496846	21.46228208	20.83237359	20.88768553	22.24664808	24.18209675	23.6258644	24.58381117	24.38409435	23.7910686	23.77480285
A0A8I3NMJ3	MMAA	Metabolism of cobalamin associated A	24.4427969	24.63866404	22.78258533	23.65027945	20.80617872	23.65986446	22.64525087	21.08624926	24.10728992	25.3106504	22.56575838	25.14627896	23.83348973	25.10871679	25.68490936
A0A8I3NTX0	HSD17B11	Estradiol 17-beta-dehydrogenase 11	25.91633932	23.20089981	24.4194374	23.79164344	18.44126132	21.19613334	18.36912794	20.59389905	22.35380635	23.78373496	24.57629599	25.50415673	25.4130454	25.41612602	25.84861551
A0A8I3PCK6	CCDC27	Coiled-coil domain containing 27	23.51872508	21.95585823	21.67450414	21.87195485	18.29174837	20.88030516	19.37513377	19.25143282	21.73944726	23.61600935	23.1863692	23.64855147	22.93904947	23.54024295	23.88799074
A0A8I3PVK3|A0A8I3Q3Z1	COPS8|COPS8	COP9 signalosome complex subunit 8|COP9 signalosome subunit 8	23.40050734	23.43624871	22.33887418	22.95042682	22.19685502	23.05549123	22.22841908	21.47625821	22.33170369	23.68622694	22.72143569	24.79012017	23.04533914	23.95431201	24.82010828
A0A8I3MAB5|A0A8I3MAD8|A0A8I3MAH9	TRMT11|TRMT11|TRMT11	tRNA (guanine(10)-N2)-methyltransferase homolog|Adenosine 5'-monophosphoramidase HINT3|tRNA methyltransferase 11 homolog	22.38243034	21.02847759	21.99895447	20.18531217	18.53402976	20.08727526	17.90755961	18.84086986	19.64991741	23.01846639	22.59553067	23.10050632	21.27177296	22.05882486	22.82453186
A0A8I3NX81|A0A8I3PHW7	AK3|LOC119881600	GTP:AMP phosphotransferase AK3, mitochondrial	25.61469911	23.14759143	24.85995813	23.44583973	20.29278287	20.97068074	20.23778196	20.97230959	22.62531081	25.61596707	25.58407888	24.54892017	26.15925962	25.60739601	25.79462411
A0A8I3PK73	NA	Actin like 10	23.92761089	24.13624726	22.17930502	23.01639664	20.32573831	22.72586829	21.13129338	20.54677701	24.09344836	25.24697019	24.18530001	25.54141197	23.58251317	24.52707887	24.69343785
A0A8I3NYE5	MTX1	Metaxin	22.71683219	23.41056332	23.26243805	22.35798461	20.89863267	21.89153356	21.49095565	22.33965249	23.09308156	23.49606569	23.25544076	24.13208291	22.48801348	23.7334578	23.80513254
A0A8I3NDF5	ADCK5	AarF domain containing kinase 5	24.0965675	24.38774921	22.82951533	24.04688814	21.08161025	22.9041807	22.19774474	22.95869509	23.51325823	24.79276386	24.27553812	25.4788286	23.9095417	23.911751	24.42389922
A0A8I3PNY2	HPRT1	Hypoxanthine phosphoribosyltransferase	25.02302523	22.15578306	24.98525848	24.43782906	20.57190847	21.65479117	19.36499307	20.93675874	23.18472691	26.69062127	24.86155391	24.16323735	25.30973548	24.09088614	24.73740233
A0A8I3NDG4|A0A8I3RVF8	PHYKPL|PHYKPL	5-phosphohydroxy-L-lysine phospho-lyase	23.75537979	23.54041517	22.82145621	22.69089361	21.75548486	23.02496799	22.47475081	22.21116708	23.35681751	24.01000008	23.33706519	22.91608204	22.74277398	23.80621211	23.82517572
A0A8I3PI46|A0A8I3S6W4	KARS1|KARS1	Lysine--tRNA ligase	24.63808559	23.99129605	24.93186667	19.37870049	21.57051371	22.77455433	22.41931719	21.84100314	24.36755313	25.00806887	23.82751279	24.99869376	23.93816988	24.65484341	24.62945437
A0A8I3MVT5	AARS1	Alanine--tRNA ligase	24.11757643	22.27784169	23.17285117	23.34398754	22.08588841	21.85388564	21.67551943	22.08086333	21.97730814	23.97551386	23.47804348	24.26235366	25.45520786	24.5189662	25.06040353
A0A8I3NFG5|A0A8I3NLC2	SMYD4|SMYD4	SET and MYND domain-containing protein 4	23.23886191	22.73616003	19.97631768	23.0091407	20.2405429	20.35888757	23.78899468	18.39340852	22.29826725	22.91047946	23.18519418	23.37871319	23.96850492	23.49000118	22.52653679
A0A8I3NS24	ADGB	Androglobin	24.32483781	23.23766297	23.0666789	23.69863857	20.94060168	22.31237509	21.67473225	21.30081162	23.37921651	24.94271703	24.88878312	24.78188872	23.71809441	24.12800012	24.25427841
A0A8I3Q259|A0A8I3SCE2	STX2|STX2	Syntaxin 2	23.84257174	24.21019899	23.03174197	23.16710076	21.4352636	22.56851111	22.47052191	21.41210136	24.3994485	23.92875394	23.89958236	23.7511883	23.55098457	23.77429017	23.83207219
A0A8I3MFU7	CFAP20	Cilia- and flagella-associated protein 20	23.44301141	25.05922365	22.27345708	24.36302446	21.39824463	24.58560678	23.36462426	21.50594403	24.3258995	24.40221198	21.73105219	25.18123586	23.15459336	24.55188321	25.12717055
A0A8I3N837|A0A8I3NC95|A0A8I3NCL5	FSD1L|FSD1L|FSD1L	Fibronectin type III and SPRY domain containing 1 like	24.92659902	23.91373606	23.7035091	23.59801872	20.96889959	22.62634239	20.97620659	21.39958466	23.27809765	25.49276417	24.52182335	25.25096361	23.48042135	24.93526129	25.36637132
A0A8I3N4W0	NA	Longin domain-containing protein	22.2020732	22.27152519	21.69980897	21.10578607	19.66393762	19.68583214	20.64703133	19.4465853	22.25827475	22.92921921	22.22176198	23.25236115	21.90951723	22.66318399	23.28071354
A0A8I3PT27	NUDT3	diphosphoinositol-polyphosphate diphosphatase	22.0040879	20.96320574	21.83069847	21.1948653	18.6865965	20.84394616	19.58035112	19.39249361	20.97969317	21.93334919	21.72017433	22.1862422	21.63246701	22.32973427	22.0914917
A0A8I3NHR2|A0A8I3NRF2	KCNU1|KCNU1	Potassium calcium-activated channel subfamily U member 1	23.03019969	23.03639083	21.88170894	22.43037842	19.6802981	21.84080726	21.65582185	20.1117118	22.79750315	24.6209014	23.17924221	24.08007384	22.85992215	23.36385629	23.35933722
A0A8I3NCP9|A0A8I3RX91	PIP4K2C|PIP4K2C	Phosphatidylinositol 5-phosphate 4-kinase type-2 gamma	23.16555296	19.46910696	22.93305603	21.6844831	18.99192909	19.68171346	18.45998358	19.34089764	20.74328709	22.75804848	22.77067461	22.67368626	22.97684694	22.99395943	23.16078573
A0A8I3RTX9	KPNA6	Importin subunit alpha	21.31009574	20.16311493	20.31601142	19.35183374	17.359984	17.66300253	17.83388519	17.446636	19.28470915	20.82243214	20.96831077	20.4293611	20.36951756	20.4351229	21.1150415
A0A8I3NB55|A0A8I3NES5|A0A8I3RY65	LOC482849|LOC482849|LOC482849	Uncharacterized protein	23.09914762	23.15854463	22.86039902	23.23405748	21.37468931	22.11895503	21.34882079	21.62271486	23.50828846	24.08623412	24.108038	23.36034528	23.63608149	23.44545026	23.13103206
A0A8I3NV96|A0A8I3S1S5	DDX1|DDX1	ATP-dependent RNA helicase DDX1	25.34458542	22.08825136	23.12040455	23.29554474	21.37332924	21.22379956	21.11729206	24.31057791	22.48528518	25.11262019	23.95608356	23.46012327	24.20907713	24.29357601	24.51485746
A0A8I3MBF5	RUVBL2	RuvB-like helicase	25.48320155	22.71955766	24.12014953	22.16524469	24.14337455	21.01465384	20.95752611	20.42907074	22.25620071	24.34833642	24.0319003	23.35991737	24.83731494	24.23828714	24.35375065
Q9ZZ62	MT-ATP6	ATP synthase subunit a	23.75003411	22.738307	22.88024128	23.60783428	20.52757562	21.87194913	21.14493802	20.9715867	20.85801091	24.01409466	24.21056467	24.02215946	24.14244037	21.79916068	23.63523456
A0A8I3PA34	PTPMT1	Protein tyrosine phosphatase mitochondrial 1	21.8273865	23.90969631	21.66098155	23.74522604	20.6348824	22.93052033	21.75314055	21.20158165	23.5227044	24.64384626	22.05776592	25.03244517	21.83604389	24.32821955	24.48760768
A0A8I3NVE5|A0A8I3P654|A0A8I3PDL0|P38377	SEC61A1|SEC61A1|SEC61A1|SEC61A1	Protein transport protein Sec61 subunit alpha isoform 1	22.13506303	22.44476107	24.92714408	22.0221542	19.71086951	21.10810714	21.0559352	20.35682993	21.52703302	20.73086518	23.76245256	21.08112402	23.42284814	21.92456945	22.45304171
A0A8I3PET9	HRG	Histidine-rich glycoprotein	24.89529373	22.0207741	24.09064927	21.00540945	20.68263193	20.56539076	20.19510542	20.39028542	20.7201908	24.85281399	24.86614352	22.55698915	24.51957552	23.75679903	25.49760508
A0A8I3MHZ5	AKTIP	AKT-interacting protein	21.43114041	19.9658604	21.49874569	20.39289319	18.82719642	20.06789331	21.43114041	18.31249629	19.44193486	22.52246062	21.97782179	21.53913892	22.06409029	20.75889978	21.01000745
A0A8I3S0E9	ARL9	ADP ribosylation factor like GTPase 9	23.58943261	22.03943022	22.61762361	22.69870551	20.51427439	22.12894175	21.10688741	21.34486956	23.16050281	24.88560172	23.27167671	24.2118667	22.13602573	23.54141433	24.08848523
A0A8I3PU69	RNF123	RING-type E3 ubiquitin transferase	22.75316796	21.6134256	22.01538471	22.68083276	19.89715963	20.76400252	22.68083276	19.61813945	20.96204911	22.82396875	22.19289471	22.79816247	22.43190853	22.68083276	21.86459708
A0A8I3Q7Q9|A0A8I3QCU9	OSCP1|OSCP1	Organic solute carrier partner 1	23.14046776	22.65230483	22.05937108	21.64454177	20.15321632	20.81952956	20.40743107	19.58484491	21.78120539	23.66699926	21.9692997	23.85629705	22.12970144	22.82932644	22.0533125
J9P5K9	LOC480492	Lysozyme B	24.78539932	24.38561262	24.17970445	25.54204759	21.47786658	22.61347095	21.49836084	23.36685408	23.52749644	25.23341633	25.08318833	23.98594222	24.2918229	25.44809883	25.09161111
A0A8I3P9J4|A0A8I3PAD4|A0A8I3PDY7|A0A8I3S5H8	OSBPL9|OSBPL9|OSBPL9|OSBPL9	Oxysterol-binding protein	24.05739892	21.54305696	23.16748927	22.09737414	19.85690396	20.51917809	19.72031464	19.72909936	21.72424528	21.83610858	22.97077008	23.49698348	23.319696	22.76943059	22.81594822
F1PCR0	MGST3	Microsomal glutathione S-transferase 3	23.8775762	23.14651906	23.11577537	24.19708675	20.16861012	22.4570072	20.39497547	21.01402585	23.10982553	23.49162412	23.91571689	24.26159894	23.48137863	23.85839985	23.97917388
A0A8I3P1B5	ACOT13	Acyl-CoA thioesterase 13	24.64330944	24.14308613	23.68507968	23.89712597	21.02515393	22.30001864	21.73494993	22.16708466	22.62675037	25.04520022	23.0117322	24.62160379	24.07913111	25.25673339	25.90047257
A0A8I3MLZ2	RIMOC1	RAB7A interacting MON1-CCZ1 complex subunit 1	22.38658805	21.34217318	21.84898168	19.56963003	18.65157434	20.9501779	18.16901495	18.40157277	20.39582329	22.57255038	22.49960919	23.20668692	22.21466188	21.5649663	22.25665257
A0A8I3NPX8	TXN	Thioredoxin	26.10352782	22.98319019	26.16202261	25.74103936	21.60495821	21.76845011	22.55350718	22.69808263	22.04166331	25.87098385	27.36586493	24.58409761	27.5839769	25.69861494	25.38535983
A0A8I3NHK0|A0A8I3NJI4	SH3BGRL3|SH3BGRL3	SH3 domain-binding glutamic acid-rich-like protein 3|SH3 domain-binding glutamic acid-rich-like protein	25.40710062	23.78068594	25.6966763	25.23867407	21.92646082	21.86403467	22.08959663	24.08868316	23.9486068	25.39091404	26.09233686	25.09396862	26.3707893	23.89615104	24.2155614
A0A8I3PXG4	CIMIP2C	Ciliary microtubule inner protein 2C	20.61413961	23.93333166	21.6305702	22.20653686	19.85303477	22.08600593	21.53190297	19.26366195	23.25983771	23.25463486	22.48701092	24.29693492	21.18393783	24.6422047	25.55498154
A0A8I3P2H9	PLTP	Phospholipid transfer protein	24.56911945	22.02286298	23.01977851	23.14292136	20.2382646	21.78005299	21.0519083	19.91115632	21.95365875	22.78647526	22.6400762	23.7075231	23.50599351	22.97836679	23.43799173
A0A8I3NWS4	HNRNPR	Heterogeneous nuclear ribonucleoprotein R	24.29523036	21.77703427	23.10342044	22.11700604	20.19386581	20.57514718	19.64185689	20.47014829	21.4642548	25.50014327	22.72957679	22.75371886	24.40103885	23.77572138	23.92048813
A0A8I3NIS5	RRAGA	Ras-related GTP-binding protein	23.46942111	22.44196337	22.71456153	21.92942376	20.27279554	21.20418657	21.09351855	20.38746618	21.9592645	22.59820318	22.6957605	20.78535664	23.33686393	23.9862523	22.62390112
A0A8I3NUC8	OVCA2	Esterase OVCA2	22.69790582	21.25393665	21.69459093	20.93917976	18.85039131	20.20294448	19.31213867	18.79821494	20.93395932	22.50732272	22.3482919	22.06427732	22.11313902	22.30668548	22.16517756
A0A8I3NVJ7|A0A8I3S187	FABP12|FABP12	Fatty acid binding protein 12	23.2510447	22.94607003	21.53721276	19.99418797	19.21026255	20.533598	20.97738821	19.22007247	21.97852791	23.7581162	22.33316311	23.14852963	21.19111137	22.77953335	22.96044208
A0A8I3NSE2	COPZ1	Coatomer subunit zeta	22.74220817	21.61465027	22.4621251	21.25248548	19.25815436	20.32206454	19.8605334	19.77990304	20.29104056	22.51362449	21.89273068	22.04307748	22.79616089	22.15026093	22.11068122
A0A8I3QCN3	NA	Uncharacterized protein	22.11184144	21.85625375	22.34491656	22.77424837	19.84997219	22.49075963	20.32108355	20.443329	22.20886059	23.22870304	22.47532593	23.19199853	22.26265125	22.9478249	18.68512426
A0A8I3Q0J1|A0A8I3Q5H4	VPS18|VPS18	Vacuolar protein sorting-associated protein 18 homolog	23.25345009	21.87161856	23.14762275	21.14367826	19.63903093	20.71592208	20.40547743	19.39967035	22.06558643	23.20598819	21.65692938	21.61786242	21.81791169	21.90279644	21.45376207
A0A8I3S9S8	PXMP2	Serine/threonine-protein phosphatase PGAM5, mitochondrial	25.30292562	24.89120389	22.92568653	24.50309166	21.89044855	23.19833527	22.57743426	22.29330418	24.60358056	26.23659633	25.37194104	25.7002433	24.56228781	25.36168108	25.93998593
A0A8I3NFM4|E2RQ15	RAB25|RAB25	Ras-related protein Rab-25	23.31423534	21.76965006	25.30035534	22.71150008	20.21555923	20.85467977	20.52678312	20.28504359	21.15824067	23.53354609	23.92845122	23.31340319	24.77315935	23.61718969	24.13757662
A0A8I3NA03	NAGLU	N-acetyl-alpha-glucosaminidase	23.40443455	21.84381044	22.40749444	22.30089871	20.46870408	20.35937261	20.55460714	20.27856518	22.17226515	23.68960725	23.47662391	23.47705983	22.64162052	23.5701959	23.28712892
A0A8I3PNL6	TTC39D	Tetratricopeptide repeat domain 39D	23.47692302	22.29299762	22.74979297	24.2075932	20.75694425	22.45507013	21.77960581	21.39231688	22.30394276	24.59202929	24.9350939	25.15611229	23.7723006	22.75631916	23.62033444
A0A8I3Q499	SIRT3	NAD-dependent protein deacetylase	23.47423254	22.7736674	23.29208511	23.06964327	20.51731099	20.75050226	21.16566922	21.08401872	22.97862469	24.03467614	23.54098169	24.01914005	23.71312567	23.38709957	23.6752924
A0A8I3MFV5	LOC102156626	Membrane cofactor protein	25.08275379	24.01744999	23.12910857	24.58546553	22.06561762	24.33519852	23.59277224	22.77901823	24.13793301	25.7244985	25.02784882	25.42113833	24.57431289	25.37523653	24.26229194
A0A8I3QDX8	CYBRD1	Plasma membrane ascorbate-dependent reductase CYBRD1	22.07611821	20.10594621	21.21408503	19.86118668	18.25211321	19.53107776	19.58459681	18.32271998	20.81260654	21.38274926	21.08720774	21.259048	20.9630923	19.62074246	20.79135759
A0A8I3MEN1|A0A8I3MM92	ARCN1|ARCN1	Coatomer subunit delta	25.82552428	22.58319329	25.37104872	24.38539394	20.6519674	21.20441293	20.04064052	20.98690729	22.33566542	24.38627056	25.00711407	23.69493365	25.49749421	24.75772022	23.69966063
A0A8I3PCQ0	RAB8B	Ras-related protein Rab-8B	23.79987292	21.57675077	23.5546808	21.21869484	20.60243483	20.19776312	22.87529686	20.49838684	21.2264842	23.43987666	23.70466497	22.88528192	23.97344408	23.12177614	22.81105788
A0A8I3Q0H4	CHP1	Calcineurin B homologous protein 1	23.50064064	20.98634918	23.78939378	20.34213383	18.14939721	20.06723015	18.90278966	19.25906045	20.4284109	22.12607326	22.40018524	21.81106555	23.08950027	21.98078432	22.67917126
A0A8I3MNA6	ABCA15	ATP binding cassette subfamily A member 15	24.10506174	24.12815879	22.88707699	23.37764893	21.02849117	22.20495786	21.59833126	21.47036317	23.30776012	25.04417517	24.88516502	24.44845495	22.9574106	24.41596642	24.37514451
A0A8I3RRE4	FAM210A	Protein FAM210A	23.8355592	23.75445306	22.84823157	23.56195419	20.44044269	22.73967446	21.67870166	19.96629062	22.95858738	24.29282661	23.92269635	23.89271032	23.87960157	23.32689289	23.74773084
A0A8I3Q1X7|A0A8I3QKW1|A0A8I3S7B3|A0A8I3SCF9	SEC24D|SEC24D|SEC24D|SEC24D	SEC24 homolog D, COPII coat complex component	24.47870999	23.13592703	23.09320337	22.12695335	21.83221433	23.94955188	22.20437732	21.20454142	22.27273452	24.23811033	23.31006473	23.07642231	23.33812358	23.31123393	23.3945146
A0A8I3NI74	CTH	Cystathionine gamma-lyase	22.42621993	22.08502597	21.61095651	20.22516672	19.14396468	20.54383415	20.55271132	19.10523493	21.2404663	24.35315213	21.65308199	22.98735375	22.42743584	21.60165124	22.29199502
A0A8I3Q7E6	DTD1	D-aminoacyl-tRNA deacylase	25.26121384	22.85002556	24.77583222	23.4599282	21.8822629	22.24954436	21.92874318	21.93702626	22.96594139	23.93352113	24.37317691	23.91621176	24.93636941	23.96947974	24.14000796
A0A8I3PGA8	TMEM231	Transmembrane protein 231	22.73353578	21.88119096	22.01342366	21.66648558	19.53134788	20.34585546	20.16486999	19.22815118	21.26995333	22.7592481	22.6947733	23.06283079	21.88940759	22.55725403	21.76154324
A0A8I3NKR0	ARHGAP9	Rho GTPase activating protein 9	25.33398107	21.7837774	24.46758166	22.51962378	20.58789509	20.9872459	20.49922885	20.59686351	21.62708561	24.25830462	23.90738252	23.93752834	24.6800959	23.3136719	22.5824711
A0A8I3MQK7|A0A8I3MST0|A0A8I3MXF2|A0A8I3MYB7	SLC36A1|SLC36A1|SLC36A1|SLC36A1	Solute carrier family 36 member 1	20.90432425	19.26591095	20.76008472	20.15737268	17.33114649	17.9630716	17.26836418	17.24087392	18.36146614	20.62430804	20.54773801	20.09597252	20.49856227	19.91168517	21.37084756
A0A8I3NVS4	NDUFA13	NADH dehydrogenase [ubiquinone] 1 alpha subcomplex subunit 13	24.02567151	24.63651868	23.01597854	24.11590671	21.63152563	23.94958628	22.196907	21.97332908	24.31908753	24.63272543	23.93738247	24.89490171	22.40071235	25.33835979	25.64588485
A0A8I3QBG5	SF3B1	Splicing factor 3b subunit 1	24.412449	21.45700403	24.19291692	22.56002701	21.13461107	21.30544706	20.52141134	20.96752465	21.70624207	24.36469835	23.97034298	22.36960791	23.99691858	23.521591	22.9685537
A0A8I3MXC3	IBA57	Iron-sulfur cluster assembly factor IBA57	21.22432484	18.89289404	21.51947433	20.13670487	17.16991347	18.50076812	18.16362207	17.6408042	19.45567959	22.11643737	21.04624718	21.08328479	20.47432613	21.22706571	21.31548154
A0A8I3MUF8	KRT27	Keratin, type I cytoskeletal 27	24.81064693	22.77013862	24.24908338	23.16067162	21.44507451	22.43562839	22.26488871	21.28705871	23.44557317	23.91087763	23.95207768	24.81200643	24.35469564	21.9932586	23.49134851
A0A8I3NZ11	CEP135	Centrosomal protein 135	25.76320476	24.88674936	23.75772877	26.17160836	22.17195352	24.20944802	21.91810173	24.07659693	24.24300981	25.7640359	26.08272425	24.98194219	24.64870754	24.67699981	25.14002449
A0A8I3RYJ3	MSTO1	Protein misato homolog 1	22.5908064	22.77795048	21.96309035	21.42335899	20.11129807	19.40539597	16.66547156	20.05603255	22.19896561	23.13811354	22.27969311	22.9648735	21.58774357	22.7213224	22.81878102
A0A8I3MJJ3|A0A8I3MYY4|A0A8I3P0T3|A0A8I3S2M7	U2AF1L4|U2AF1L4|U2AF1|U2AF1	U2 small nuclear RNA auxiliary factor 1 like 4|U2 small nuclear RNA auxiliary factor 1	22.17510897	17.73173381	19.93589751	18.52819136	17.31729298	16.65703595	17.61183937	17.43163968	18.72790509	21.44539783	18.89015428	19.95179488	19.22045115	19.8215111	21.30346071
A0A8I3MQ01	DCTN5	Dynactin subunit 5	22.62828851	22.04293675	21.50361853	21.60551169	19.36931351	21.57772253	20.68000575	19.84654163	21.65846641	22.96055287	22.15389422	23.16017264	21.63536288	23.40252034	23.07341629
A0A8I3NTR1	PEX11B	Peroxisomal biogenesis factor 11 beta	23.3432826	22.70551917	22.920116	21.55695905	21.30686672	21.72960606	23.07341864	20.23758201	22.12183929	23.19026616	22.79594741	23.67641943	22.19574035	23.87860094	25.24262014
A0A8I3NX00	PCSK4	Proprotein convertase subtilisin/kexin type 4	23.04371869	22.15518848	22.65777318	22.59647664	19.87456656	21.59988316	20.65251383	20.10636696	21.55075354	23.62309562	23.70941642	23.27445976	22.59095167	23.2374522	22.76950675
A0A8I3PR54	NUDT18	Nudix hydrolase 18	21.66874848	21.92776478	22.13747749	21.62044215	19.27015602	20.7933265	19.83442623	20.07321608	20.69724766	23.48946923	23.24263237	21.85325759	22.56610091	21.84996322	22.51314642
A0A8I3P0C4|A0A8I3P0G4|A0A8I3P6D5	PRPSAP2|PRPSAP2|PRPSAP2	Phosphoribosyl pyrophosphate synthase-associated protein 2	21.74220814	22.27177904	21.33580769	21.18785022	19.17061614	20.84200355	19.45144903	20.05967482	21.99849721	23.27786055	21.91987093	23.42755818	21.57957742	22.95679146	23.23649784
A0A8I3NUQ2	LETMD1	LETM1 domain containing 1	22.2009674	22.09360034	22.60862814	22.69620927	20.0730533	21.02432087	20.80176367	20.21952412	21.47895635	22.96732054	23.02415823	22.96823853	22.70051798	21.77344124	22.78641869
A0A8I3NYA2|A0A8I3P5V1|A0A8I3PG38|A0A8I3S0T6	STK39|STK39|STK39|STK39	non-specific serine/threonine protein kinase	23.19989032	22.70087463	23.65620943	22.04946266	20.72684116	20.80952253	20.65048231	22.10490041	22.5062208	23.90467578	23.63255462	23.81664793	23.57640377	23.26181409	22.86941233
A0A8I3MMZ2|A0A8I3RTJ9	CADM1|CADM1	Cell adhesion molecule 1	21.08343363	20.19885873	21.16163192	19.54999703	17.45507027	18.45376137	17.46321563	17.58782546	19.5182083	21.62865793	20.82706546	21.63170533	20.15179362	20.84371158	21.2380584
A0A8I3QRA4	ATP6AP1	ATPase H+ transporting accessory protein 1	26.31991309	22.89061248	26.68880986	24.46169903	18.90384977	22.06688381	20.68253667	20.83445174	22.28685157	24.36205043	25.60146071	23.01805062	25.81965786	24.11498269	24.69080017
Q4F889	SMCP	Sperm mitochondria-associated cysteine-rich protein	26.72431904	24.52339661	22.14985868	23.68087732	20.59280708	22.19608189	20.04122208	19.98093348	23.64545623	26.35900477	26.99713952	26.66106264	25.66286861	25.44731122	25.40267343
A0A8I3N3E5|A0A8I3N9A1|A0A8I3N9I2|A0A8I3RVI6|A0A8I3RXA6	XPO5|XPO5|XPO5|XPO5|XPO5	Exportin 5	23.90138979	22.20436809	22.43364096	20.9768371	19.89680352	19.95436462	20.20169748	19.26536351	22.18340751	23.60727473	22.77002992	22.61344349	22.34827276	21.98870417	22.59347628
A0A8I3NQX4	NDUFA6	NADH dehydrogenase [ubiquinone] 1 alpha subcomplex subunit 6	21.96932554	23.08988346	21.69054893	23.05897973	20.15585547	22.88279929	21.4384307	20.10710864	22.98106836	21.85033827	21.88263137	21.8346209	21.16290637	22.49067935	24.31923052
A0A8I3RR70|A0A8I3RSN8	CABCOCO1|CABCOCO1	Ciliary associated calcium binding coiled-coil 1	22.7183106	21.40128142	23.20941442	22.57211531	20.32382927	21.38179475	21.11762109	21.07649643	22.02054823	23.49185115	23.56725472	23.0786412	22.69599294	22.96527117	22.53437852
A0A8I3RTX5	OPA3	Outer mitochondrial membrane lipid metabolism regulator OPA3	22.36518623	22.69350053	22.0653541	21.98774491	19.88388111	22.09712328	21.14478046	20.1602648	21.58602529	23.80257658	22.79697801	24.56051751	21.81607774	23.32376793	23.64116141
A0A8I3Q8D8|A0A8I3QTJ9	DLEC1|DLEC1	DLEC1 cilia and flagella associated protein	23.39932056	22.95473639	22.56093881	23.56032965	20.7907642	22.45553343	22.02669601	21.05814735	22.8742685	24.36741743	23.73178838	23.93883707	23.31381025	23.58933012	23.48235135
A0A8I3NCJ3|A0A8I3NCY0|A0A8I3NP14|A0A8I3RVF4	MON2|MON2|MON2|MON2	Protein MON2 homolog	21.85323572	19.8639378	20.67641683	19.71370475	17.74879011	18.75162064	17.94944085	17.94795227	20.00466392	21.65430829	21.4020582	21.42148521	21.87138883	21.04714066	20.67719841
A0A8I3RXW9	PSCA	Prostate stem cell antigen	20.97171597	18.79635388	23.48516575	19.83286732	18.27248448	18.31392585	18.4013579	19.1333471	19.98596353	19.59950039	19.97759484	21.2155916	21.63523546	20.88122648	22.10223982
A0A8I3N634|A0A8I3NAW6|A0A8I3NF34|A0A8I3RY02|A0A8I3RY15	LOC119881670|LOC119881670|LOC119881670|LOC119881670|LOC119881670	Serine/threonine-protein kinase pim-1|Serine/threonine-protein kinase	23.81101094	24.84106168	22.84930941	24.39025095	21.69558323	24.1016789	23.49617652	22.47936428	24.85478825	26.13779838	24.64683265	25.65156995	24.22726102	25.68215211	25.88379706
A0A8I3NZ34|A0A8I3P5Y9|A0A8I3P709|A0A8I3P9N2|A0A8I3P9U5|A0A8I3PH85	SNRPN|SNRPB|SNRPN|SNRPN|SNRPN|SNRPN	Small nuclear ribonucleoprotein-associated protein	21.45615515	18.45645828	20.42150748	18.94861717	16.85614689	17.40689181	17.55354809	17.16556004	18.42287799	21.14620184	18.8989016	18.43448431	20.36555878	20.17529058	21.70267473
A0A8I3MMY0|A0A8I3MUR9|A0A8I3MWN6	SLC44A5|SLC44A5|SLC44A5	Choline transporter-like protein	22.64729644	22.32567122	21.95109157	22.37832282	20.84470251	21.98465123	21.46096741	19.96848604	21.90531751	23.24738561	22.23915366	23.16695472	22.15454039	23.46587119	21.26947586
A0A8I3NZT0	CABYR	Calcium binding tyrosine phosphorylation regulated	24.63020947	23.91643131	23.0090509	23.85747957	20.99139512	22.14910458	20.88331297	21.39741662	23.61087098	26.26755264	20.93568007	25.95129811	22.95737896	25.98309649	26.73767986
A0A8I3MHW7	SERPINB10	Serpin B10	27.35954354	24.16847596	28.75685834	25.2423195	20.86667316	22.07260248	21.81308296	22.54749195	23.5290072	25.89716288	27.29084574	25.9575733	27.57692072	25.63451554	24.25295838
A0A8I3MUX9|Q8HZM5	GLUL|GLUL	Glutamine synthetase	24.78689961	23.71284047	24.01822583	24.34018179	20.97648498	22.96605223	22.09022486	19.57073149	23.45875487	25.6049609	25.41928859	25.01288467	25.05600616	24.899242	25.06579234
A0A8I3MWJ7	GLUL	Glutamine synthetase	24.87344132	22.31366519	23.98307474	23.71651087	20.03786902	20.28568477	20.53800578	20.57203753	22.41862016	26.13874363	24.96749204	25.33628279	23.74197141	23.95596588	25.77871957
A0A8I3S2I1	CA1	Carbonic anhydrase	27.00187974	22.97622204	24.36867587	24.67669732	20.0294037	22.81834332	21.93397153	22.56133069	22.43327354	28.22256172	26.44642125	26.025804	27.09666533	27.09175879	26.66402776
A0A8I3PB67	PPP1R7	Protein phosphatase 1 regulatory subunit 7	22.99767321	22.46708269	21.77565451	21.71148849	19.32431872	20.50953251	20.37834317	18.46138858	22.01398279	23.77739152	23.44864605	23.501456	23.02734959	23.59991172	23.52121027
A0A8I3P530	MS4A14	Membrane spanning 4-domains A14	24.79380766	23.72819507	24.16122727	24.23567468	21.79096815	22.88440497	22.43500915	22.76500774	24.41953046	26.40833511	25.54380826	25.78469268	25.22397938	25.65016881	26.06218352
A0A8I3PDW6	EVPL	SH3 domain-containing protein	27.75895102	23.55336722	28.33942135	25.07150559	22.08800145	22.24434456	22.21092148	22.64182957	23.47212754	26.37374968	27.56750639	24.82294477	28.13850451	26.67535597	26.60824425
P62822	RAB1A	Ras-related protein Rab-1A	25.11022602	22.82359962	25.89409353	22.29324429	21.08804025	21.39753374	20.97430777	21.32900813	22.24709279	24.45381196	25.17387329	24.34743637	25.87378347	23.95964854	24.12251735
A0A8I3NPE1	NDRG1	Protein NDRG1	24.00054973	23.5515474	24.92322877	23.15987114	21.32578598	22.10704749	21.93790255	22.22188635	23.06037461	25.51182357	23.73591389	24.08845083	24.97565971	25.14961633	24.58276807
A0A8I3PEA3	CCT5	T-complex protein 1 subunit epsilon	24.361718	23.1411368	22.69382409	20.0438116	20.10275302	20.15560314	20.28821527	20.09661842	21.93635769	24.37980046	23.81544523	24.35127293	23.59849506	24.04348073	25.00425865
A0A8I3MS17	OXCT1	Succinyl-CoA:3-ketoacid-coenzyme A transferase	24.21653293	22.0563388	21.57497006	20.50375119	19.47339671	20.37179241	19.84828005	19.52300357	21.49157086	23.25786799	23.020264	23.8648578	23.54989628	23.47949027	24.11087716
A0A8I3MF23	TEKT1	Tektin	24.22378543	23.10448439	22.87936259	23.70387171	21.30622196	22.76186565	22.23211657	21.51892936	22.12714229	24.87368613	24.74326927	24.24556195	23.39375721	24.63423433	24.41386349
A0A8I3NC43|A0A8I3NIU3	RIBC2|RIBC2	RIB43A domain with coiled-coils 2	24.66363634	24.12409579	22.66536295	23.50399624	21.13163854	22.99594654	21.89298821	21.4287802	23.7395805	25.21397345	23.94390125	24.55394961	21.10703534	24.27324201	25.23073962
A0A8I3MV65|A0A8I3N2Q6	HNRNPM|HNRNPM	Heterogeneous nuclear ribonucleoprotein M	24.57791551	22.67757334	23.97889535	23.11242683	20.91941254	22.20080714	21.63926365	21.1157972	23.34117619	24.98275509	24.38422162	24.58520671	24.30803078	24.4479183	25.35546669
A0A8I3MKY4|A0A8I3ML39|A0A8I3MN00|A0A8I3MT43	LOC609365|LOC609365|LOC609365|LOC609365	Uncharacterized protein|Membrane cofactor protein	24.80358632	22.54267602	25.54809556	26.37267325	21.63454983	21.43293925	20.43266009	22.98479635	22.27705751	24.43030422	24.41842179	24.29681453	24.83639064	23.86755408	23.54487075
A0A8I3MW24|A0A8I3MYG1	TUBB6|TUBB6	Tubulin beta chain	25.49782853	24.29059276	24.05416148	24.73610591	21.93141723	24.5351031	22.85414841	22.56581813	23.84449843	25.96232361	27.01667639	25.35835104	25.53343249	25.08761154	25.04807104
A0A8I3PTX5	SPPL2C	Signal peptide peptidase like 2C	25.63837335	24.20150699	23.47068904	22.58822697	22.59193846	21.1917053	22.50845967	20.31939428	22.68030541	24.02099726	23.10980415	25.6022383	22.25172202	24.20413889	24.63605292
A0A8I3N7P2	SPATC1	Speriolin N-terminal domain-containing protein	21.57623382	21.88271895	21.34785084	18.86930919	19.13213498	20.93833979	20.12013205	19.55686937	21.33427759	23.28158676	21.79040346	23.12545202	21.60238883	23.39771788	23.11278131
A0A8I3PMN8	ETFA	Electron transfer flavoprotein subunit alpha	24.80174993	23.02623278	24.09372476	23.0742025	20.89119093	22.07453532	21.31610528	21.35577813	22.76312655	25.18502888	23.66230555	25.30342107	24.51181108	24.48372924	25.51029771
A0A8I3NR35	CKAP4	Cytoskeleton associated protein 4	26.10484798	23.1370538	26.32084867	22.58623778	21.47367098	22.02282753	22.07863042	22.40252158	23.08309795	24.8213909	25.12753214	24.57495844	26.12244571	24.71050603	25.06727243
A0A8I3RVY9	SPMIP10	Sperm associated microtubule inner protein 10	24.39506302	24.21055522	23.55916907	23.12195048	21.01153664	21.77103269	21.49339302	21.3937487	22.80449775	24.89896575	23.81340871	24.83811562	23.41350246	24.90732889	25.36140363
A0A8I3S667	RALB	Ras-related protein Ral-B	24.20497672	22.18417264	24.90925481	22.35190725	20.10772806	20.62423223	20.06048956	19.9262579	21.52069194	22.8562699	23.65364394	23.01438004	24.27651397	22.73444349	23.9095734
A0A8I3N098|A0A8I3NCA7	ANXA6|ANXA6	Annexin	24.85216653	24.21964318	24.32072797	22.7644247	20.06667997	20.81873344	17.55939308	20.00293356	21.52686842	22.87347622	24.21823841	21.46078726	24.51664307	21.78262757	23.21547765
A0A8I3N7B3|A0A8I3N7S1|A0A8I3NB49	VCL|VCL|VCL	Vinculin	28.01967029	24.78853477	28.46480068	25.73929619	22.86515123	23.73430541	24.82917363	23.76800343	24.52375219	26.64411903	28.00406483	24.6585292	28.11511553	25.50476617	26.06944544
A0A8I3MEH0|A0A8I3MI68	CFL2|CFL2	Cofilin-2	21.06485253	21.17941672	21.62632979	21.37622722	18.94458029	20.13490588	19.21544815	18.85272821	22.12746748	22.33684712	22.48079062	23.66997652	20.86700766	22.36327852	22.81076071
A0A8I3Q3W6	EFHC2	EF-hand domain-containing family member C2	24.25675076	24.23277647	23.36362228	23.09856512	20.32050529	20.81134492	21.0042358	19.06557585	22.18703304	25.59386105	23.9743844	24.21151713	23.93691939	23.58932099	23.44278798
A0A8I3S149	UGP2	UTP--glucose-1-phosphate uridylyltransferase	24.04917056	23.13955866	23.25913855	21.30415219	19.76985379	20.45397704	18.61052931	19.77352846	21.88672859	24.02408752	23.56845963	22.91180555	23.94761869	23.26753473	24.00438943
A0A8I3NWH1	DNAJC5B	DnaJ homolog subfamily C member 5B	23.38740784	22.03017304	22.73546806	21.97370124	19.97603461	21.5454692	20.40318919	20.24320543	21.42438342	24.30661173	23.79160802	23.84718254	22.80034792	21.63691354	23.20547761
A0A8I3PIE8	APOBEC3Z1	DNA dC->dU-editing enzyme APOBEC-3G	27.14857521	21.80462847	27.54906084	23.62886877	21.5147955	20.59630779	20.8022518	23.48533182	21.37686738	26.21521115	28.07963308	23.15435346	27.50786198	24.08127812	23.9649347
Q1W2J9	prnp	Major prion protein (Fragment)	27.292597	23.02508272	27.58671836	23.47395538	21.18900154	21.02176867	20.8506362	21.84796104	21.85343215	25.35376543	25.47369043	23.27869075	26.19000779	23.23157852	23.50836166
A0A8I3N6M4|A0A8I3NCB0|A0A8I3NH86|A0A8I3NIF6|A0A8I3RYE2|A0A8I3RYF0	TRIM36|TRIM36|TRIM36|TRIM36|TRIM36|TRIM36	RING-type E3 ubiquitin transferase	25.61876355	23.84848683	23.12359569	22.55513417	21.29478728	22.26649925	21.52865966	21.01008953	22.83534072	24.44522494	23.01877725	24.6397449	23.03127132	23.13400227	23.87855122
A0A8I3PJS5|A7E3K7	CYBB|Nox2	Cytochrome b-245 heavy chain	28.15843863	23.68646926	28.18194225	25.40347995	22.08965055	22.08097479	22.1489244	23.31992358	23.06414402	25.59177169	27.94853273	23.41445756	27.28974259	23.08541869	22.2527025
A0A8I3P0I4|A0A8I3S2F8	PPL|PPL	Periplakin	27.61241976	23.8800114	27.83706759	25.47889494	22.38034025	22.72575513	22.70342264	23.83053021	24.29643552	27.05374731	27.52384879	24.7341002	27.93039316	26.73808084	27.23949125
A0A8I3N2S3|A0A8I3NDM8	SURF1|SURF1	SURF1-like protein	23.39118029	22.2529614	21.843809	22.78059459	18.91102871	22.38134251	21.99815653	21.56854665	22.73226377	24.41481315	23.3499197	23.73950433	22.75724844	22.15952071	23.96431184
A0A8I3NJ91	FLOT1	Flotillin	26.72928352	22.50780686	25.36723417	23.73149206	20.64139225	20.81175247	20.46500066	21.22621351	21.63518187	24.54459547	24.83246161	23.0389161	26.07914488	23.92686417	24.08727787
A0A8I3MN34	ECI1	Enoyl-CoA delta isomerase 1	25.05598179	22.14842008	25.24417691	23.48886473	20.48780869	21.10311546	20.44368147	20.68665637	22.01709361	24.61738812	25.12666344	23.31969675	24.3675566	24.6899037	24.86442422
A0A8I3RUB3	LOC607806	Uncharacterized protein	26.21247156	24.23645197	25.80013297	28.62925535	21.9749471	22.90006138	21.8596183	22.95692519	22.95946857	24.85906933	25.72948009	26.64409994	26.05935018	25.87859324	28.03895248
A0A8I3S580	SND1	Staphylococcal nuclease domain-containing protein	25.23186789	22.77958483	24.01095173	22.58825646	21.55210787	21.9666934	21.61445106	21.48088393	21.98445454	24.10968246	24.40010231	24.13655579	24.84659584	24.90645174	25.1582943
A0A8I3MA26|A0A8I3MH40	ABHD17B|ABHD17B	Alpha/beta hydrolase domain-containing protein 17B	22.45260918	20.79738303	22.79747545	20.53235693	18.25016104	19.3771747	18.63415772	18.30434129	19.78907562	21.91460062	22.51112485	22.14473856	20.98868145	21.5861432	21.86707353
A0A8I3PVV6	RHOA	Transforming protein RhoA	23.5399081	21.89406897	19.39690493	20.11665353	18.83180106	20.04880907	19.62866429	19.01227031	21.0259429	22.59170667	23.20254834	20.32208786	23.81429756	20.50617202	21.6315151
Q32KH5	GALNS	N-acetylgalactosamine-6-sulfatase	26.82306781	22.82131892	27.00664247	24.10762814	21.2976741	21.80646304	21.64456943	21.93246447	22.97400716	24.96117493	26.04669288	25.03141416	26.43400262	25.48353303	25.269916
A0A8I3S6H4	LOC100684709	L-lactate dehydrogenase	23.489514	22.87180341	19.332403	23.01121569	20.62708947	21.65670172	23.21182845	20.89583313	20.91403757	24.30350744	23.68590559	24.29345764	23.97082596	20.67715669	23.43867575
A0A8I3QJY0	AK4	Adenylate kinase 4, mitochondrial	24.15663682	23.17536786	23.501977	26.71349412	20.5178534	21.48612438	20.797864	21.05696965	21.24171374	23.25912496	23.3626517	25.34774198	24.45037788	25.32199943	26.70634893
A0A8I3NHQ9	DDAH2	Dimethylarginine dimethylaminohydrolase 2	22.39288414	22.80709613	21.79344274	21.406374	19.51940138	21.18978927	20.44021461	20.49844221	22.49812152	22.66712584	21.92949074	21.55269001	21.71612805	23.44713416	23.47937725
A0A8I3MKD5|A0A8I3N5K2	ENO3|ENO3	Beta-enolase	25.0567095	24.1405319	24.35244493	24.00581667	20.7354631	21.67757222	21.28851223	19.88792826	23.06258742	26.5618615	24.63643387	24.43098282	24.76474511	24.18680894	23.7983408
A0A8I3NCX0	NIBAN2	Niban apoptosis regulator 2	25.7339236	24.75331303	25.22769325	23.10885624	21.64806144	22.04149985	22.1153585	22.07286805	22.48391677	25.21931	24.6671482	25.22921313	25.95567295	24.86464374	25.75588214
A0A8I3PWC6|A0A8I3S5S9	PTPN6|PTPN6	Tyrosine-protein phosphatase non-receptor type	27.63598503	22.52719269	26.23523182	24.24695669	21.15104854	20.95806307	20.70787612	22.16983453	22.10879866	26.46774182	25.88657385	23.43794072	27.02750973	24.89414694	23.8774522
A0A8I3Q2I8|A0A8I3Q2N1|A0A8I3Q8D4|A0A8I3Q958	DPP4|DPP4|DPP4|DPP4	Dipeptidyl peptidase 4	26.10656721	24.30288743	24.83444001	28.09677432	22.60203535	24.42434576	23.94844082	23.32524232	25.06288533	26.49107584	25.64142041	26.60960304	25.7415444	27.47965504	26.35550003
A0A8I3Q8J7|A0A8I3QBI8|A0A8I3QZM2	FSIP2L|FSIP2L|FSIP2L	Uncharacterized protein	24.9288003	23.99636073	23.07824098	23.95396422	21.68284675	24.20099565	22.54078743	22.12448749	23.99871546	25.94968324	24.00117809	25.47132057	24.3002476	25.11351534	24.9675045
A0A8I3PAM3	PON3	Paraoxonase 3	24.94770442	20.49995416	24.64704686	23.07225237	19.94014513	20.88381333	18.83284805	22.06559167	22.00586913	24.41207764	23.30781026	24.49477982	24.11422257	25.53537151	24.98468811
A0A8I3MKN1|A0A8I3MKP1	GYS1|GYS1	Glycogen [starch] synthase	26.4381068	21.30166274	25.18701235	23.02543916	20.30773362	19.98068585	20.42202835	20.57718355	20.71952323	24.61872861	25.67327726	23.32965154	25.97399729	23.28301544	22.58075126
A0A8I3PSV3	CISD2	CDGSH iron-sulfur domain-containing protein 2	23.84749261	22.73232595	24.5194814	23.32733194	20.11208874	21.11677472	20.67566689	20.42014543	21.81480155	22.9436829	23.20693589	23.23427631	23.97694887	23.23843802	23.56010622
A0A8I3NAC1	ZMPSTE24	CAAX prenyl protease	25.32055976	22.84273329	25.5841019	22.91778252	21.2972163	21.24018731	20.85373721	21.09961131	22.00133309	23.64409639	24.42101475	23.85603416	24.67825367	22.97380858	23.38817465
A0A8I3RQM8	NA	Tubulin beta chain	23.69114159	23.94509304	21.91312952	23.02530879	20.26566182	22.20388852	21.42715495	19.6978	23.98031651	21.0279719	21.48596506	24.58726416	22.41991304	24.6965793	23.94305846
A0A8I3P5J8	ENDOD1	Endonuclease domain containing 1	25.57380514	22.95263081	25.80609543	23.57499197	21.35584863	21.13250174	20.69901182	20.92419009	21.8448143	24.27740308	25.2728488	22.121804	25.57637566	23.96390366	24.11567853
A0A8I3Q374	SCARB2	Scavenger receptor class B member 2	26.23754048	21.9354141	27.18102965	23.84368661	21.34201485	20.87710096	20.70771311	20.93914413	21.28797098	24.48854131	24.98432041	24.58255689	25.43651245	24.12649616	24.87157795
A0A8I3Q4C7	DYNLL1	Dynein light chain	23.75215969	23.41134203	22.84739838	23.83578035	20.50961205	22.47377768	21.23219388	20.86258127	22.47844861	24.00511342	24.10763906	24.43227239	23.50056238	23.62227281	24.04719889
A0A8I3S7M3	KRT78	Keratin 78	27.49580291	23.32151305	28.78805937	24.46825008	21.38855372	21.46352353	21.33523966	22.6585372	22.70836782	26.25958485	26.79444174	24.69526427	28.04878589	25.50229665	25.64305743
A0A8I3P6Y1	SLC25A42	Mitochondrial coenzyme A transporter SLC25A42	22.55257953	21.98424585	21.79730498	21.79618376	19.23588022	20.66514528	19.75539283	19.44365495	21.36919702	23.11553339	23.2599929	23.20409042	22.70155	22.40654564	23.06545404
A0A8I3NJ97|A0A8I3NLT0	CCS|CCS	Superoxide dismutase copper chaperone	23.19179059	21.01502205	21.65988942	20.59870047	18.12616498	19.52308843	19.22391825	18.62887884	20.56800469	22.16514718	22.09185259	21.8179072	21.74130561	21.28511354	22.04375255
A0A8I3PCM8|A0A8I3S308	PRPF19|PRPF19	Pre-mRNA-processing factor 19	24.84477359	23.14551337	24.29546743	21.46274323	23.12535849	22.71606516	22.50361421	21.56503844	24.22070728	24.84145883	23.99124754	24.39884833	24.35397884	23.52966816	23.52576967
A0A8I3PKF4	LUZP2	Leucine zipper protein 2	24.7275972	25.73500661	22.92989941	24.86890313	22.64432178	23.72219278	23.85719431	22.75411881	25.69787609	26.48506617	22.92218462	27.81640074	24.92716833	27.31527144	27.29716491
A0A8I3SCF0	EHHADH	Peroxisomal bifunctional enzyme	24.21390232	23.27276235	23.63787442	26.50276538	20.37467864	22.08646335	21.21889235	21.06995206	22.84870598	24.41641643	21.53153257	25.74499784	24.40813033	25.4792819	26.5154417
A0A8I3PT87	GPX1	Glutathione peroxidase	24.79726733	23.25129346	24.94616688	23.44509359	20.98001618	22.09222365	21.46255726	21.49506769	22.54363303	25.65044153	24.9520505	25.01354366	25.41243333	25.76326619	26.07954272
A0A8I3NES9	GCLC	Glutamate--cysteine ligase	24.96784269	24.37985987	24.94134284	23.90951462	21.83548995	22.90802141	22.34727867	22.75155347	23.3261035	25.49202769	24.30572944	25.68395109	24.99735514	25.59750465	25.64799533
A0A8I3N4K1	PIGS	Phosphatidylinositol glycan anchor biosynthesis class S	24.21850104	22.62196971	24.53732567	22.37386416	21.0593771	21.0404613	20.71056862	20.50311048	20.61542643	23.5644556	23.62287464	24.01864685	23.41809094	21.84620391	22.57313534
A0A8I3NIV0|A0A8I3NUA4	CFAP69|CFAP69	Cilia and flagella associated protein 69	23.66199603	21.81327716	22.70102645	22.27397385	20.17857128	21.57066228	20.5821606	20.4615	22.31956304	24.53399039	23.57473196	24.03797513	22.97669344	23.84285897	23.42827214
A0A8I3MQG6	LOC479874	Peptidase S1 domain-containing protein	26.3596082	23.10199981	25.091056	25.38531651	22.18530238	23.51862625	22.88634065	22.57064036	23.83154743	26.72942201	26.78913924	26.49390767	25.64338042	24.53934393	25.48522285
A0A8I3N078|A0A8I3N3E6	ITM2B|ITM2B	Integral membrane protein 2	24.7314863	23.45406015	24.04846402	22.80559967	20.96941919	22.3179548	21.6055233	21.18293862	23.24814749	24.69961118	23.64754048	24.61096104	23.56780312	24.14159958	24.26128151
A0A8I3RT23	HOOK1	Hook microtubule tethering protein 1	24.6179161	23.22005574	24.46416802	22.92532765	20.47463	21.74447471	21.31117792	21.09107223	23.11850681	23.5251121	23.61932952	23.218311	24.14296944	23.79524932	23.91930792
A0A8I3S0Y2	XPNPEP3	X-prolyl aminopeptidase 3	23.59491061	22.84906716	22.13716629	22.74832893	20.53198277	22.56968258	22.02628073	20.88015676	23.31403095	24.378508	23.21186781	24.51859173	22.3868494	23.82914753	21.03144077
A0A8I3MU66|A0A8I3N096	EFTUD2|EFTUD2	116 kDa U5 small nuclear ribonucleoprotein component	25.38177402	22.39900645	25.17512737	24.89517073	20.37105836	20.98508516	20.46252533	18.82992326	22.02553544	25.34751604	24.2662604	23.68968307	24.92136071	23.92496767	22.79518125
A0A8I3NZH7	LOC119876190	Small COPII coat GTPase SAR1B	24.73521611	23.33002797	23.64325318	21.02149171	20.3055986	20.73790581	20.16407692	20.10721933	22.19218673	23.6077855	23.37017641	23.40395895	24.1710996	22.36894102	23.19129475
A0A8I3NPK0|A0A8I3NS95	RSU1|RSU1	Ras suppressor protein 1	25.92522077	21.3583045	25.64615202	23.1563766	20.94673406	20.56314494	20.47628274	21.43292543	20.28507305	24.60079124	25.50017749	19.46566465	25.75930986	23.60712921	23.32200283
A0A8I3P8N1	CMBL	Carboxymethylenebutenolidase homolog	23.07781319	23.81585718	22.27544585	22.36163119	19.87576954	20.7390719	19.71357441	19.79337071	21.34940755	22.71407455	22.67835419	22.42096081	21.95766727	22.4109973	22.41124073
A0A8I3PHB7	NA	Malate dehydrogenase, mitochondrial	23.05108548	21.98333365	22.15610456	22.30656905	19.39040048	20.77415557	19.81279206	19.80960069	21.3015495	23.32400138	23.40941959	22.61781768	22.41611725	23.47324428	23.46705635
A0A8I3MJA0|A0A8I3MKD2	NCF1|NCF1	Neutrophil cytosolic factor 1	27.72447232	23.28214122	26.84354942	24.42040252	21.00360384	21.66902111	21.35372294	22.14800207	22.47906433	25.47680667	26.89939463	23.10831004	27.37724629	24.73835928	23.2636187
A0A8I3QSL3	GSTO1	Glutathione S-transferase omega	25.80234772	22.92607031	27.18445372	23.40244808	21.18632641	21.09161528	20.72138658	21.7400635	21.66040644	25.53959323	26.12593151	23.50840293	26.88131667	24.44266889	23.86583508
A0A8I3Q1R5|A0A8I3Q466	ACAA1|ACAA1	Acetyl-CoA acyltransferase 1	23.35624191	22.42172742	22.53776963	21.85940883	19.84860366	20.70962258	20.21789504	19.54958478	21.82298629	23.53347262	23.18894759	22.82071202	23.56382404	24.31776061	25.5208577
[truncated: 110 more rows]
