# Supplementary material for: Proteome of seminal plasma and sperm associated with sperm survival following cryopreservation in the Red Wolf (Canis rufus)
Source: Sci Rep. 2025 Oct 29;15:37882. doi: 10.1038/s41598-025-21778-w (PMC12572227; doi:10.1038/s41598-025-21778-w)
Supplement: Supplementary file 6 — Supplementary Material 5 [file 41598_2025_21778_MOESM6_ESM.xlsx]

## Sheet: SPlasma_Analysis#1
Gene	logFC	AveExpr	t	P.Value	adj.P.Val	B
KRT1	-2.25649	24.1935	-2.66814	0.0160205	0.867971	-4.50985
KRT10	-2.03994	25.7634	-2.50826	0.0223326	0.867971	-4.51888
LOC100685620	-1.39075	22.8541	-2.33424	0.0318422	0.867971	-4.52874
GRN	-1.01651	22.7396	-2.18539	0.0428473	0.867971	-4.53714
MAN1A1	0.742549	23.0134	2.18219	0.0431186	0.867971	-4.53732
AMBP	-1.86266	22.9431	-2.02643	0.0583779	0.867971	-4.54601
CACNA2D1	-0.721188	23.4754	-1.93034	0.0700777	0.867971	-4.55129
LOC609402	-1.64087	22.5884	-1.89612	0.0747256	0.867971	-4.55316
APBB1	-1.31193	25.0264	-1.89546	0.0748185	0.867971	-4.55319
A1BG	-1.1049	23.5661	-1.86533	0.0791401	0.867971	-4.55483
TXN	-0.90149	23.4489	-1.6829	0.110303	0.867971	-4.5645
NAGA	0.678905	23.8124	1.6338	0.120316	0.867971	-4.56703
GC	-1.11245	25.3004	-1.49785	0.152147	0.867971	-4.57383
PRSS8	-0.950858	20.3836	-1.48871	0.154517	0.867971	-4.57428
DNASE1L3	0.656087	26.1929	1.4638	0.161133	0.867971	-4.57549
S100A2	-1.06451	22.5358	-1.45106	0.164606	0.867971	-4.5761
LGMN	-0.605121	23.1016	-1.41039	0.176104	0.867971	-4.57804
RAK1	-1.00712	23.7352	-1.41016	0.17617	0.867971	-4.57805
PFN1	-0.844406	21.7278	-1.33022	0.200668	0.867971	-4.58176
HBQ1	-1.01836	23.1835	-1.32909	0.201033	0.867971	-4.58182
CTSF	0.492794	22.6934	1.29315	0.212916	0.867971	-4.58344
PPIB	-1.01771	24.0139	-1.28357	0.216173	0.867971	-4.58387
PIGR	-0.737568	23.7349	-1.24941	0.22811	0.867971	-4.58538
GLA	0.459816	21.693	1.22432	0.237198	0.867971	-4.58647
GLG1	-0.580035	23.5879	-1.17925	0.254218	0.867971	-4.58839
UBB	-0.744196	19.1662	-1.17834	0.254572	0.867971	-4.58842
LOC102154527	-0.799957	21.6886	-1.17176	0.257135	0.867971	-4.5887
TFPI2	-0.898291	22.0432	-1.13985	0.269841	0.867971	-4.59002
CI-MPR/IGF2R	-0.387891	23.7512	-1.12648	0.275303	0.867971	-4.59057
F11R	-0.584491	22.7081	-1.10902	0.282558	0.867971	-4.59127
SIAE	0.439287	21.4415	1.0751	0.297055	0.867971	-4.59262
ANXA1	-0.888453	23.2644	-1.0686	0.299895	0.867971	-4.59288
C3	-0.603213	25.4138	-1.05751	0.304784	0.867971	-4.59331
PIP	-0.440937	26.1866	-1.05289	0.306837	0.867971	-4.59349
LTF	-0.780207	28.4341	-1.0508	0.30777	0.867971	-4.59357
PAM	0.40998	25.7509	1.03536	0.314719	0.867971	-4.59416
LOC477072	-0.656993	26.6377	-1.03445	0.315131	0.867971	-4.5942
NCCRP1	-0.653324	23.3896	-0.999362	0.331355	0.867971	-4.59552
CES5A	-0.686984	22.6586	-0.996795	0.332565	0.867971	-4.59561
ASAH1	0.408955	23.1474	0.956335	0.352041	0.867971	-4.59709
MANBA	-0.429736	23.6744	-0.929019	0.365626	0.867971	-4.59806
LOC481834	-0.508445	26.2307	-0.92477	0.367771	0.867971	-4.5982
KLNA1	0.466401	27.6991	0.917106	0.371661	0.867971	-4.59847
PEBP1	-0.556088	22.6351	-0.891325	0.384951	0.867971	-4.59935
KNG1	-0.628299	23.662	-0.884045	0.38876	0.867971	-4.5996
ANXA2	-0.39595	23.0027	-0.883144	0.389233	0.867971	-4.59963
PSAP	-0.356886	25.123	-0.862317	0.400276	0.867971	-4.60032
CDH1	-0.421902	24.5726	-0.845799	0.40918	0.867971	-4.60086
APOH	-0.523834	22.9309	-0.845579	0.409299	0.867971	-4.60087
DHODH	-0.443296	26.3265	-0.830264	0.417669	0.867971	-4.60136
PLBD2	0.455872	24.321	0.822508	0.42195	0.867971	-4.60161
LRG1	-0.34071	23.082	-0.82022	0.423218	0.867971	-4.60168
CTSB	-0.262395	25.7997	-0.815277	0.425966	0.867971	-4.60184
CSTB	-0.583413	24.1142	-0.808158	0.429943	0.867971	-4.60206
APLP2	-0.336388	23.5049	-0.772367	0.450292	0.867971	-4.60315
S100P	-0.531124	22.3744	-0.758843	0.458133	0.867971	-4.60356
FAM221A	-0.521916	23.4732	-0.745911	0.465709	0.867971	-4.60393
FUCA2	-0.240995	23.6028	-0.727133	0.476843	0.867971	-4.60447
ACP3	-0.270335	25.3581	-0.725379	0.477891	0.867971	-4.60452
SERPING1	0.363149	22.2476	0.701859	0.492077	0.867971	-4.60518
ALCAM	-0.301888	21.9981	-0.685249	0.502241	0.867971	-4.60564
CTSA	0.229327	22.8592	0.662885	0.516116	0.867971	-4.60623
LOC475521	-0.694208	25.6188	-0.660089	0.517865	0.867971	-4.6063
GPX5	-0.493182	20.6699	-0.639112	0.531099	0.867971	-4.60684
AHSG	-0.404599	24.5396	-0.615589	0.546158	0.867971	-4.60743
S100A12	-0.640718	24.335	-0.615192	0.546414	0.867971	-4.60744
ALDH1A1	-0.361813	23.3936	-0.610667	0.549337	0.867971	-4.60755
GGH	-0.29502	23.3924	-0.599532	0.556568	0.867971	-4.60782
S100A8	-0.340705	24.1014	-0.5892	0.563322	0.867971	-4.60806
CPQ	0.344838	23.6273	0.589073	0.563405	0.867971	-4.60806
HSP90AA1	0.446927	23.4565	0.586738	0.564937	0.867971	-4.60812
GALNT6	-0.338229	22.7871	-0.585286	0.565892	0.867971	-4.60815
CTSL	-0.185942	26.1855	-0.579327	0.569815	0.867971	-4.60829
CANT1	0.281019	22.0892	0.568051	0.577279	0.867971	-4.60855
LOC119863887	0.355699	24.9962	0.560233	0.582483	0.867971	-4.60873
SPINT4	-0.326712	21.1146	-0.552409	0.587715	0.867971	-4.6089
APOA1	-0.438378	26.7243	-0.548928	0.590051	0.867971	-4.60898
CLN5	-0.198859	22.5568	-0.537658	0.597643	0.867971	-4.60922
HEXB	-0.210542	25.7966	-0.513986	0.613747	0.867971	-4.60972
LOC119876012	-0.419099	27.7708	-0.507053	0.618502	0.867971	-4.60987
PRDX1	-0.199723	22.961	-0.486762	0.63252	0.867971	-4.61027
CREG1	0.156923	21.9583	0.481764	0.635995	0.867971	-4.61037
CTSD	0.248964	24.4574	0.473018	0.642097	0.867971	-4.61054
LRP2	0.144408	25.9857	0.45895	0.651968	0.867971	-4.6108
CALM1	-0.23052	23.8186	-0.457266	0.653154	0.867971	-4.61084
HEXA	0.154681	23.4696	0.454953	0.654785	0.867971	-4.61088
KLK2	-0.213986	26.6505	-0.440686	0.664882	0.871225	-4.61114
CLU	0.27945	24.454	0.40079	0.693468	0.898161	-4.61182
OGN	0.173088	22.1253	0.381955	0.707133	0.898161	-4.61212
ALB	-0.208308	28.3619	-0.362222	0.721561	0.898161	-4.61242
QSOX1	-0.243258	25.377	-0.361095	0.722388	0.898161	-4.61244
IL6ST	0.312824	22.1917	0.357769	0.724832	0.898161	-4.61249
VWF	0.107472	21.2855	0.32162	0.751583	0.909597	-4.61299
GALNS	0.0997596	23.5389	0.305377	0.763712	0.909597	-4.6132
TPP1	-0.113889	22.4905	-0.298446	0.768908	0.909597	-4.61328
LOC607874	-0.108318	25.6752	-0.292037	0.773722	0.909597	-4.61336
DNASE2	-0.146537	23.1625	-0.291726	0.773955	0.909597	-4.61336
ACTB	0.239546	22.7116	0.264937	0.79418	0.923843	-4.61367
ALPL	-0.169797	24.038	-0.217224	0.830568	0.944015	-4.61414
LOC607182	-0.120921	20.0427	-0.201415	0.842717	0.944015	-4.61428
ADGRG6	0.080913	21.1709	0.191283	0.850525	0.944015	-4.61436
GNS	-0.0577572	24.342	-0.176051	0.862293	0.944015	-4.61448
DPP7	0.0764937	23.6336	0.173711	0.864104	0.944015	-4.6145
RNASET2	0.0563543	23.9347	0.160721	0.87417	0.944015	-4.61459
FUCA1	0.0571401	25.1698	0.157389	0.876756	0.944015	-4.61461
AZGP1	-0.0542327	23.4391	-0.142803	0.888091	0.944015	-4.6147
CP	0.0999494	24.7323	0.127109	0.900316	0.944015	-4.61479
GLB1	-0.0476566	22.594	-0.126557	0.900747	0.944015	-4.61479
LCNL1	0.105318	26.6701	0.121217	0.904912	0.944015	-4.61482
SOD1	-0.109445	21.674	-0.108555	0.914802	0.944015	-4.61488
ELSPBP1	0.0517954	24.7129	0.0934265	0.926635	0.944015	-4.61494
PTGDS	0.074498	26.0691	0.0923815	0.927453	0.944015	-4.61494
WFDC2	-0.0550728	23.475	-0.0569356	0.955247	0.963701	-4.61505
OLFM4	-0.00980644	23.9152	-0.014673	0.98846	0.98846	-4.61512

## Sheet: SPlasma_Analysis#2
Gene	logFC	AveExpr	t	P.Value	adj.P.Val	B
A1BG	-1.83245	23.3865	-3.57386	0.00402894	0.459299	-2.74671
LOC100685620	-1.80503	22.8788	-2.76836	0.0174981	0.734462	-3.37646
LOC609402	-2.25124	22.5567	-2.71206	0.0193933	0.734462	-3.42283
KRT1	-2.76918	24.3133	-2.46891	0.0301776	0.734462	-3.62491
APBB1	-1.60321	25.0994	-2.27488	0.0427823	0.734462	-3.787
KRT10	-2.44379	25.9014	-2.23268	0.0461272	0.734462	-3.82219
PIGR	-1.18937	23.6319	-2.11297	0.0570198	0.734462	-3.92161
HBQ1	-1.41038	23.1572	-2.03868	0.0649547	0.734462	-3.98287
GLG1	-1.12651	23.4113	-1.99605	0.0699618	0.734462	-4.01782
GC	-1.61494	25.2346	-1.9767	0.0723509	0.734462	-4.03362
AMBP	-2.09801	23.1359	-1.90524	0.0818431	0.734462	-4.09165
GRN	-0.988667	22.923	-1.88634	0.0845378	0.734462	-4.10689
DNASE1L3	1.00196	26.2565	1.88423	0.0848447	0.734462	-4.10859
C3	-0.949763	25.341	-1.84352	0.0909474	0.734462	-4.14126
PRSS8	-1.2591	20.3879	-1.73567	0.109093	0.734462	-4.22661
APOH	-1.02701	22.7667	-1.70475	0.114864	0.734462	-4.25072
LOC477072	-1.09014	26.5306	-1.69296	0.117135	0.734462	-4.25987
APOA1	-1.20692	26.4131	-1.67619	0.120434	0.734462	-4.27284
AHSG	-0.921815	24.3484	-1.65113	0.125516	0.734462	-4.2921
KNG1	-1.16607	23.4978	-1.53817	0.150841	0.734462	-4.3773
F11R	-0.85165	22.672	-1.51054	0.15767	0.734462	-4.39769
PIP	-0.615212	26.173	-1.49691	0.161137	0.734462	-4.40768
TXN	-1.00287	23.5484	-1.47505	0.166833	0.734462	-4.42359
PEBP1	-1.00819	22.5018	-1.47382	0.167158	0.734462	-4.42449
S100A2	-1.22824	22.6313	-1.45666	0.171753	0.734462	-4.43688
LOC102154527	-0.916724	21.7635	-1.43212	0.178514	0.734462	-4.45448
FUCA2	-0.50496	23.511	-1.4249	0.180547	0.734462	-4.45963
TFPI2	-1.24114	22.0215	-1.41143	0.184389	0.734462	-4.46919
RAK1	-1.16315	23.825	-1.35799	0.200308	0.734462	-4.50659
CES5A	-1.10039	22.5664	-1.34296	0.204986	0.734462	-4.51695
MAN1A1	0.496591	22.7666	1.31667	0.213383	0.734462	-4.53491
AZGP1	-0.511307	23.2196	-1.29727	0.219758	0.734462	-4.54802
CI-MPR/IGF2R	-0.503026	23.7583	-1.23227	0.242254	0.734462	-4.59103
ALB	-0.693228	28.1542	-1.2205	0.246519	0.734462	-4.59867
PSAP	-0.622218	25.0498	-1.21493	0.248558	0.734462	-4.60226
UBB	-0.858579	19.2331	-1.20812	0.251066	0.734462	-4.60664
LGMN	-0.503304	23.2534	-1.18588	0.259407	0.734462	-4.62083
CTSF	0.503484	22.6166	1.18426	0.260022	0.734462	-4.62186
CACNA2D1	-0.506426	23.703	-1.14259	0.276256	0.734462	-4.64793
S100P	-0.908815	22.2741	-1.13719	0.278415	0.734462	-4.65126
ANXA2	-0.54963	22.9918	-1.13471	0.279412	0.734462	-4.65278
HEXB	-0.481315	25.6963	-1.11055	0.289263	0.734462	-4.66752
TPP1	-0.449123	22.3419	-1.09774	0.294594	0.734462	-4.67524
ANXA1	-1.01614	23.3486	-1.07627	0.303693	0.734462	-4.68804
LRG1	-0.530526	23.0438	-1.07402	0.304659	0.734462	-4.68937
PPIB	-1.00154	24.1917	-1.07075	0.306068	0.734462	-4.6913
NAGA	0.547428	23.6335	1.06511	0.308506	0.734462	-4.69462
CSTB	-0.984038	24.0111	-1.05486	0.312978	0.734462	-4.70061
CTSL	-0.388523	26.1152	-1.04869	0.31569	0.734462	-4.7042
KLK2	-0.491072	26.5476	-1.02343	0.326984	0.745525	-4.71872
WFDC2	-1.08216	22.9706	-0.99773	0.338779	0.757271	-4.73323
ALDH1A1	-0.643408	23.3131	-0.959619	0.356833	0.782287	-4.7542
PFN1	-0.713485	21.934	-0.917494	0.377575	0.793911	-4.77663
ALCAM	-0.469457	21.9646	-0.915833	0.37841	0.793911	-4.7775
GALNT6	-0.536605	22.7443	-0.906693	0.383027	0.793911	-4.78225
SPINT4	-0.473446	21.0956	-0.86183	0.406254	0.827017	-4.80502
NCCRP1	-0.690112	23.4801	-0.831822	0.422312	0.840088	-4.81972
FAM221A	-0.679003	23.4816	-0.812815	0.432699	0.840088	-4.8288
FUCA1	-0.315544	24.9739	-0.796558	0.441715	0.840088	-4.83642
PRDX1	-0.397017	22.8956	-0.778086	0.452106	0.840088	-4.84493
CALM1	-0.442913	23.7509	-0.776562	0.45297	0.840088	-4.84562
GGH	-0.439228	23.3695	-0.763761	0.460271	0.840088	-4.85141
LOC481834	-0.501872	26.3187	-0.742858	0.472352	0.840088	-4.86068
ACP3	-0.270842	25.4029	-0.737293	0.475601	0.840088	-4.8631
CLN5	-0.306618	22.536	-0.725491	0.482539	0.840088	-4.8682
LOC607874	-0.295199	25.5998	-0.719024	0.486367	0.840088	-4.87097
KLNA1	0.392507	27.5844	0.687633	0.505208	0.859608	-4.88407
GPX5	-0.415971	20.7907	-0.597031	0.561965	0.891068	-4.91895
PLBD2	0.39494	24.2146	0.59475	0.563438	0.891068	-4.91977
RNASET2	-0.219259	23.7875	-0.581911	0.571768	0.891068	-4.92433
DHODH	-0.333205	26.4555	-0.580485	0.572698	0.891068	-4.92483
MANBA	-0.298146	23.8118	-0.573499	0.577263	0.891068	-4.92727
VWF	-0.19982	21.114	-0.571161	0.578794	0.891068	-4.92808
ALPL	-0.468767	23.9168	-0.554193	0.589977	0.891068	-4.93387
GNS	-0.218403	24.2713	-0.552009	0.591424	0.891068	-4.9346
IL6ST	0.480865	22.2236	0.5404	0.599149	0.891068	-4.93845
LOC119876012	-0.554587	27.7729	-0.534594	0.603032	0.891068	-4.94035
LOC475521	-0.610774	25.7762	-0.498537	0.627429	0.891068	-4.95171
CTSB	-0.191389	25.8789	-0.497749	0.627967	0.891068	-4.95195
DPP7	-0.2602	23.4526	-0.481325	0.639242	0.891068	-4.95687
GLA	0.184264	21.4786	0.472146	0.645585	0.891068	-4.95955
LTF	-0.346026	28.7812	-0.469136	0.647671	0.891068	-4.96042
CP	-0.358902	24.4862	-0.467568	0.64876	0.891068	-4.96087
S100A12	-0.642454	24.4409	-0.45511	0.657435	0.892233	-4.9644
ACTB	0.411078	22.7575	0.434473	0.671921	0.893988	-4.97005
S100A8	-0.297066	24.18	-0.430252	0.674902	0.893988	-4.97117
APLP2	-0.235642	23.6113	-0.419873	0.682254	0.893988	-4.97389
CDH1	-0.245565	24.7311	-0.406884	0.691504	0.895812	-4.9772
HSP90AA1	0.381551	23.3493	0.375926	0.71376	0.898668	-4.98469
CPQ	0.244372	23.5196	0.356238	0.728061	0.898668	-4.98916
LCNL1	-0.353507	26.4232	-0.346473	0.735194	0.898668	-4.99129
HEXA	0.112657	23.4228	0.335721	0.743078	0.898668	-4.99357
DNASE2	-0.200555	23.1599	-0.334866	0.743707	0.898668	-4.99375
LOC607182	-0.244348	20.0012	-0.32982	0.747419	0.898668	-4.99479
CTSD	0.211888	24.3974	0.327823	0.74889	0.898668	-4.9952
QSOX1	-0.255054	25.4116	-0.316156	0.757503	0.899535	-4.99753
PAM	0.116749	25.536	0.277846	0.786023	0.92378	-5.00463
CTSA	0.0776422	22.7451	0.213015	0.835015	0.965703	-5.01457
ADGRG6	0.0823976	21.1581	0.208263	0.838637	0.965703	-5.0152
PTGDS	-0.169322	25.9348	-0.172986	0.865646	0.986836	-5.01942
SOD1	-0.170425	21.6617	-0.157874	0.877272	0.990188	-5.02099
LOC119863887	-0.0601044	24.729	-0.0908563	0.929158	0.99511	-5.02623
GALNS	-0.0360143	23.4544	-0.0907863	0.929212	0.99511	-5.02623
OLFM4	-0.0426147	23.9005	-0.0682409	0.946757	0.99511	-5.02736
LRP2	-0.0217856	25.8786	-0.0618848	0.951709	0.99511	-5.02762
CLU	0.0394282	24.2874	0.0528667	0.958738	0.99511	-5.02795
SERPING1	0.0256726	22.0184	0.0515647	0.959753	0.99511	-5.02799
OGN	-0.0200461	21.9999	-0.0401211	0.968679	0.99511	-5.02832
CANT1	-0.0175539	21.893	-0.0363128	0.971651	0.99511	-5.02841
SIAE	-0.0114128	21.143	-0.0322339	0.974834	0.99511	-5.0285
CREG1	0.0114112	21.8594	0.0320001	0.975016	0.99511	-5.02851
ASAH1	-0.00921386	22.8702	-0.020767	0.983785	0.99511	-5.02869
ELSPBP1	-0.00557765	24.6755	-0.0102394	0.992004	0.99511	-5.0288
GLB1	-0.00210675	22.6247	-0.00626169	0.99511	0.99511	-5.02882

## Sheet: Spz_Analysis#1
Gene	logFC	AveExpr	t	P.Value	adj.P.Val	B
NUP62	2.07115	21.9053	2.4178	0.0182661	0.842683	-4.56669
SMYD4	1.89695	22.2333	2.19614	0.0314531	0.842683	-4.57239
NAPSA	2.02964	23.2249	2.10127	0.0392803	0.842683	-4.5747
ARHGDIB	2.21437	25.8346	2.06405	0.042784	0.842683	-4.57559
LOC119881680	1.946	23.8709	2.06399	0.0427902	0.842683	-4.57559
HBQ1	1.88021	26.1667	2.05922	0.0432579	0.842683	-4.57571
BZW1	1.85083	22.2147	2.04542	0.0446375	0.842683	-4.57603
CAPG	1.9212	25.5265	2.03892	0.0452995	0.842683	-4.57618
IL4I1	1.77765	28.4239	1.9904	0.0505195	0.842683	-4.57731
CSTB	1.75547	26.4359	1.91422	0.0597492	0.842683	-4.57904
CARS2	1.58808	24.1085	1.85878	0.0673326	0.842683	-4.58026
CFL1	1.66935	26.0795	1.85253	0.0682372	0.842683	-4.5804
HNRNPA2B1	1.71162	23.6465	1.84883	0.0687763	0.842683	-4.58048
PEBP1	1.66952	26.2232	1.78843	0.0781069	0.842683	-4.58177
AIFM1	1.61668	23.8867	1.76527	0.0819538	0.842683	-4.58226
RSU1	1.66467	22.803	1.74666	0.0851567	0.842683	-4.58265
TOM1	1.48197	22.1848	1.73108	0.0879171	0.842683	-4.58297
PGAM2	1.69438	26.3331	1.71119	0.0915482	0.842683	-4.58337
TXNL1	1.51696	23.0796	1.67413	0.0986431	0.842683	-4.58412
MFGE8	1.46715	27.5801	1.66511	0.100437	0.842683	-4.5843
CAT	1.65179	27.242	1.662	0.101061	0.842683	-4.58436
PTGDS	1.51934	26.0752	1.66048	0.101366	0.842683	-4.58439
CAPZA3	1.46639	26.4449	1.65392	0.102698	0.842683	-4.58452
NCL	1.44268	23.5871	1.64713	0.104088	0.842683	-4.58466
MAN2C1	1.41763	27.3148	1.63081	0.107497	0.842683	-4.58498
LOC119878918	1.44519	25.6274	1.62936	0.107804	0.842683	-4.58501
IZUMO1	1.44958	27.9327	1.62686	0.108335	0.842683	-4.58506
ANXA1	1.55965	28.0544	1.62653	0.108406	0.842683	-4.58506
TEKT3	1.45637	28.1038	1.62628	0.108459	0.842683	-4.58507
LGALS3	1.50882	24.6027	1.60336	0.113434	0.842683	-4.58551
LOC119881714	1.40832	23.8947	1.58985	0.116451	0.842683	-4.58577
C1QBP	1.47262	21.6153	1.58612	0.117294	0.842683	-4.58584
HNRNPK	1.42095	23.1252	1.56617	0.121894	0.842683	-4.58622
RUVBL2	1.35284	23.2306	1.56319	0.122594	0.842683	-4.58628
SPAM1	1.37677	28.9683	1.56135	0.123027	0.842683	-4.58631
HSPA2	1.35734	28.5452	1.56038	0.123257	0.842683	-4.58633
UGGT1	1.54015	24.2191	1.54639	0.126595	0.842683	-4.58659
RHOA	1.35409	21.0376	1.54377	0.12723	0.842683	-4.58664
EHD4	1.29561	22.0477	1.53864	0.128476	0.842683	-4.58674
TEKT5	1.36789	27.9892	1.53809	0.128611	0.842683	-4.58675
GSN	1.44282	25.317	1.53741	0.128777	0.842683	-4.58676
LOC119868981	1.38411	24.9816	1.53619	0.129076	0.842683	-4.58678
BAG5	1.3626	24.78	1.53259	0.129961	0.842683	-4.58685
SCCPDH	1.36082	27.7688	1.52425	0.132027	0.842683	-4.587
RPSA	1.30933	25.9823	1.52398	0.132096	0.842683	-4.58701
YWHAH	1.34211	23.2179	1.51909	0.133319	0.842683	-4.5871
HSDL2	1.35089	24.8526	1.51167	0.135194	0.842683	-4.58723
PTGR1	1.4028	26.0509	1.49968	0.13827	0.842683	-4.58745
HSPA1L	1.37138	27.8597	1.49947	0.138325	0.842683	-4.58746
ARPC3	1.39357	23.1343	1.4927	0.140085	0.842683	-4.58758
TEX101	1.33898	25.6491	1.4867	0.141659	0.842683	-4.58769
LOC607182	1.31733	24.4199	1.48587	0.141878	0.842683	-4.5877
EIF5A	1.31606	24.2603	1.48349	0.142509	0.842683	-4.58775
ZPBP	1.31585	27.8475	1.48299	0.142641	0.842683	-4.58775
SPMIP5	1.37905	24.3117	1.48056	0.143286	0.842683	-4.5878
ACP3	1.3334	24.8953	1.48006	0.143418	0.842683	-4.58781
CYCS	1.30229	25.4787	1.47699	0.144238	0.842683	-4.58786
ANXA2	1.33294	28.0548	1.47045	0.145997	0.842683	-4.58798
ACTN1	1.50754	25.7863	1.46149	0.148431	0.842683	-4.58814
VDAC1	1.35212	25.0421	1.45957	0.148957	0.842683	-4.58817
TXN	1.35578	24.543	1.45953	0.148967	0.842683	-4.58817
COPG1	1.26563	23.5515	1.45785	0.149428	0.842683	-4.5882
SUCLG1	1.32805	25.4514	1.45226	0.150971	0.842683	-4.5883
EQTN	1.3319	24.4944	1.45028	0.151522	0.842683	-4.58834
KRT12	1.36358	22.849	1.45017	0.151553	0.842683	-4.58834
ARSA	1.28134	28.0248	1.43683	0.155295	0.842683	-4.58857
CA1	1.40959	24.6898	1.43556	0.155657	0.842683	-4.5886
IZUMO4	1.27279	28.4397	1.43428	0.15602	0.842683	-4.58862
RPLP1	1.31766	20.9217	1.4304	0.157127	0.842683	-4.58869
DNASE1L3	1.22656	28.1394	1.42954	0.157372	0.842683	-4.5887
CP	1.44319	24.6118	1.42247	0.159406	0.842683	-4.58883
GPI	1.25623	26.1353	1.42083	0.159879	0.842683	-4.58885
HNRNPA1	1.28521	22.9238	1.41757	0.160826	0.842683	-4.58891
ATP6V1C1	1.2864	24.7853	1.41368	0.161963	0.842683	-4.58898
LOC403934	1.38104	22.9632	1.41094	0.162764	0.842683	-4.58902
ANXA3	1.28891	25.2768	1.41014	0.162999	0.842683	-4.58904
LOC119863887	1.22968	26.1666	1.40757	0.163758	0.842683	-4.58908
IDUA	1.14534	23.4338	1.40479	0.164579	0.842683	-4.58913
OSTF1	1.36912	23.9969	1.40339	0.164996	0.842683	-4.58915
NIPSNAP3A	1.28516	24.9674	1.40193	0.165428	0.842683	-4.58918
PPL	1.29421	25.4643	1.39248	0.16826	0.842683	-4.58934
ELAVL1	1.22503	23.5204	1.38694	0.169935	0.842683	-4.58943
PTPN6	1.33476	23.9555	1.38284	0.171184	0.842683	-4.5895
GLRX3	1.23052	25.0143	1.38268	0.171231	0.842683	-4.58951
ABHD11	1.18595	23.4935	1.37965	0.172161	0.842683	-4.58956
VWA8	1.17166	21.9699	1.37003	0.175128	0.842683	-4.58972
HOGA1	1.24949	25.4794	1.36804	0.175748	0.842683	-4.58975
SMCP	1.3531	24.0043	1.36763	0.175875	0.842683	-4.58976
PGAM1	1.37088	25.3776	1.36735	0.175964	0.842683	-4.58977
EFCAB14	1.19148	24.6351	1.36667	0.176176	0.842683	-4.58978
PADI4	1.39312	25.8144	1.36449	0.176859	0.842683	-4.58981
APPL1	1.17938	22.5102	1.36298	0.17733	0.842683	-4.58984
HNRNPU	1.30709	25.2052	1.36219	0.177577	0.842683	-4.58985
DNASE1L1	1.2281	23.0686	1.35768	0.179	0.842683	-4.58993
ACTC1	1.33539	21.1075	1.35681	0.179273	0.842683	-4.58994
PDHA1	1.22683	27.3178	1.3563	0.179437	0.842683	-4.58995
RSPH9	1.19327	26.5184	1.34911	0.181721	0.842683	-4.59007
NHERF1	1.22753	23.9602	1.34883	0.18181	0.842683	-4.59007
CBR1	1.19851	22.7907	1.34535	0.182927	0.842683	-4.59013
ATP6V1E1	1.22286	23.7377	1.34364	0.183477	0.842683	-4.59016
SNRPN	1.17562	19.1607	1.34236	0.183889	0.842683	-4.59018
GSTM3	1.24827	28.0051	1.33738	0.1855	0.842683	-4.59026
KCTD12	1.23047	23.3413	1.33243	0.187111	0.842683	-4.59034
ACR	1.19145	29.0708	1.33088	0.18762	0.842683	-4.59037
PLBD2	1.14429	26.0385	1.32233	0.190434	0.842683	-4.59051
LOC100686569	1.16273	25.6217	1.32033	0.191099	0.842683	-4.59054
U2AF1L4	1.16251	19.1166	1.31984	0.191259	0.842683	-4.59055
FLNA	1.28919	26.6749	1.31951	0.191371	0.842683	-4.59055
EVPL	1.27611	25.1711	1.31918	0.191479	0.842683	-4.59056
SEMA3C	1.18613	21.8927	1.31887	0.191582	0.842683	-4.59056
CORO1A	1.3575	25.6213	1.31837	0.19175	0.842683	-4.59057
PCBP1	1.23776	25.5549	1.3179	0.191905	0.842683	-4.59058
AK1	1.18724	25.1659	1.31268	0.193651	0.842683	-4.59067
L2HGDH	1.15425	22.4992	1.3126	0.193676	0.842683	-4.59067
SPMIP6	1.14172	26.154	1.30572	0.195995	0.842683	-4.59078
EFTUD2	1.22337	23.0313	1.30547	0.196078	0.842683	-4.59078
AGR2	1.18201	23.3707	1.30443	0.19643	0.842683	-4.5908
MME	1.21642	27.2304	1.30235	0.197137	0.842683	-4.59083
AKR1B1	1.12518	26.8115	1.30029	0.197838	0.842683	-4.59086
TEKT4	1.13301	26.7362	1.29768	0.19873	0.842683	-4.59091
PDHB	1.17494	24.507	1.29614	0.199255	0.842683	-4.59093
PGK2	1.21763	28.5282	1.29431	0.199883	0.842683	-4.59096
ASAH1	1.187	24.9646	1.29301	0.200331	0.842683	-4.59098
CPQ	1.11481	26.565	1.29138	0.200891	0.842683	-4.59101
MMEL1	1.11312	25.3657	1.28389	0.203485	0.842683	-4.59113
ELAPOR1	1.11237	22.3399	1.28139	0.204358	0.842683	-4.59117
GYS1	1.22902	22.8946	1.27994	0.204864	0.842683	-4.59119
PRDX2	1.24763	24.9098	1.27867	0.205308	0.842683	-4.59121
LAP3	1.13004	27.7788	1.2741	0.206913	0.842683	-4.59128
HRG	1.17434	22.7077	1.27235	0.207529	0.842683	-4.59131
EIF3D	1.11516	21.7531	1.27228	0.207555	0.842683	-4.59131
PRKAR1A	1.14277	27.3275	1.27169	0.207762	0.842683	-4.59132
SF3B3	1.13512	24.1115	1.27017	0.208301	0.842683	-4.59134
DNAJA2	1.13069	24.1521	1.26976	0.208445	0.842683	-4.59135
VARS1	1.1122	25.5614	1.26961	0.2085	0.842683	-4.59135
ETHE1	1.23933	23.2434	1.2689	0.208751	0.842683	-4.59136
LOC481834	1.10012	24.7431	1.26834	0.208948	0.842683	-4.59137
SSR1	1.18386	23.0429	1.26739	0.209285	0.842683	-4.59139
APRT	1.10266	23.8901	1.26493	0.21016	0.842683	-4.59142
ERP44	1.11452	24.8984	1.26356	0.210648	0.842683	-4.59144
AK3	1.19788	23.6985	1.26279	0.210925	0.842683	-4.59146
MVP	1.2068	25.2088	1.25938	0.212148	0.842683	-4.59151
CAP1	1.3057	26.0882	1.25866	0.212404	0.842683	-4.59152
ACAA1	1.11512	22.3513	1.25654	0.213166	0.842683	-4.59155
OPLAH	1.10171	27.4337	1.25588	0.213403	0.842683	-4.59156
PEBP4	1.13515	25.7069	1.2556	0.213505	0.842683	-4.59157
CSNK2A1	1.0825	26.5973	1.25477	0.213807	0.842683	-4.59158
UBA6	1.11313	26.3135	1.25193	0.214832	0.842683	-4.59163
HTRA2	1.08467	24.4267	1.2493	0.215787	0.842683	-4.59167
TACSTD2	1.07446	23.4612	1.24725	0.216533	0.842683	-4.5917
TMEM190	1.10781	23.8749	1.247	0.216622	0.842683	-4.5917
CPNE3	1.13413	25.2616	1.24675	0.216713	0.842683	-4.59171
WDR1	1.13095	26.4146	1.24369	0.217833	0.842683	-4.59175
FUOM	1.13563	20.8345	1.24126	0.218722	0.842683	-4.59179
PKD2L2	1.09198	26.6052	1.23883	0.219614	0.842683	-4.59183
QDPR	1.13125	23.751	1.23665	0.220419	0.842683	-4.59186
HSPA1	1.16081	25.74	1.23584	0.220718	0.842683	-4.59187
DHRS2	1.27801	25.8851	1.23433	0.221276	0.842683	-4.5919
GLUL	1.11611	23.5212	1.23115	0.222456	0.842683	-4.59194
CANT1	1.10537	24.2126	1.23055	0.222681	0.842683	-4.59195
CTSF	1.08404	26.6371	1.21822	0.227299	0.842683	-4.59214
RPS3	1.02141	24.0509	1.21749	0.227573	0.842683	-4.59215
PARK7	1.07107	27.7975	1.21271	0.229385	0.842683	-4.59222
DPP4	1.05329	25.4015	1.21236	0.229519	0.842683	-4.59223
FIS1	1.07471	22.9076	1.21182	0.229723	0.842683	-4.59224
ESD	1.0538	22.2548	1.20505	0.232312	0.842683	-4.59234
DYNLL2	1.09405	28.3889	1.2044	0.232559	0.842683	-4.59235
LOC480786	1.04739	23.192	1.20326	0.232996	0.842683	-4.59237
NDUFV2	1.08815	24.7199	1.20324	0.233004	0.842683	-4.59237
HADHB	1.06395	26.2163	1.20294	0.233121	0.842683	-4.59237
ACO2	1.07755	28.6168	1.20059	0.234024	0.842683	-4.59241
EZR	1.07504	26.6246	1.19775	0.235121	0.842683	-4.59245
PKM	1.03889	24.0215	1.19739	0.235259	0.842683	-4.59245
PRDX1	1.02557	27.9166	1.19682	0.235481	0.842683	-4.59246
GPC2	1.05834	26.8289	1.19674	0.235513	0.842683	-4.59246
HNRNPR	1.06802	22.4479	1.19463	0.236331	0.842683	-4.59249
EEF2	1.04129	26.4987	1.19453	0.236372	0.842683	-4.5925
ALDH2	1.1527	26.5459	1.19231	0.237235	0.842683	-4.59253
RAB32	1.11668	23.2604	1.1923	0.237238	0.842683	-4.59253
ERP29	1.03407	24.4254	1.18734	0.239173	0.842683	-4.5926
DLST	1.0452	26.7967	1.18679	0.23939	0.842683	-4.59261
MPI	1.0311	26.0601	1.18672	0.239416	0.842683	-4.59261
ACO1	1.00963	23.6723	1.18343	0.240708	0.842683	-4.59266
ME2	1.13383	24.5187	1.18288	0.240924	0.842683	-4.59267
PDILT	1.06209	24.6339	1.18098	0.241675	0.842683	-4.5927
KLK2	-0.98518	24.8584	-1.17736	0.243107	0.842683	-4.59275
PCMT1	1.00301	25.84	1.17721	0.243165	0.842683	-4.59275
MROH2B	1.00035	27.2311	1.1762	0.243568	0.842683	-4.59277
ACADM	1.05329	26.7759	1.17573	0.243751	0.842683	-4.59277
PHB2	1.03592	27.0018	1.1732	0.244758	0.842683	-4.59281
PRPF8	1.03661	23.3448	1.17296	0.244856	0.842683	-4.59281
CMTM2	0.997719	23.9645	1.17288	0.244886	0.842683	-4.59281
PSMB3	1.01136	24.9236	1.16894	0.246458	0.842683	-4.59287
DNAI2	1.03841	24.8217	1.16734	0.2471	0.842683	-4.59289
ANPEP	1.08732	27.4451	1.16716	0.247173	0.842683	-4.5929
PDCD6IP	1.06249	22.8718	1.16583	0.247707	0.842683	-4.59292
IQGAP1	1.10319	26.4411	1.16544	0.247863	0.842683	-4.59292
CCDC40	1.01369	24.778	1.16414	0.248387	0.842683	-4.59294
HAGH	1.04935	23.2483	1.15926	0.250356	0.842683	-4.59301
FLOT1	1.07688	23.3083	1.15848	0.250672	0.842683	-4.59302
OAT	1.03905	23.1301	1.15812	0.250817	0.842683	-4.59303
PADI2	1.04308	24.6458	1.15762	0.251018	0.842683	-4.59303
CACYBP	1.01312	22.1124	1.15486	0.25214	0.842683	-4.59307
TAGLN2	1.13986	24.813	1.15408	0.25246	0.842683	-4.59309
ATP6AP2	0.975295	22.1366	1.1528	0.25298	0.842683	-4.5931
GNA13	1.00039	22.6864	1.15224	0.253209	0.842683	-4.59311
RAB4B	1.03909	23.6322	1.14992	0.254157	0.842683	-4.59315
PON2	1.07744	23.1294	1.1486	0.254697	0.842683	-4.59316
ENDOD1	1.03802	23.2795	1.14739	0.255194	0.842683	-4.59318
KRT80	1.12891	24.1798	1.14605	0.255742	0.842683	-4.5932
MYG1	1.02149	26.1603	1.14568	0.255895	0.842683	-4.59321
LGALS7B	1.10514	23.9861	1.14526	0.256069	0.842683	-4.59321
UBE2N	1.02113	23.5889	1.1447	0.256297	0.842683	-4.59322
GNB1	0.998066	23.2619	1.14385	0.256648	0.842683	-4.59323
CLIC2	1.01092	25.1533	1.14267	0.257135	0.842683	-4.59325
PACRG	1.08282	24.5346	1.14093	0.257852	0.842683	-4.59327
SYNGR4	1.02549	25.5229	1.13922	0.25856	0.842683	-4.5933
HSPA5	1.01386	27.1796	1.13804	0.25905	0.842683	-4.59331
LDHC	1.0437	27.874	1.13702	0.259473	0.842683	-4.59333
CLYBL	0.994311	24.9038	1.13529	0.260192	0.842683	-4.59335
LRP2	1.00578	26.6527	1.135	0.26031	0.842683	-4.59336
NAGA	1.00288	25.6795	1.13468	0.260444	0.842683	-4.59336
ACRBP	1.03358	27.364	1.13399	0.260733	0.842683	-4.59337
SPTAN1	1.05077	26.2165	1.13219	0.261483	0.842683	-4.5934
PA2G4	0.958739	24.3052	1.13214	0.261504	0.842683	-4.5934
ARHGAP1	1.03336	24.5256	1.1293	0.26269	0.842683	-4.59344
LZTFL1	1.00597	24.2706	1.12878	0.26291	0.842683	-4.59345
CCAR2	1.03466	22.9883	1.12627	0.263962	0.842683	-4.59348
APOA1	1.05744	26.0196	1.12589	0.26412	0.842683	-4.59349
ANXA11	1.07841	25.2464	1.12577	0.264174	0.842683	-4.59349
ARPC5L	0.991258	23.5267	1.12553	0.264274	0.842683	-4.59349
HK1	0.970493	29.7186	1.12087	0.266236	0.842683	-4.59356
ECI1	1.01552	23.1774	1.1197	0.266732	0.842683	-4.59357
WARS1	0.975809	24.4176	1.11963	0.266764	0.842683	-4.59357
HPRT1	1.0481	23.4779	1.11945	0.266839	0.842683	-4.59358
PRSS50	0.974947	26.4764	1.11941	0.266856	0.842683	-4.59358
CPPED1	0.97542	25.3198	1.11873	0.267142	0.842683	-4.59359
G6PD	1.11014	26.5981	1.11777	0.267553	0.842683	-4.5936
MAN2A1	1.05106	22.6413	1.11768	0.267587	0.842683	-4.5936
TEX29	1.02911	23.9285	1.11652	0.268082	0.842683	-4.59362
MAPK1	1.02977	22.5827	1.1121	0.269965	0.842683	-4.59368
PLCD1	1.00011	20.9397	1.11174	0.270119	0.842683	-4.59368
COPB2	0.966408	24.5204	1.11143	0.270249	0.842683	-4.59369
AKAP3	0.995025	29.3397	1.1108	0.270519	0.842683	-4.5937
PDXK	0.993357	24.3177	1.10945	0.271097	0.842683	-4.59371
NAMPT	1.03444	23.1009	1.10908	0.271255	0.842683	-4.59372
OLFM4	0.95221	24.7247	1.10906	0.271264	0.842683	-4.59372
LOC608162	0.916736	23.1998	1.1036	0.273609	0.842683	-4.5938
AKAP4	0.977325	30.9099	1.10346	0.273668	0.842683	-4.5938
SLC9B1	0.974213	22.3594	1.10252	0.274076	0.842683	-4.59381
ACP1	0.975028	21.9733	1.10242	0.274117	0.842683	-4.59381
LOC119870527	1.0315	26.9407	1.10233	0.274157	0.842683	-4.59381
NCF1	1.06346	24.1192	1.10141	0.274556	0.842683	-4.59383
AP2S1	0.925335	22.7741	1.10103	0.27472	0.842683	-4.59383
EEF1G	0.951576	27.8277	1.10014	0.275104	0.842683	-4.59384
SEMA3G	0.989636	23.9553	1.09933	0.275455	0.842683	-4.59385
ANTXRL	0.954448	26.0647	1.09879	0.275686	0.842683	-4.59386
RAB8B	0.934788	22.3658	1.09855	0.275792	0.842683	-4.59387
PARS2	1.01811	21.6	1.09798	0.276039	0.842683	-4.59387
GSPT1	0.980408	24.1376	1.0971	0.27642	0.842683	-4.59389
GAS8	0.964623	24.5179	1.09691	0.276504	0.842683	-4.59389
APOBEC3Z1	1.11409	24.0607	1.09575	0.277008	0.842683	-4.5939
PDIA4	0.979759	25.0916	1.09563	0.277058	0.842683	-4.59391
ACE	0.937586	26.0775	1.09493	0.277365	0.842683	-4.59391
LOC474938	0.958324	24.4629	1.09414	0.277706	0.842683	-4.59393
DNPEP	0.929288	27.395	1.09412	0.277716	0.842683	-4.59393
HSPA4	1.01401	23.7682	1.09391	0.277807	0.842683	-4.59393
PGP	0.956431	26.9762	1.09335	0.27805	0.842683	-4.59394
LOC607396	0.953368	25.8338	1.09332	0.278065	0.842683	-4.59394
LOC477562	0.942126	25.3136	1.09286	0.278263	0.842683	-4.59394
PPP4C	0.921193	23.2042	1.09103	0.279063	0.842683	-4.59397
CLU	0.944232	26.3288	1.09067	0.279222	0.842683	-4.59397
PABPC1L	1.02404	25.7195	1.08907	0.279919	0.842683	-4.59399
ACTL11	0.956976	26.7392	1.08695	0.280851	0.842683	-4.59402
CPVL	0.921366	25.0403	1.0861	0.281224	0.842683	-4.59404
PSMB1	0.947522	25.3778	1.08406	0.282122	0.842683	-4.59406
LOC102155374	0.952533	24.9474	1.08267	0.282731	0.842683	-4.59408
YWHAE	0.943871	26.6136	1.08166	0.28318	0.842683	-4.5941
TUBA5	0.942005	24.4506	1.07966	0.284063	0.842683	-4.59412
FAM3D	0.968975	22.92	1.07955	0.28411	0.842683	-4.59412
PPP1CC	0.946589	25.4122	1.07798	0.284803	0.842683	-4.59414
NDUFA10	0.963217	25.4148	1.07772	0.28492	0.842683	-4.59415
SLC25A31	0.935245	27.5176	1.07658	0.285428	0.842683	-4.59416
MTHFD1	0.986263	24.8152	1.07555	0.285885	0.842683	-4.59418
TOMM40	0.955082	23.0578	1.07547	0.285918	0.842683	-4.59418
COTL1	1.00667	24.0642	1.07495	0.286151	0.842683	-4.59419
PSMA1	0.930638	27.2323	1.07437	0.28641	0.842683	-4.59419
RTN4IP1	0.915022	22.2096	1.07327	0.286898	0.842683	-4.59421
HSPA4L	0.950651	27.416	1.07073	0.288031	0.842683	-4.59424
DDC	0.925287	25.1861	1.07035	0.288201	0.842683	-4.59425
PKDREJ	0.928681	27.6156	1.06903	0.288792	0.842683	-4.59427
PI4K2A	0.914047	22.9024	1.06902	0.288795	0.842683	-4.59427
GSTO2	1.03667	26.0242	1.06727	0.28958	0.842683	-4.59429
RRAGA	0.889834	22.0999	1.06633	0.290001	0.842683	-4.5943
PSMB4	0.938927	25.7294	1.06541	0.290414	0.842683	-4.59431
PAM	0.901227	26.2316	1.06495	0.29062	0.842683	-4.59432
LIPE	0.914904	26.0144	1.06305	0.291472	0.842683	-4.59434
ABHD10	0.942635	24.0841	1.06305	0.291475	0.842683	-4.59434
PSMB7	0.935084	25.3636	1.06163	0.292114	0.842683	-4.59436
DLAT	0.942555	26.8209	1.06142	0.29221	0.842683	-4.59437
ARHGDIA	0.980354	25.7925	1.05767	0.293905	0.842683	-4.59442
EIF3B	0.894264	24.3444	1.05747	0.293995	0.842683	-4.59442
AKR1E2	0.914985	26.3729	1.05692	0.294241	0.842683	-4.59443
PIP4K2C	0.950863	21.4536	1.05617	0.294583	0.842683	-4.59444
VCL	0.948621	25.7152	1.05322	0.295923	0.842683	-4.59448
LOC100684709	0.922936	22.4253	1.05152	0.296697	0.842683	-4.5945
YWHAG	0.973914	24.0828	1.04969	0.29753	0.842683	-4.59452
TSSK6	0.922141	22.8938	1.04965	0.29755	0.842683	-4.59452
CYB5D1	0.943938	22.7525	1.04874	0.297966	0.842683	-4.59453
TST	0.946518	25.6301	1.04822	0.298202	0.842683	-4.59454
PADI1	1.01618	24.9513	1.04395	0.30016	0.842683	-4.5946
NAGLU	0.883348	22.2622	1.04259	0.300784	0.842683	-4.59461
PDHX	0.889101	24.9334	1.04132	0.30137	0.842683	-4.59463
P4HB	0.979249	27.0672	1.04125	0.301404	0.842683	-4.59463
PGD	0.978794	26.9327	1.04096	0.301538	0.842683	-4.59464
CHDH	0.895385	26.0107	1.04048	0.301756	0.842683	-4.59464
RAB27B	0.930913	22.7938	1.03932	0.302295	0.842683	-4.59466
ARMC12	0.910236	27.3556	1.03929	0.302305	0.842683	-4.59466
RHCG	0.893067	26.4957	1.03887	0.302498	0.842683	-4.59466
CNDP2	0.960899	24.4833	1.03792	0.302938	0.842683	-4.59468
TPM3	1.06591	25.51	1.03747	0.303145	0.842683	-4.59468
KRT15	1.0392	28.7635	1.03593	0.303858	0.842683	-4.5947
USP7	0.888705	27.5086	1.03575	0.303944	0.842683	-4.5947
PITPNA	0.933319	24.0704	1.03566	0.303984	0.842683	-4.5947
ATP5F1A	0.918884	28.9545	1.03564	0.303994	0.842683	-4.59471
RPN1	0.900463	26.6281	1.03546	0.304077	0.842683	-4.59471
GLO1	0.914694	25.1217	1.03498	0.304301	0.842683	-4.59471
SPTBN1	0.90341	25.584	1.0337	0.304893	0.842683	-4.59473
ATP5PO	0.942333	25.5721	1.03304	0.305201	0.842683	-4.59474
PDIA3	0.924395	27.7455	1.0328	0.305312	0.842683	-4.59474
SLC25A1	0.866169	25.6994	1.02627	0.308359	0.842683	-4.59483
REXO2	0.902798	23.1299	1.0261	0.308439	0.842683	-4.59483
CLGN	0.883404	24.0453	1.02417	0.309342	0.842683	-4.59485
LSM3	0.902327	21.1862	1.02409	0.309377	0.842683	-4.59485
UQCRC2	0.899173	27.7504	1.02256	0.310096	0.842683	-4.59487
PEPD	0.88699	22.5857	1.02231	0.310215	0.842683	-4.59488
EFCAB6	0.892762	26.2103	1.02222	0.310254	0.842683	-4.59488
KYAT3	0.907351	26.2072	1.0212	0.310734	0.842683	-4.59489
SPACA1	0.908985	26.9949	1.01776	0.312353	0.842683	-4.59494
ATP6V1E2	0.900451	26.4073	1.01659	0.31291	0.842683	-4.59495
PPIB	0.902355	26.4377	1.01634	0.313024	0.842683	-4.59495
RTN3	0.955259	22.7854	1.01594	0.313217	0.842683	-4.59496
TSNAX	0.879563	24.0324	1.01524	0.313547	0.842683	-4.59497
DDOST	0.888629	25.0515	1.0149	0.313705	0.842683	-4.59497
AKR7L	0.882329	25.5835	1.01481	0.313749	0.842683	-4.59497
GLUD1	0.896253	25.4236	1.01244	0.314875	0.842683	-4.595
MTAP	0.895906	22.6047	1.01225	0.314962	0.842683	-4.59501
NIPSNAP2	0.897588	23.8773	1.01194	0.31511	0.842683	-4.59501
ACLY	0.876091	27.3189	1.0105	0.315793	0.842683	-4.59503
CAMP	1.07663	25.2986	1.00987	0.316096	0.842683	-4.59504
GMPS	0.895211	22.618	1.00952	0.316261	0.842683	-4.59504
GLB1L	0.853819	25.7498	1.00802	0.316976	0.842683	-4.59506
RANBP3	0.841095	22.6286	1.00789	0.317038	0.842683	-4.59506
BPIFA3	0.917527	23.3752	1.00749	0.317226	0.842683	-4.59507
ENO3	0.911836	23.5058	1.00723	0.317354	0.842683	-4.59507
SQOR	0.94403	24.2573	1.00627	0.31781	0.842683	-4.59508
DHRS7B	-0.88185	22.5386	-1.00583	0.318021	0.842683	-4.59509
FBXO6	0.877852	22.805	1.00551	0.318175	0.842683	-4.59509
RUVBL1	0.892465	23.6748	1.00421	0.318793	0.842683	-4.59511
GAPDHS	0.924182	29.0932	1.00398	0.318906	0.842683	-4.59511
ALB	0.942522	26.5878	1.0023	0.319709	0.842683	-4.59513
NDUFA9	0.874182	26.1622	1.00218	0.319766	0.842683	-4.59513
HYOU1	0.89647	25.9985	1.00197	0.319865	0.842683	-4.59514
ARL3	0.91744	23.5545	1.00143	0.320125	0.842683	-4.59514
NT5E	0.853952	23.6446	1.00115	0.320262	0.842683	-4.59515
FLNB	0.89683	26.1015	1.00111	0.320279	0.842683	-4.59515
PRKAR1B	0.879017	23.9727	1.00081	0.320426	0.842683	-4.59515
LDHAL6B	0.875177	28.4942	1.00063	0.320509	0.842683	-4.59515
LOC119868838	0.881628	21.0799	1.00038	0.32063	0.842683	-4.59516
SF3B1	0.857184	22.63	1.00034	0.320648	0.842683	-4.59516
HSD17B4	0.876748	26.0475	1.00028	0.320678	0.842683	-4.59516
CHKB	0.840961	24.193	0.998827	0.321377	0.842683	-4.59517
QNG1	0.866254	22.6714	0.997325	0.322099	0.842683	-4.59519
HADHA	0.891686	27.1156	0.996948	0.322281	0.842683	-4.5952
PGRMC2	0.869283	22.5239	0.996908	0.3223	0.842683	-4.5952
DMAC2L	0.85793	24.703	0.99642	0.322536	0.842683	-4.59521
TUFM	0.884222	25.5359	0.996377	0.322556	0.842683	-4.59521
SLC28A3	0.858423	22.0803	0.995762	0.322853	0.842683	-4.59521
TOLLIP	0.872827	22.902	0.995739	0.322864	0.842683	-4.59521
OPA1	0.843404	24.6896	0.994019	0.323695	0.842683	-4.59524
AARS1	0.839282	23.2891	0.993681	0.323858	0.842683	-4.59524
HSP90AB1	0.859457	25.8159	0.993518	0.323937	0.842683	-4.59524
RAB3D	0.957509	21.4947	0.993167	0.324107	0.842683	-4.59525
GOT1	0.85314	27.4675	0.99307	0.324153	0.842683	-4.59525
RPIA	0.876708	23.3602	0.991847	0.324745	0.842683	-4.59526
DNAH17	0.856996	28.5857	0.991719	0.324807	0.842683	-4.59526
FLOT2	0.973274	23.3255	0.991507	0.32491	0.842683	-4.59527
NME7	0.847565	25.8048	0.99105	0.325132	0.842683	-4.59527
LOC102152446	0.879592	24.0656	0.990649	0.325326	0.842683	-4.59528
DIABLO	0.833277	25.6833	0.989975	0.325653	0.842683	-4.59529
SERPINC1	0.92962	24.1927	0.987982	0.326621	0.842683	-4.59531
LONP1	0.878028	26.435	0.987514	0.326849	0.842683	-4.59532
PLEC	0.999281	24.9808	0.986936	0.32713	0.842683	-4.59532
SDHB	0.862647	24.9625	0.986909	0.327143	0.842683	-4.59532
HIBCH	0.863885	26.2963	0.986908	0.327144	0.842683	-4.59532
LOC608697	0.837982	23.938	0.985941	0.327614	0.842683	-4.59534
PYGL	1.0139	26.0735	0.98534	0.327907	0.842683	-4.59534
MOB1B	0.863957	21.4233	0.985102	0.328024	0.842683	-4.59535
ERO1A	1.05241	24.6031	0.984626	0.328256	0.842683	-4.59535
ACSBG2	0.840364	25.943	0.984466	0.328334	0.842683	-4.59535
ARIH1	0.870391	23.2043	0.983658	0.328728	0.842683	-4.59536
PTGES2	0.859571	23.157	0.983622	0.328746	0.842683	-4.59536
PSMB5	0.839628	26.8568	0.980252	0.330394	0.842683	-4.59541
SERPINA1	0.925197	24.7344	0.978455	0.331275	0.842683	-4.59543
DNAL1	0.854282	23.652	0.977018	0.331981	0.842683	-4.59545
IDH3B	0.86011	24.4336	0.975492	0.332732	0.842683	-4.59546
YARS2	0.828775	24.9967	0.975417	0.332769	0.842683	-4.59547
GK	0.865195	28.6239	0.975055	0.332947	0.842683	-4.59547
DNAH6	0.83418	26.5086	0.97502	0.332964	0.842683	-4.59547
PRCP	0.82048	25.5742	0.974821	0.333062	0.842683	-4.59547
LOC609323	0.858278	24.8208	0.973762	0.333584	0.842683	-4.59549
NDUFB10	0.858424	25.2355	0.973386	0.33377	0.842683	-4.59549
GPT	0.83017	24.8658	0.972123	0.334392	0.842683	-4.59551
ABHD14B	0.860193	25.1393	0.970899	0.334997	0.842683	-4.59552
HADH	0.87524	24.958	0.970317	0.335285	0.842683	-4.59553
ARCN1	0.890646	23.3619	0.969745	0.335568	0.842683	-4.59553
PXMP2	0.833243	24.3572	0.968056	0.336405	0.842683	-4.59556
PPP6R3	0.815151	23.1039	0.967563	0.33665	0.842683	-4.59556
CPT2	0.847999	24.6634	0.967147	0.336856	0.842683	-4.59557
DNAH2	0.82592	26.6939	0.966337	0.337258	0.842683	-4.59558
SULT1A1	0.94242	24.0796	0.966112	0.33737	0.842683	-4.59558
NDUFA8	0.865502	24.8741	0.965936	0.337457	0.842683	-4.59558
MYL6	0.870012	24.6619	0.96531	0.337768	0.842683	-4.59559
UQCRFS1	0.849274	25.6717	0.965155	0.337846	0.842683	-4.59559
CCT3	0.872861	27.6	0.96401	0.338415	0.842683	-4.5956
LGMN	0.875589	25.1211	0.963784	0.338527	0.842683	-4.59561
RBM12	0.882697	23.4041	0.963294	0.338771	0.842683	-4.59561
CUL3	0.811611	27.3344	0.96038	0.340225	0.842683	-4.59565
FOLH1B	0.833199	23.4504	0.959922	0.340454	0.842683	-4.59565
CFAP52	0.821762	26.9148	0.95933	0.340749	0.842683	-4.59566
RSPH1	0.854451	24.4556	0.95854	0.341145	0.842683	-4.59567
TMX1	0.899178	23.0922	0.957836	0.341497	0.842683	-4.59568
GARIN4	0.827719	24.6297	0.956698	0.342067	0.842683	-4.59569
EFHC1	0.854547	26.7562	0.95571	0.342563	0.842683	-4.5957
PRXL2A	0.814384	24.3136	0.95457	0.343135	0.842683	-4.59572
ELL	0.831228	26.6269	0.953941	0.343451	0.842683	-4.59573
CES5A	0.949693	25.0885	0.953299	0.343774	0.842683	-4.59573
SUGT1	0.867813	24.6468	0.95163	0.344614	0.842683	-4.59575
CFAP70	0.82165	24.4822	0.950715	0.345075	0.842683	-4.59576
IGBP1	0.837027	24.1656	0.950293	0.345288	0.842683	-4.59577
CBR3	0.840608	22.9292	0.946521	0.347193	0.842683	-4.59581
S100A10	0.815013	24.3547	0.946397	0.347256	0.842683	-4.59582
PIGR	0.843999	25.0589	0.946359	0.347275	0.842683	-4.59582
VPS29	0.842501	22.8754	0.945723	0.347598	0.842683	-4.59582
PPA1	0.827453	24.7792	0.94536	0.347782	0.842683	-4.59583
ASRGL1	0.853422	26.3046	0.945255	0.347835	0.842683	-4.59583
PLIN3	0.849777	27.1328	0.944247	0.348345	0.842683	-4.59584
FUNDC2	0.826929	24.3042	0.944192	0.348373	0.842683	-4.59584
PNP	0.921371	21.9702	0.944017	0.348463	0.842683	-4.59584
PLG	0.842374	24.0154	0.943958	0.348492	0.842683	-4.59585
MDH1	0.830618	26.6602	0.94264	0.349161	0.842683	-4.59586
ACADSB	0.816207	25.9378	0.942068	0.349452	0.842683	-4.59587
PSMA8	0.813299	25.8425	0.941987	0.349493	0.842683	-4.59587
LOC479874	0.828216	24.7074	0.941934	0.34952	0.842683	-4.59587
NUDT5	0.812646	25.2075	0.940724	0.350135	0.842683	-4.59588
CRYZ	0.811555	23.9558	0.940388	0.350307	0.842683	-4.59589
DHX9	0.834863	22.7285	0.939797	0.350608	0.842683	-4.59589
USO1	0.836896	24.561	0.938784	0.351124	0.842683	-4.59591
PSAT1	0.79249	22.8367	0.938293	0.351374	0.842683	-4.59591
YWHAQ	0.848242	23.7225	0.937417	0.351821	0.842683	-4.59592
ARG2	0.802626	24.8146	0.936772	0.352151	0.842683	-4.59593
NIT2	0.819265	24.3425	0.935879	0.352607	0.842683	-4.59594
PITRM1	0.794199	25.8689	0.934865	0.353126	0.842683	-4.59595
COPS7B	0.814619	24.0902	0.934498	0.353313	0.842683	-4.59596
CYB5R3	0.805707	24.7717	0.933457	0.353846	0.842683	-4.59597
MYO6	0.822857	23.2744	0.933425	0.353863	0.842683	-4.59597
ECHDC3	0.84348	24.1064	0.930475	0.355377	0.842683	-4.596
RPL11	0.821788	21.3923	0.93023	0.355503	0.842683	-4.59601
CSNK2B	0.793983	24.2487	0.927986	0.356657	0.842683	-4.59603
VPS25	0.815261	22.3011	0.927845	0.35673	0.842683	-4.59604
UPK3A	0.821731	23.5378	0.926919	0.357207	0.842683	-4.59605
BAG6	0.795742	25.277	0.926118	0.35762	0.842683	-4.59606
CCT2	0.860389	27.1119	0.925761	0.357804	0.842683	-4.59606
HSP90AA1	0.811533	27.7798	0.925756	0.357807	0.842683	-4.59606
KLHL10	0.783843	26.1674	0.924665	0.35837	0.842683	-4.59607
TUBA1C	0.896564	24.3296	0.924545	0.358432	0.842683	-4.59607
GML	0.780449	25.488	0.924338	0.358539	0.842683	-4.59608
DARS1	0.793727	24.6893	0.92431	0.358554	0.842683	-4.59608
GCAT	0.804788	22.5927	0.924229	0.358595	0.842683	-4.59608
LRRC23	0.814204	24.7899	0.92355	0.358947	0.842683	-4.59609
DSP	0.882063	26.9102	0.92347	0.358988	0.842683	-4.59609
PDPR	0.782964	24.3194	0.922494	0.359493	0.842683	-4.5961
CAPNS1	0.796133	22.4705	0.922207	0.359641	0.842683	-4.5961
NUP210L	0.789762	27.4697	0.921676	0.359916	0.842683	-4.59611
HNRNPM	0.795203	23.4418	0.921271	0.360126	0.842683	-4.59611
PSMD11	0.81703	24.8577	0.920956	0.360289	0.842683	-4.59612
LCNL1	0.793499	24.9499	0.920702	0.360421	0.842683	-4.59612
MS4A14	0.791641	24.3925	0.917756	0.361951	0.842683	-4.59615
BCAT2	0.786591	26.2424	0.917432	0.362119	0.842683	-4.59616
ALDH6A1	0.829498	26.5964	0.915919	0.362907	0.842683	-4.59617
ADPRS	0.780447	24.8316	0.915836	0.36295	0.842683	-4.59618
IDH2	0.824094	26.0622	0.915619	0.363063	0.842683	-4.59618
CMAS	0.831244	23.2445	0.915415	0.363169	0.842683	-4.59618
GLMN	0.803545	22.4929	0.915147	0.363309	0.842683	-4.59618
WDR48	0.775987	24.1194	0.915083	0.363342	0.842683	-4.59618
DCTN3	0.842792	23.4858	0.914715	0.363534	0.842683	-4.59619
PSMA2	0.838369	25.3727	0.912165	0.364865	0.842683	-4.59622
OXCT1	0.817	22.0229	0.911038	0.365454	0.842683	-4.59623
CUL1	0.743742	23.6796	0.910878	0.365538	0.842683	-4.59623
HMOX2	0.786875	24.5126	0.906478	0.367845	0.842683	-4.59628
VDAC3	0.781703	24.2373	0.905738	0.368234	0.842683	-4.59629
QSOX1	0.803942	27.2007	0.90477	0.368743	0.842683	-4.5963
IDH3A	0.798598	26.4946	0.904751	0.368752	0.842683	-4.5963
LHPP	0.781439	22.5985	0.904265	0.369009	0.842683	-4.59631
LRRC57	0.780922	24.8494	0.902877	0.369739	0.842683	-4.59632
CLIC4	0.852703	23.3328	0.902584	0.369894	0.842683	-4.59633
LOC100687282	0.774253	25.1563	0.902221	0.370085	0.842683	-4.59633
STXBP2	0.784248	25.4135	0.901469	0.370482	0.842683	-4.59634
NME8	0.810038	25.0163	0.899688	0.371423	0.842683	-4.59636
GLTP	0.825085	22.3995	0.898642	0.371976	0.842683	-4.59637
PPA2	0.825878	23.6541	0.898462	0.372071	0.842683	-4.59637
VPS35	0.811263	25.1942	0.898198	0.372211	0.842683	-4.59638
KRT18	0.830769	27.3717	0.897883	0.372378	0.842683	-4.59638
OXSR1	0.796772	22.6334	0.895228	0.373785	0.842683	-4.59641
YOD1	0.776096	23.5055	0.895223	0.373787	0.842683	-4.59641
DNAJA4	0.789861	25.5699	0.894349	0.374251	0.842683	-4.59642
RPLP0	0.799208	24.6074	0.893343	0.374786	0.842683	-4.59643
PDIA6	0.800427	25.2075	0.891604	0.375711	0.842683	-4.59645
NQO1	0.893529	24.7819	0.891031	0.376016	0.842683	-4.59646
VAPA	0.779889	24.3424	0.890692	0.376197	0.842683	-4.59646
GPX5	0.782309	24.3866	0.89042	0.376342	0.842683	-4.59647
MAOA	0.775313	26.3823	0.890323	0.376393	0.842683	-4.59647
COPB1	0.79342	24.5318	0.889021	0.377088	0.842683	-4.59648
LOC477072	0.83128	27.0953	0.888771	0.377221	0.842683	-4.59648
EFHC2	0.803469	22.8726	0.888289	0.377478	0.842683	-4.59649
SELENOI	0.85306	20.4654	0.888013	0.377626	0.842683	-4.59649
FUCA1	0.775953	27.6513	0.886725	0.378314	0.842683	-4.59651
SND1	0.764293	23.3845	0.885628	0.378901	0.842683	-4.59652
CA2	0.781168	26.079	0.884503	0.379504	0.842683	-4.59653
RNF123	0.735001	21.8518	0.884459	0.379527	0.842683	-4.59653
PTPA	0.766583	25.5617	0.884197	0.379668	0.842683	-4.59653
SFXN3	0.770495	25.9321	0.88407	0.379736	0.842683	-4.59654
DNALI1	0.797643	25.3985	0.883546	0.380016	0.842683	-4.59654
ARPC4	0.824486	26.2109	0.882639	0.380503	0.842683	-4.59655
UBR4	0.762081	23.8472	0.882394	0.380634	0.842683	-4.59655
ETFB	0.787255	26.8984	0.882153	0.380764	0.842683	-4.59656
KPNB1	0.779752	24.9328	0.880491	0.381657	0.842683	-4.59658
ZPBP2	0.773633	27.2248	0.88029	0.381765	0.842683	-4.59658
CALM1	0.756131	27.5787	0.879957	0.381944	0.842683	-4.59658
LOC100686848	0.759349	25.42	0.878765	0.382586	0.842683	-4.5966
PPP5C	0.75034	23.3616	0.878406	0.382779	0.842683	-4.5966
NDUFS8	0.782983	24.6944	0.878095	0.382946	0.842683	-4.5966
AUH	0.777426	26.2627	0.877207	0.383425	0.842683	-4.59661
LOC100683203	0.770303	26.1964	0.876503	0.383805	0.842683	-4.59662
CANX	0.821124	25.5115	0.876485	0.383815	0.842683	-4.59662
NAXE	0.753485	24.5751	0.87611	0.384017	0.842683	-4.59662
CIAPIN1	0.770703	22.5807	0.874363	0.384961	0.842683	-4.59664
XPO5	0.752553	21.7959	0.874347	0.384969	0.842683	-4.59664
PSMA7	0.756354	24.752	0.872169	0.386148	0.842683	-4.59667
DLD	0.77499	27.1705	0.871939	0.386273	0.842683	-4.59667
USP5	0.748092	26.0969	0.871308	0.386615	0.842683	-4.59668
TUBA4A	0.79809	24.2119	0.870582	0.387008	0.842683	-4.59669
RSPH3	0.751759	24.9798	0.869283	0.387713	0.842683	-4.5967
VAT1	0.792744	24.2595	0.868986	0.387874	0.842683	-4.5967
ALOX5	0.900904	25.589	0.867811	0.388513	0.842683	-4.59672
NQO2	0.793488	25.2159	0.866728	0.389102	0.842683	-4.59673
CD82	0.775253	22.6895	0.866556	0.389196	0.842683	-4.59673
GNPDA1	0.741902	25.3882	0.866527	0.389212	0.842683	-4.59673
CCDC39	0.745537	24.2675	0.865991	0.389503	0.842683	-4.59674
RAB7A	0.7784	25.4218	0.865249	0.389907	0.842683	-4.59674
COPS4	0.760794	24.7364	0.864557	0.390285	0.842683	-4.59675
NUDT16	0.758995	25.2919	0.864075	0.390547	0.842683	-4.59676
PRMT5	0.752727	25.9584	0.862784	0.391252	0.842683	-4.59677
ROPN1L	0.739186	24.628	0.86053	0.392484	0.842683	-4.5968
CTSL	0.802411	24.8505	0.860201	0.392664	0.842683	-4.5968
LMAN1	0.760065	25.4281	0.85912	0.393256	0.842683	-4.59681
DNAH8	0.74182	28.4515	0.858958	0.393345	0.842683	-4.59681
RAN	0.743695	24.3753	0.858846	0.393406	0.842683	-4.59681
CCDC65	0.743904	24.1128	0.858547	0.39357	0.842683	-4.59682
TWF1	0.747463	22.4078	0.857952	0.393896	0.842683	-4.59682
CTSD	0.771858	27.3508	0.856767	0.394546	0.842683	-4.59684
SPRYD4	0.749584	23.0378	0.855702	0.395131	0.842683	-4.59685
PRKACA	0.747864	26.2332	0.852956	0.396641	0.842683	-4.59688
ROPN1	0.770005	26.8611	0.852925	0.396659	0.842683	-4.59688
GRPEL1	0.791441	23.1533	0.851591	0.397394	0.842683	-4.59689
LMAN2	0.772162	24.3313	0.85104	0.397698	0.842683	-4.5969
CFAP221	0.709353	23.4926	0.849848	0.398356	0.842683	-4.59691
NDUFS2	0.746712	25.8455	0.849082	0.398778	0.842683	-4.59692
RPN2	0.757867	25.974	0.848739	0.398968	0.842683	-4.59692
DDX1	0.729594	23.327	0.848573	0.39906	0.842683	-4.59693
DNAJB13	0.779968	24.1511	0.848251	0.399238	0.842683	-4.59693
S100A8	0.838923	24.1658	0.847962	0.399398	0.842683	-4.59693
PPP1R7	0.731662	23.1762	0.847621	0.399586	0.842683	-4.59694
HSD17B10	0.743097	27.1903	0.847456	0.399677	0.842683	-4.59694
RAB5C	0.773889	24.1901	0.846648	0.400125	0.842683	-4.59695
SEC31A	0.726335	23.8019	0.844678	0.401217	0.842683	-4.59697
FH	0.756035	25.9114	0.844415	0.401362	0.842683	-4.59697
GALNS	0.784566	24.2427	0.843314	0.401973	0.842683	-4.59698
LOC100856782	0.747889	26.4423	0.842785	0.402268	0.842683	-4.59699
MTCH2	0.720238	27.5661	0.842588	0.402377	0.842683	-4.59699
SH3GLB1	0.794737	25.5794	0.840295	0.403652	0.842683	-4.59701
SPACA5	0.719437	24.1341	0.839434	0.404132	0.842683	-4.59702
AKTIP	0.708932	20.7494	0.839424	0.404137	0.842683	-4.59702
GPX4	0.721787	27.5618	0.839394	0.404154	0.842683	-4.59702
IMPA1	0.715174	27.2613	0.839234	0.404243	0.842683	-4.59703
NIPSNAP1	0.721324	24.8266	0.837834	0.405024	0.842683	-4.59704
CYB5R2	0.718942	25.9197	0.837776	0.405056	0.842683	-4.59704
RAD23A	0.715028	23.8315	0.837752	0.405069	0.842683	-4.59704
CAPN1	0.783533	25.4446	0.837144	0.405408	0.842683	-4.59705
AMDHD2	0.715507	24.7819	0.836877	0.405558	0.842683	-4.59705
SLC25A24	0.737093	24.4474	0.836654	0.405682	0.842683	-4.59705
HACD3	0.72982	22.9729	0.836644	0.405688	0.842683	-4.59705
TLN1	0.853885	25.6733	0.835395	0.406385	0.842683	-4.59707
HSPA9	0.72916	27.8999	0.835114	0.406542	0.842683	-4.59707
FAM78A	0.706648	23.4862	0.834807	0.406714	0.842683	-4.59707
OTUB2	0.723086	23.729	0.833394	0.407505	0.842683	-4.59709
LOC608051	0.7383	25.8732	0.832984	0.407734	0.842683	-4.59709
TOMM34	0.724532	24.1104	0.832327	0.408103	0.842683	-4.5971
ALPL	0.720443	25.0001	0.832206	0.408171	0.842683	-4.5971
CFAP161	0.729992	24.8109	0.831953	0.408312	0.842683	-4.5971
GPX1	0.748971	23.859	0.831577	0.408523	0.842683	-4.59711
MCAT	0.711068	23.5967	0.829912	0.409457	0.842683	-4.59712
GARIN3	0.727475	26.8464	0.829828	0.409504	0.842683	-4.59712
GSR	0.706582	25.6353	0.829136	0.409893	0.842683	-4.59713
GGH	0.790034	26.4105	0.828601	0.410194	0.842683	-4.59714
ITGAM	0.903077	24.9609	0.828349	0.410336	0.842683	-4.59714
STOML2	0.752907	23.5378	0.828323	0.41035	0.842683	-4.59714
TXNRD1	0.706976	26.7385	0.82439	0.412565	0.842683	-4.59718
NSFL1C	0.731506	25.8505	0.824329	0.4126	0.842683	-4.59718
GSS	0.722564	24.1039	0.823556	0.413036	0.842683	-4.59719
CRAT	0.711527	24.0379	0.822338	0.413724	0.842683	-4.5972
PPME1	0.708513	22.3604	0.821967	0.413934	0.842683	-4.59721
GSTK1	0.736491	24.1888	0.821893	0.413975	0.842683	-4.59721
ARIH2	0.697451	22.7103	0.821543	0.414173	0.842683	-4.59721
EFCAB5	0.691926	24.6055	0.821524	0.414184	0.842683	-4.59721
TPT1	0.747955	24.0273	0.821412	0.414247	0.842683	-4.59721
ACAD11	0.702057	23.205	0.821388	0.414261	0.842683	-4.59721
COASY	0.710553	24.1996	0.821164	0.414387	0.842683	-4.59722
COX5B	0.715155	22.9604	0.82068	0.414662	0.842683	-4.59722
LOC609402	0.813698	26.5822	0.820439	0.414798	0.842683	-4.59722
GARS1	0.723899	25.4794	0.819786	0.415167	0.842683	-4.59723
NME2	0.7167	25.6144	0.817718	0.416339	0.842683	-4.59725
VTA1	0.735714	21.7985	0.816451	0.417058	0.842683	-4.59726
ACTBL2	0.728671	26.1316	0.815964	0.417335	0.842683	-4.59727
CCT8	0.702789	29.0832	0.81596	0.417337	0.842683	-4.59727
PTBP1	0.69164	23.9175	0.815735	0.417465	0.842683	-4.59727
DHRS7	0.79647	24.4431	0.815628	0.417526	0.842683	-4.59727
MLYCD	0.680993	23.1677	0.812761	0.419157	0.842683	-4.5973
ACTR3	0.782989	25.1705	0.811595	0.419821	0.842683	-4.59731
LAMP2	0.730719	23.5988	0.81103	0.420144	0.842683	-4.59732
CFAP91	0.716806	23.4949	0.810979	0.420172	0.842683	-4.59732
DCUN1D1	0.732647	24.07	0.809876	0.420802	0.842683	-4.59733
ACAT1	0.719021	27.1406	0.809361	0.421096	0.842683	-4.59734
LOC102154527	0.720354	23.3489	0.808338	0.421681	0.842683	-4.59735
SAR1A	0.679633	23.6995	0.807944	0.421906	0.842683	-4.59735
SDHC	0.719612	20.2525	0.807446	0.422191	0.842683	-4.59736
MMP9	0.880994	26.4427	0.805844	0.423108	0.842683	-4.59737
IARS2	0.701507	26.4914	0.805554	0.423274	0.842683	-4.59738
MAN2B1	0.776368	23.3338	0.804434	0.423916	0.842683	-4.59739
IBA57	0.705535	19.9978	0.802592	0.424973	0.842683	-4.59741
TPP1	0.721679	23.7114	0.802173	0.425213	0.842683	-4.59741
NANS	0.721643	24.3562	0.802149	0.425227	0.842683	-4.59741
LOC612266	0.788106	25.6052	0.80145	0.425629	0.842683	-4.59742
NT5C1B	0.699216	28.6784	0.799541	0.426727	0.842683	-4.59744
CALR	0.726393	25.6802	0.799479	0.426763	0.842683	-4.59744
VIM	0.743239	25.7392	0.799424	0.426794	0.842683	-4.59744
SPAG16	0.692065	22.7935	0.799315	0.426857	0.842683	-4.59744
NPLOC4	0.697703	23.8342	0.798838	0.427132	0.842683	-4.59744
SHMT2	0.697201	24.1013	0.798537	0.427305	0.842683	-4.59745
PABPC1	0.678143	23.4674	0.797891	0.427678	0.842683	-4.59745
SCIN	0.675829	23.6436	0.797757	0.427755	0.842683	-4.59746
CTNNA1	0.700782	23.1479	0.797657	0.427812	0.842683	-4.59746
HDHD2	0.715484	24.0442	0.797232	0.428057	0.842683	-4.59746
ATP2B4	0.704632	25.598	0.796812	0.428299	0.842683	-4.59747
GLYAT	0.723326	24.1416	0.796747	0.428337	0.842683	-4.59747
CS	0.679764	28.0804	0.796428	0.428521	0.842683	-4.59747
SUCLA2	0.682832	23.3227	0.796145	0.428685	0.842683	-4.59747
ACAD8	0.683655	24.1888	0.795853	0.428853	0.842683	-4.59747
TMED9	0.705709	23.8163	0.795618	0.428989	0.842683	-4.59748
RAB5A	0.693782	23.5971	0.795357	0.429139	0.842683	-4.59748
ELOB	0.685578	25.9415	0.794852	0.429431	0.842683	-4.59748
HYDIN	0.672876	26.0851	0.794101	0.429865	0.842683	-4.59749
APMAP	0.787575	25.9272	0.793623	0.430142	0.842683	-4.5975
GNAI3	0.711811	22.5205	0.793609	0.43015	0.842683	-4.5975
GRHPR	0.669679	23.661	0.792667	0.430695	0.842683	-4.59751
DUT	0.709674	22.5332	0.792361	0.430872	0.842683	-4.59751
CCDC63	0.691662	23.9095	0.79139	0.431435	0.842683	-4.59752
TALDO1	0.787574	27.0266	0.790913	0.431711	0.842683	-4.59752
PSMA4	0.67554	27.247	0.790699	0.431835	0.842683	-4.59753
KPNA6	0.681468	19.6579	0.790081	0.432194	0.842683	-4.59753
DPP7	0.665098	26.4794	0.789727	0.432399	0.842683	-4.59754
CYRIB	0.713873	24.4665	0.789693	0.432419	0.842683	-4.59754
LOC100684662	0.697931	24.2771	0.789437	0.432567	0.842683	-4.59754
CCDC27	0.714537	21.9585	0.789402	0.432588	0.842683	-4.59754
DYNC1H1	0.687184	26.7685	0.787424	0.433737	0.842683	-4.59756
TRAP1	0.692378	26.5428	0.786946	0.434014	0.842683	-4.59756
AK4	0.73917	23.4064	0.78694	0.434018	0.842683	-4.59756
LYPLAL1	0.681621	22.4966	0.786796	0.434101	0.842683	-4.59757
GPD2	0.676197	27.7397	0.785938	0.434601	0.842683	-4.59757
PSMD12	0.681941	25.7327	0.785824	0.434667	0.842683	-4.59758
IZUMO2	0.689973	23.6961	0.785309	0.434967	0.842683	-4.59758
PSMC5	0.703949	25.3259	0.785216	0.435021	0.842683	-4.59758
TRNT1	0.694603	22.9431	0.7851	0.435089	0.842683	-4.59758
UPK1A	0.698002	23.0158	0.784769	0.435281	0.842683	-4.59759
TUBA8	0.670074	24.2252	0.784423	0.435483	0.842683	-4.59759
SATL1	0.665468	22.9808	0.784201	0.435612	0.842683	-4.59759
MLF1	0.670992	23.4093	0.781254	0.437332	0.842683	-4.59762
GNAI2	0.738422	24.2768	0.781228	0.437347	0.842683	-4.59762
CFAP44	0.665739	24.9991	0.780853	0.437566	0.842683	-4.59762
KRT78	0.779059	24.7048	0.779596	0.438301	0.842683	-4.59764
PCCB	0.664057	24.7304	0.778301	0.439058	0.842683	-4.59765
CSNK2A2	0.670092	22.3351	0.777982	0.439245	0.842683	-4.59765
TPI1	0.717571	27.5224	0.777559	0.439493	0.842683	-4.59766
ADAM9	0.662922	24.8678	0.777214	0.439695	0.842683	-4.59766
SERPINB6	0.669296	26.4329	0.776626	0.44004	0.842683	-4.59767
PPEF1	0.670739	26.1448	0.775926	0.44045	0.842683	-4.59767
GAA	0.655744	25.9806	0.77539	0.440765	0.842683	-4.59768
MAP2K2	0.735848	23.3073	0.774201	0.441463	0.842683	-4.59769
SPATA20	0.643348	25.6796	0.772966	0.442188	0.842683	-4.5977
DNAJB6	0.651126	22.0501	0.77262	0.442392	0.842683	-4.59771
NRDC	0.653153	26.2444	0.772567	0.442423	0.842683	-4.59771
VPS26A	0.672057	23.5442	0.770956	0.443371	0.842683	-4.59772
UCHL1	0.672466	24.5444	0.770326	0.443742	0.842683	-4.59773
KRT72	0.725303	29.409	0.769761	0.444075	0.842683	-4.59773
ADGB	0.655107	23.3766	0.769398	0.444289	0.842683	-4.59774
M6PR	0.663844	24.1688	0.769074	0.44448	0.842683	-4.59774
MYCBP	0.661369	22.0911	0.766995	0.445707	0.842683	-4.59776
MPST	0.672612	23.6163	0.766782	0.445833	0.842683	-4.59776
FKBP4	0.660443	24.7556	0.766505	0.445997	0.842683	-4.59777
YWHAZ	0.664777	26.6945	0.76596	0.446318	0.842683	-4.59777
HNRNPF	0.718328	23.0302	0.764167	0.447379	0.842683	-4.59779
NFS1	0.671274	25.2055	0.76278	0.448201	0.842683	-4.5978
EFR3A	0.64082	24.8146	0.760856	0.449341	0.842683	-4.59782
DCTN1	0.688937	24.3286	0.760064	0.449812	0.842683	-4.59783
MON2	0.65991	20.1722	0.759685	0.450036	0.842683	-4.59783
THOP1	0.64425	24.7475	0.759392	0.45021	0.842683	-4.59783
NIT1	0.658749	25.1341	0.758408	0.450796	0.842683	-4.59784
HINT2	0.677382	23.8334	0.757296	0.451457	0.842683	-4.59786
PSMC1	0.675842	23.7802	0.755608	0.452462	0.842683	-4.59787
EHD1	0.702989	23.8848	0.755448	0.452557	0.842683	-4.59787
ERLIN2	0.660885	25.4132	0.755348	0.452617	0.842683	-4.59787
NDUFV1	0.657242	26.4524	0.75532	0.452633	0.842683	-4.59787
AFG3L2	0.647864	25.6153	0.755264	0.452667	0.842683	-4.59787
LOC607806	0.712586	24.9826	0.754754	0.452971	0.842683	-4.59788
UCHL5	0.652056	24.1953	0.753149	0.453928	0.842683	-4.59789
ERGIC2	0.674649	20.8712	0.752334	0.454415	0.842683	-4.5979
TMED10	0.695797	25.0545	0.752192	0.4545	0.842683	-4.5979
NCCRP1	0.724501	25.5082	0.752105	0.454552	0.842683	-4.5979
COPS5	0.643204	23.5513	0.751592	0.454858	0.842683	-4.59791
GNS	0.65112	24.7447	0.751314	0.455024	0.842683	-4.59791
EIF3A	0.650311	25.1021	0.750193	0.455695	0.842683	-4.59792
BCL7B	0.655684	22.4887	0.749039	0.456386	0.842683	-4.59793
NDUFS3	0.648256	26.1234	0.748422	0.456755	0.842683	-4.59794
QARS1	0.658944	23.2009	0.74819	0.456894	0.842683	-4.59794
SYNE2	0.728316	27.8551	0.74783	0.45711	0.842683	-4.59795
PYGB	0.670612	26.0858	0.747763	0.45715	0.842683	-4.59795
CISD1	0.67258	24.35	0.747416	0.457358	0.842683	-4.59795
CEND1	0.648385	21.0275	0.747058	0.457573	0.842683	-4.59795
PFN1	0.764181	26.445	0.746139	0.458124	0.842683	-4.59796
MYL12A	0.651134	23.5946	0.745084	0.458757	0.842683	-4.59797
IMMT	0.645524	26.8262	0.744857	0.458893	0.842683	-4.59797
CBS	0.671324	20.9435	0.744656	0.459014	0.842683	-4.59798
EIF3I	0.628619	23.87	0.744033	0.459389	0.842683	-4.59798
C3	0.776481	27.0166	0.743935	0.459447	0.842683	-4.59798
ADAM2	0.626217	22.8476	0.743604	0.459646	0.842683	-4.59799
SEPHS1	0.673262	22.7737	0.743562	0.459672	0.842683	-4.59799
UCHL3	0.669734	25.2812	0.74271	0.460184	0.842683	-4.59799
EPHX1	0.663697	25.0921	0.742474	0.460326	0.842683	-4.598
ARPC2	0.700592	25.7152	0.741199	0.461094	0.842683	-4.59801
GGCT	0.656935	25.6572	0.740162	0.461718	0.842683	-4.59802
RSPH14	0.633791	24.4692	0.740045	0.461789	0.842683	-4.59802
COPA	0.66429	24.4412	0.73931	0.462232	0.842683	-4.59803
GBA1	0.667775	22.5614	0.738757	0.462566	0.842683	-4.59803
ACADS	0.653572	25.1952	0.738694	0.462604	0.842683	-4.59803
BLVRA	0.677278	21.8027	0.73711	0.46356	0.842683	-4.59805
ACTR2	0.701473	25.5992	0.736894	0.463691	0.842683	-4.59805
ETFDH	0.632606	25.8621	0.736606	0.463865	0.842683	-4.59805
NUBPL	0.6718	23.118	0.73658	0.463881	0.842683	-4.59805
GET3	0.6452	23.8504	0.736314	0.464041	0.842683	-4.59805
TRAPPC12	0.630096	19.4866	0.735737	0.46439	0.842683	-4.59806
GDI1	0.645078	27.0525	0.735576	0.464488	0.842683	-4.59806
LOC479795	0.637782	23.752	0.7348	0.464957	0.842683	-4.59807
THNSL1	0.633208	26.1755	0.734571	0.465096	0.842683	-4.59807
PSMB6	0.613047	26.4946	0.734368	0.465219	0.842683	-4.59807
CFAP43	0.62581	24.7102	0.734209	0.465315	0.842683	-4.59807
SEC23A	0.625927	22.8011	0.733864	0.465523	0.842683	-4.59808
ACSL6	0.632514	26.0538	0.733712	0.465616	0.842683	-4.59808
UFD1	0.626708	21.6674	0.732402	0.46641	0.842683	-4.59809
EIF4A2	0.64224	24.3962	0.732158	0.466557	0.842683	-4.59809
DDX3X	0.647964	23.8446	0.731526	0.466941	0.842683	-4.5981
SPCS2	-0.612312	23.1304	-0.731054	0.467227	0.842683	-4.5981
PEX11B	0.616706	22.665	0.73072	0.46743	0.842683	-4.59811
SEPTIN7	0.675207	24.1077	0.730073	0.467823	0.842683	-4.59811
ODAD3	0.654962	25.8424	0.72971	0.468043	0.842683	-4.59812
CCT5	0.669742	22.5342	0.729438	0.468209	0.842683	-4.59812
SRI	0.725841	26.0938	0.729311	0.468285	0.842683	-4.59812
NDUFS1	0.629998	27.5877	0.7293	0.468292	0.842683	-4.59812
FAF1	0.636947	21.4345	0.729202	0.468352	0.842683	-4.59812
ACSL3	0.638296	23.7425	0.72894	0.468511	0.842683	-4.59812
SLC36A1	0.632399	19.4868	0.728809	0.468591	0.842683	-4.59812
ARFGEF2	0.610873	22.989	0.728529	0.468761	0.842683	-4.59813
MYOF	0.630541	24.5544	0.728494	0.468782	0.842683	-4.59813
CMPK1	0.647758	22.8561	0.728006	0.469079	0.842683	-4.59813
TCTE1	0.619814	22.7676	0.726886	0.46976	0.842683	-4.59814
LOC100856518	0.631746	25.2681	0.725926	0.470345	0.842683	-4.59815
FABP5	0.617209	25.7277	0.725505	0.470601	0.842683	-4.59816
EPRS1	0.603365	23.4736	0.725446	0.470638	0.842683	-4.59816
FSIP2	0.63964	23.6848	0.723865	0.471601	0.842683	-4.59817
BLMH	0.616665	23.8039	0.723529	0.471806	0.842683	-4.59817
ACSS1	0.716892	26.867	0.723479	0.471837	0.842683	-4.59817
GSTM4	0.635307	25.7193	0.722691	0.472317	0.842683	-4.59818
PSMC2	0.641063	25.3011	0.722596	0.472376	0.842683	-4.59818
TEKT1	0.604484	22.8497	0.722243	0.472591	0.842683	-4.59819
CFAP69	0.620393	22.5305	0.721806	0.472858	0.842683	-4.59819
LOC119872230	0.610764	26.9657	0.721794	0.472865	0.842683	-4.59819
PIWIL1	0.609113	23.4249	0.720838	0.47345	0.842683	-4.5982
FDXR	0.612975	24.0828	0.720603	0.473594	0.842683	-4.5982
ECHS1	0.650009	26.9639	0.72028	0.473791	0.842683	-4.5982
UGP2	0.630986	22.6964	0.720155	0.473868	0.842683	-4.5982
GLG1	0.649819	23.1606	0.719719	0.474134	0.842683	-4.59821
ANXA5	0.697956	26.1885	0.719365	0.474351	0.842683	-4.59821
UBXN11	0.673663	24.2893	0.719239	0.474428	0.842683	-4.59821
DNAJC5	0.634448	22.9805	0.719229	0.474434	0.842683	-4.59821
ARF1	0.638397	24.4076	0.719169	0.474471	0.842683	-4.59821
LOC102157398	0.632676	24.8438	0.718292	0.475008	0.842683	-4.59822
DNAH12	0.614129	26.6783	0.718158	0.47509	0.842683	-4.59822
OVCA2	0.614626	21.2125	0.717864	0.47527	0.842683	-4.59823
UPK1B	0.636849	23.1542	0.717301	0.475615	0.842683	-4.59823
KRT76	0.723424	27.2986	0.71604	0.476388	0.842683	-4.59824
TXNDC17	0.613467	23.5913	0.715286	0.476851	0.842683	-4.59825
DNAH7	0.612946	27.3109	0.715136	0.476943	0.842683	-4.59825
RAB11B	0.679642	27.4824	0.71512	0.476953	0.842683	-4.59825
TSN	0.597586	26.1769	0.714948	0.477059	0.842683	-4.59825
ALDH9A1	0.610601	26.3377	0.714738	0.477188	0.842683	-4.59825
FAAH	0.597748	26.201	0.714595	0.477276	0.842683	-4.59826
JUP	0.637438	24.9596	0.713935	0.477681	0.842683	-4.59826
NUDCD3	0.634059	23.6701	0.713209	0.478127	0.842683	-4.59827
GPD1L	0.652656	23.1286	0.712517	0.478553	0.842683	-4.59827
EIF4A1	0.628838	24.9618	0.712249	0.478717	0.842683	-4.59828
LCP1	0.764586	26.9653	0.711836	0.478972	0.842683	-4.59828
SENP8	0.593351	23.2874	0.711768	0.479013	0.842683	-4.59828
GGT1	0.62805	25.5098	0.711647	0.479088	0.842683	-4.59828
S100A9	0.873711	27.7605	0.71042	0.479843	0.842683	-4.59829
MT-ND2	0.596384	22.4216	0.710092	0.480046	0.842683	-4.5983
C11orf54	0.59213	22.3595	0.709512	0.480403	0.842683	-4.5983
EIF4G2	0.637029	22.1127	0.709277	0.480548	0.842683	-4.5983
ATP1B3	0.61325	25.7055	0.709135	0.480636	0.842683	-4.5983
MT-ND4	0.627595	22.2588	0.707351	0.481736	0.842683	-4.59832
PFKL	0.605304	25.4859	0.707228	0.481812	0.842683	-4.59832
IPO5	0.603173	27.0114	0.707165	0.481851	0.842683	-4.59832
VPS13A	0.595162	25.8679	0.707106	0.481887	0.842683	-4.59832
DBT	0.639966	23.9981	0.706446	0.482295	0.842683	-4.59833
BSPRY	0.595604	24.5269	0.705507	0.482875	0.842683	-4.59834
PGK1	0.683798	27.1982	0.705503	0.482878	0.842683	-4.59834
HAGHL	0.587112	24.276	0.705022	0.483175	0.842683	-4.59834
BIN2	0.631422	22.7981	0.70474	0.483349	0.842683	-4.59834
SSNA1	0.603452	22.5944	0.703903	0.483868	0.842683	-4.59835
RAB10	0.652393	24.6204	0.703819	0.483919	0.842683	-4.59835
GSTO1	0.672705	23.7386	0.703279	0.484254	0.842683	-4.59836
CFAP251	0.601851	24.5943	0.702222	0.484909	0.842683	-4.59837
CUL2	0.590594	23.0347	0.702019	0.485034	0.842683	-4.59837
LOC119869220	0.633409	22.0483	0.701959	0.485071	0.842683	-4.59837
PM20D1	0.588323	23.7086	0.701522	0.485342	0.842683	-4.59837
FAHD2A	0.596683	24.5629	0.701521	0.485343	0.842683	-4.59837
MTPN	0.616552	22.058	0.70149	0.485362	0.842683	-4.59837
DGKA	0.61853	23.4252	0.701268	0.4855	0.842683	-4.59838
HSP90B1	0.625727	28.083	0.701037	0.485643	0.842683	-4.59838
AQP6	0.706418	23.1461	0.698972	0.486924	0.842683	-4.5984
IPO7	0.599526	21.8276	0.698789	0.487038	0.842683	-4.5984
ACAA2	0.619218	25.746	0.698703	0.487091	0.842683	-4.5984
NGLY1	0.574988	24.2964	0.698598	0.487157	0.842683	-4.5984
MINDY3	0.608866	24.3967	0.698271	0.48736	0.842683	-4.5984
GNPDA2	0.586202	23.6375	0.698021	0.487515	0.842683	-4.5984
C6orf136	0.575396	23.3654	0.697369	0.48792	0.842683	-4.59841
MGAM	0.739405	24.8381	0.696863	0.488235	0.842683	-4.59841
LANCL2	0.584312	23.7113	0.696845	0.488246	0.842683	-4.59841
SACM1L	0.613021	24.0433	0.692713	0.49082	0.842683	-4.59845
PLSCR1	0.679576	22.3365	0.692622	0.490877	0.842683	-4.59845
PSMC3	0.649998	23.5189	0.69239	0.491021	0.842683	-4.59845
MPO	0.751354	28.8794	0.692153	0.491169	0.842683	-4.59846
SPESP1	0.609511	27.1829	0.691575	0.49153	0.842683	-4.59846
SPAG17	0.601511	24.0206	0.690054	0.49248	0.842683	-4.59847
SLC25A14	0.58612	24.7073	0.689787	0.492647	0.842683	-4.59848
ACOT7	0.637048	25.252	0.689457	0.492853	0.842683	-4.59848
VCP	0.613839	28.5428	0.689453	0.492856	0.842683	-4.59848
SPACA9	0.618821	26.0015	0.689386	0.492898	0.842683	-4.59848
TUBB6	0.590406	24.5544	0.688537	0.493429	0.842683	-4.59849
LRGUK	0.582563	22.9455	0.688026	0.493748	0.842683	-4.59849
ATP1A4	0.578938	26.187	0.687948	0.493797	0.842683	-4.59849
PDK3	0.60899	24.4781	0.687429	0.494122	0.842683	-4.5985
SCRN2	0.598112	23.7442	0.687122	0.494314	0.842683	-4.5985
ACSL1	0.590744	25.5861	0.68699	0.494397	0.842683	-4.5985
RACK1	0.603902	24.2676	0.686601	0.49464	0.842683	-4.59851
LETM1	0.581868	24.2977	0.686035	0.494995	0.842683	-4.59851
XPO1	0.584882	26.3272	0.68597	0.495036	0.842683	-4.59851
PRDX4	0.629828	24.4103	0.685892	0.495084	0.842683	-4.59851
PPP6C	0.599431	23.6125	0.685881	0.495092	0.842683	-4.59851
LOC609321	0.576669	21.9403	0.685739	0.49518	0.842683	-4.59851
HSPD1	0.621458	27.7271	0.684406	0.496016	0.842683	-4.59852
DNAJB8	0.60941	24.3585	0.683938	0.49631	0.842683	-4.59853
SSBP1	0.588454	24.8748	0.683559	0.496548	0.842683	-4.59853
ATIC	0.62139	25.0795	0.682317	0.497328	0.842683	-4.59854
TBCD	0.580108	24.1638	0.68169	0.497722	0.842683	-4.59855
RAB4A	0.567673	23.4531	0.681149	0.498062	0.842683	-4.59855
NDUFB7	0.587234	22.9831	0.680812	0.498274	0.842683	-4.59856
LACTB2	0.593848	22.7916	0.680615	0.498398	0.842683	-4.59856
CCDC81	0.573366	23.1362	0.680529	0.498452	0.842683	-4.59856
MCCC2	0.591556	23.6436	0.680404	0.498531	0.842683	-4.59856
PTPRCAP	0.59811	23.1765	0.679385	0.499172	0.842683	-4.59857
CPT1B	0.575027	23.6272	0.679367	0.499183	0.842683	-4.59857
ETF1	0.575764	25.2043	0.678725	0.499588	0.842683	-4.59857
AGPS	0.573097	22.351	0.677857	0.500134	0.842683	-4.59858
ROGDI	0.577468	23.4844	0.677464	0.500382	0.842683	-4.59858
PTGES3	0.574816	25.4484	0.676851	0.500768	0.842683	-4.59859
CCT8L2	0.585386	22.4849	0.676828	0.500783	0.842683	-4.59859
CD177	0.704117	26.7057	0.676631	0.500907	0.842683	-4.59859
KRT73	0.626564	25.6079	0.676549	0.500959	0.842683	-4.59859
PPIL6	0.582758	24.6447	0.676182	0.50119	0.842683	-4.5986
ESPN	0.596921	23.8991	0.675895	0.501372	0.842683	-4.5986
TKTL1	0.591081	25.6937	0.675762	0.501455	0.842683	-4.5986
SIRT3	0.571783	22.7651	0.675406	0.50168	0.842683	-4.5986
TRAPPC4	0.592375	22.1931	0.675214	0.501801	0.842683	-4.5986
PFKM	0.581744	24.91	0.673951	0.502599	0.842683	-4.59861
SYNGR2	0.590442	23.2576	0.673829	0.502676	0.842683	-4.59862
PCSK5	0.572994	23.5363	0.672575	0.503469	0.842683	-4.59863
NADK2	0.591738	23.0515	0.671057	0.50443	0.842683	-4.59864
LOC484507	0.582429	24.3585	0.670455	0.504811	0.842683	-4.59864
ACOT9	0.61159	23.1199	0.67028	0.504922	0.842683	-4.59865
ABCB7	0.569033	24.7514	0.670257	0.504936	0.842683	-4.59865
AIMP2	0.587263	22.6758	0.669609	0.505347	0.842683	-4.59865
MECR	0.577658	23.0893	0.669571	0.505371	0.842683	-4.59865
SLC25A5	0.595409	20.7421	0.669339	0.505518	0.842683	-4.59865
EIF2S1	0.57865	24.5815	0.669205	0.505603	0.842683	-4.59866
TGM1	0.67605	24.8336	0.668928	0.505778	0.842683	-4.59866
DDHD1	0.576164	25.2403	0.668508	0.506045	0.842683	-4.59866
SLC25A4	0.567737	24.5917	0.667989	0.506374	0.842683	-4.59867
REEP5	0.569493	24.4119	0.666809	0.507123	0.842683	-4.59868
CUTC	0.576302	23.4355	0.666785	0.507138	0.842683	-4.59868
LOC119863969	0.579773	23.2934	0.664979	0.508285	0.842683	-4.59869
MMUT	0.579298	25.815	0.663577	0.509177	0.842683	-4.5987
ANXA4	0.580185	24.915	0.663248	0.509386	0.842683	-4.59871
GARIN5B	0.576582	25.0172	0.66303	0.509526	0.842683	-4.59871
EIF3M	0.581667	24.3519	0.66282	0.509659	0.842683	-4.59871
CCS	0.574618	20.912	0.662247	0.510024	0.842683	-4.59871
SCARB2	0.629588	23.5228	0.661802	0.510307	0.842683	-4.59872
RIDA	0.57991	23.2949	0.660876	0.510897	0.842683	-4.59873
LRG1	0.628293	23.4512	0.660416	0.511191	0.842683	-4.59873
FABP3	0.5574	24.208	0.660327	0.511247	0.842683	-4.59873
GDI2	0.612882	24.1736	0.659825	0.511568	0.842683	-4.59873
ALDH1A1	0.571016	26.4071	0.659804	0.511581	0.842683	-4.59874
UBA1	0.565609	26.7013	0.65974	0.511622	0.842683	-4.59874
PLBD1	0.636963	25.9047	0.659699	0.511648	0.842683	-4.59874
GDPD3	0.627138	25.239	0.659679	0.511661	0.842683	-4.59874
XPO7	0.557263	26.7968	0.659449	0.511808	0.842683	-4.59874
ESYT1	0.603629	22.5092	0.659258	0.51193	0.842683	-4.59874
TMEM43	0.623306	23.8526	0.658178	0.512619	0.842683	-4.59875
C8orf82	0.569829	23.2003	0.658023	0.512718	0.842683	-4.59875
PHPT1	0.549269	22.4802	0.657834	0.512838	0.842683	-4.59875
EEF1B2	0.598123	23.7718	0.656985	0.513381	0.842683	-4.59876
BPI	0.576069	26.7481	0.656408	0.51375	0.842683	-4.59876
BHMT	0.576399	26.207	0.655419	0.514382	0.842683	-4.59877
IVD	0.566465	26.6968	0.654951	0.514682	0.842683	-4.59878
ALOX15	0.752562	26.5298	0.654206	0.515159	0.842683	-4.59878
SAMM50	0.555943	25.8254	0.654139	0.515201	0.842683	-4.59878
SGTA	0.571239	22.8398	0.654027	0.515273	0.842683	-4.59878
LTF	0.630867	30.7939	0.653317	0.515728	0.842683	-4.59879
CD109	0.560148	24.5071	0.652654	0.516153	0.842683	-4.5988
OTUB1	0.558666	24.1132	0.651573	0.516846	0.842683	-4.5988
DNAI4	0.581986	22.71	0.65102	0.517201	0.842683	-4.59881
PC	0.564907	26.7432	0.650606	0.517466	0.842683	-4.59881
PMPCB	0.547984	24.3066	0.650406	0.517595	0.842683	-4.59881
TUBB	0.569863	23.2438	0.65006	0.517817	0.842683	-4.59882
MPP7	0.576776	23.0436	0.648799	0.518627	0.842683	-4.59883
CLTC	0.567126	28.2533	0.648582	0.518766	0.842683	-4.59883
PFDN2	0.566133	24.534	0.648469	0.518839	0.842683	-4.59883
CLPB	0.559962	23.9306	0.648288	0.518955	0.842683	-4.59883
DMXL2	0.554035	24.5272	0.648279	0.518961	0.842683	-4.59883
PRDX6	0.588723	27.8082	0.647971	0.519159	0.842683	-4.59883
ARHGAP9	0.576375	22.7388	0.647941	0.519178	0.842683	-4.59883
MMP8	0.746333	25.6675	0.647524	0.519447	0.842683	-4.59884
PPT1	0.578798	23.4541	0.647089	0.519726	0.842683	-4.59884
CCDC90B	0.56244	25.2242	0.646621	0.520027	0.842683	-4.59885
ATP6AP1	0.624618	23.5162	0.645886	0.5205	0.842683	-4.59885
PFAS	0.572008	23.3237	0.64561	0.520678	0.842683	-4.59885
PLS3	0.552346	27.4611	0.645409	0.520807	0.842683	-4.59886
PHLPP2	0.558768	25.1308	0.644908	0.52113	0.842683	-4.59886
TSSK1	0.539489	24.304	0.644648	0.521298	0.842683	-4.59886
NDUFA5	0.544545	24.2302	0.644507	0.521389	0.842683	-4.59886
AMACR	0.596493	24.7012	0.64394	0.521754	0.842683	-4.59887
WDR64	0.546397	23.8433	0.643587	0.521982	0.842683	-4.59887
HERC4	0.548035	23.2934	0.643129	0.522277	0.842683	-4.59887
MYH14	0.590113	25.141	0.642704	0.522551	0.842683	-4.59888
DTD1	0.539336	23.5053	0.642666	0.522575	0.842683	-4.59888
UQCRC1	0.544079	27.0558	0.642441	0.522721	0.842683	-4.59888
NPEPPS	0.542489	27.3507	0.641414	0.523383	0.842683	-4.59889
PGM2	0.617633	24.1328	0.640857	0.523743	0.842683	-4.59889
MCU	0.566981	24.1254	0.640355	0.524068	0.842683	-4.5989
EIF6	0.550116	23.0634	0.640229	0.524149	0.842683	-4.5989
SGTB	0.529327	23.9243	0.639671	0.524509	0.842683	-4.5989
SLC5A8	0.642526	22.029	0.639278	0.524764	0.842683	-4.59891
ERMP1	0.559733	23.7213	0.63911	0.524872	0.842683	-4.59891
GNAS	0.540387	23.4925	0.638967	0.524964	0.842683	-4.59891
TM9SF2	0.587787	24.2306	0.638724	0.525122	0.842683	-4.59891
MAP4K1	0.557163	24.701	0.638387	0.52534	0.842683	-4.59891
TPP2	0.54476	25.7183	0.638158	0.525488	0.842683	-4.59891
LOC100856399	0.582547	25.4831	0.637167	0.526129	0.842683	-4.59892
MOGS	0.562708	24.1894	0.636578	0.526511	0.842683	-4.59893
USP14	0.532974	22.586	0.636429	0.526607	0.842683	-4.59893
CTSC	0.57031	23.6348	0.635947	0.52692	0.842683	-4.59893
PLTP	0.542203	22.4497	0.635916	0.526939	0.842683	-4.59893
IPO4	0.536164	23.7178	0.634557	0.527821	0.842683	-4.59894
MT-CO1	0.566474	24.1238	0.633094	0.52877	0.842683	-4.59896
DECR1	0.53716	24.6274	0.632714	0.529017	0.842683	-4.59896
EPS15	0.533084	22.7389	0.632401	0.52922	0.842683	-4.59896
PON3	0.597062	22.9163	0.632154	0.52938	0.842683	-4.59896
SERPINA5	0.55288	25.4583	0.632039	0.529455	0.842683	-4.59896
OGDH	0.547008	26.2353	0.631982	0.529492	0.842683	-4.59896
CPT1A	0.526805	24.158	0.631359	0.529897	0.842683	-4.59897
EHHADH	0.588565	23.5548	0.631198	0.530001	0.842683	-4.59897
AGPAT3	0.539932	23.1461	0.630953	0.530161	0.842683	-4.59897
MCCC1	0.551729	23.6491	0.629887	0.530854	0.842683	-4.59898
ACTR1A	0.557585	23.9323	0.629506	0.531101	0.842683	-4.59898
DLEC1	0.519969	22.9403	0.62698	0.532746	0.842683	-4.599
PSMA3	0.537878	26.2426	0.626039	0.533359	0.842683	-4.59901
AHNAK	0.606441	25.7662	0.625952	0.533416	0.842683	-4.59901
TPK1	0.557742	23.0672	0.625571	0.533665	0.842683	-4.59902
MYH9	0.640912	26.5317	0.625553	0.533677	0.842683	-4.59902
MTHFD2L	0.530171	23.6756	0.624833	0.534146	0.842683	-4.59902
EDIL3	0.538584	24.4118	0.624042	0.534662	0.842683	-4.59903
IDE	0.528354	24.6925	0.623151	0.535245	0.842683	-4.59904
PSMB2	0.547667	26.242	0.622757	0.535502	0.842683	-4.59904
BDH1	0.546403	25.9747	0.622234	0.535844	0.842683	-4.59904
HARS1	0.516831	23.6403	0.621904	0.536059	0.842683	-4.59905
EIF3L	0.529874	25.0565	0.621895	0.536065	0.842683	-4.59905
RAB18	0.548233	24.1676	0.621507	0.536319	0.842683	-4.59905
AK8	0.552276	25.4292	0.616124	0.539845	0.842683	-4.59909
GANAB	0.526445	25.9069	0.615579	0.540202	0.842683	-4.5991
PAFAH1B3	0.527075	23.255	0.615318	0.540374	0.842683	-4.5991
ZAN	0.538902	24.0647	0.615137	0.540492	0.842683	-4.5991
ARF4	0.546417	23.6795	0.615123	0.540502	0.842683	-4.5991
SORT1	0.538458	24.3994	0.615004	0.54058	0.842683	-4.5991
PAICS	0.53191	23.4484	0.614692	0.540784	0.842683	-4.5991
FAM210A	0.524227	22.9898	0.61404	0.541213	0.842683	-4.59911
MYO1D	0.526764	23.4366	0.612912	0.541954	0.842683	-4.59912
ALDH4A1	0.539251	26.063	0.612796	0.54203	0.842683	-4.59912
LOC610717	0.543986	24.2579	0.612482	0.542237	0.842683	-4.59912
ACTR10	0.528187	22.3873	0.611978	0.542569	0.842683	-4.59912
ALDH7A1	0.518963	21.4079	0.611206	0.543076	0.842683	-4.59913
PARG	0.506955	23.7025	0.610487	0.543549	0.842683	-4.59914
AK7	0.536566	25.3245	0.609935	0.543913	0.842683	-4.59914
XPOT	0.529793	22.8276	0.60987	0.543956	0.842683	-4.59914
LOC102156626	0.50649	24.274	0.609623	0.544118	0.842683	-4.59914
TBCE	0.519439	22.721	0.609479	0.544213	0.842683	-4.59914
IDH1	0.5401	26.172	0.609402	0.544264	0.842683	-4.59914
APEH	0.520997	24.365	0.608766	0.544683	0.842683	-4.59915
ATP6V0D1	0.549349	24.9962	0.60861	0.544786	0.842683	-4.59915
SERPINB1	0.682841	28.1272	0.6078	0.54532	0.842683	-4.59916
NT5C2	0.569907	21.9455	0.607223	0.5457	0.842683	-4.59916
SOD2	0.544944	27.3543	0.6072	0.545716	0.842683	-4.59916
ARL1	0.525819	24.0252	0.60713	0.545762	0.842683	-4.59916
AP1M1	0.521125	24.3646	0.606955	0.545878	0.842683	-4.59916
GET4	0.520725	23.7107	0.606669	0.546066	0.842683	-4.59917
VWA2	0.524973	24.8089	0.603794	0.547965	0.842683	-4.59919
SHMT1	0.513447	23.7094	0.602629	0.548735	0.842683	-4.5992
FBLN7	0.519222	23.3042	0.601713	0.549342	0.842683	-4.5992
TM9SF3	0.50751	23.1566	0.601333	0.549593	0.842683	-4.59921
RPS12	0.519088	20.6928	0.601193	0.549686	0.842683	-4.59921
TMEM38B	0.509393	23.8783	0.598895	0.551208	0.842683	-4.59923
PDCD6	0.516172	23.5547	0.598449	0.551504	0.842683	-4.59923
ARMC6	0.513457	23.8469	0.597738	0.551976	0.842683	-4.59923
EPCAM	0.525969	23.6803	0.597477	0.552149	0.842683	-4.59924
NUP54	0.505603	24.2063	0.597423	0.552185	0.842683	-4.59924
SLC25A13	0.510496	24.0941	0.597212	0.552325	0.842683	-4.59924
PPM1B	0.516576	24.5469	0.597048	0.552434	0.842683	-4.59924
STOM	0.590198	26.1301	0.596984	0.552476	0.842683	-4.59924
PREP	0.526352	23.2183	0.596191	0.553003	0.842683	-4.59925
GCDH	0.511753	24.1023	0.595491	0.553468	0.842683	-4.59925
CLPX	-0.505655	21.7937	-0.594953	0.553825	0.842683	-4.59926
SPACA3	0.511444	26.7655	0.593809	0.554586	0.842683	-4.59926
NSF	0.508946	26.3721	0.592983	0.555135	0.842683	-4.59927
CLEC16A	0.508799	23.3729	0.592793	0.555262	0.842683	-4.59927
KCNU1	0.507608	22.5285	0.592755	0.555287	0.842683	-4.59927
GALNT6	0.516214	23.9444	0.592648	0.555358	0.842683	-4.59927
ATP6V1H	0.532756	24.5669	0.590336	0.556899	0.842683	-4.59929
EEF1D	0.534455	24.9445	0.589545	0.557426	0.842683	-4.5993
SYMPK	0.512196	25.5043	0.589121	0.557709	0.842683	-4.5993
BCS1L	0.497213	24.2578	0.589079	0.557736	0.842683	-4.5993
CLPP	0.517051	24.3232	0.588894	0.55786	0.842683	-4.5993
DNAJC13	0.514573	24.4239	0.588703	0.557987	0.842683	-4.5993
SLC25A42	0.506943	21.7569	0.588376	0.558205	0.842683	-4.5993
MYO3B	0.513334	25.1613	0.587009	0.559118	0.842683	-4.59932
DPY19L2	0.503299	24.2873	0.586727	0.559306	0.842683	-4.59932
MANEA	0.512591	23.2859	0.586511	0.559451	0.842683	-4.59932
ATP2A2	0.513415	25.8463	0.586298	0.559592	0.842683	-4.59932
ACAD9	0.498562	26.9073	0.586224	0.559642	0.842683	-4.59932
PDP1	0.48933	23.5287	0.585881	0.559872	0.842683	-4.59932
KPNA3	0.497704	22.5412	0.585834	0.559903	0.842683	-4.59932
HEXA	0.514595	24.4058	0.585332	0.560238	0.842683	-4.59933
SLC25A11	0.501517	25.2589	0.585031	0.56044	0.842683	-4.59933
XPNPEP1	0.508491	25.5405	0.584571	0.560747	0.842683	-4.59933
KRT86	0.546242	27.915	0.584526	0.560777	0.842683	-4.59933
LOC119881670	0.497968	24.3166	0.583919	0.561183	0.842683	-4.59934
TTLL12	0.495647	24.033	0.583646	0.561366	0.842683	-4.59934
AQP7	0.497389	26.1853	0.582242	0.562306	0.842683	-4.59935
SERPINB5	0.549769	23.8458	0.582236	0.56231	0.842683	-4.59935
SYPL1	0.492616	27.749	0.58215	0.562367	0.842683	-4.59935
PSME4	0.494453	25.6137	0.581321	0.562923	0.842683	-4.59936
PPP2R1A	0.518928	24.7744	0.580892	0.56321	0.842683	-4.59936
PSMD6	0.499504	26.1931	0.580477	0.563489	0.842683	-4.59936
TOMM22	0.495654	20.2453	0.579946	0.563844	0.842683	-4.59937
PDXDC1	0.509189	23.654	0.579202	0.564343	0.842683	-4.59937
TTC39A	0.563592	25.9364	0.578332	0.564927	0.842683	-4.59938
PTGR2	0.498241	24.5452	0.577958	0.565178	0.842683	-4.59938
CYBB	0.566527	24.5144	0.576866	0.565912	0.842683	-4.59939
LOC482849	0.472992	22.9395	0.575507	0.566825	0.842683	-4.5994
LOC480492	0.491614	24.0341	0.574862	0.567259	0.842683	-4.59941
FSCN3	0.486591	25.4082	0.574504	0.567499	0.842683	-4.59941
HMGCL	0.491175	25.5515	0.574171	0.567723	0.842683	-4.59941
ASPSCR1	0.482067	22.1854	0.57389	0.567913	0.842683	-4.59941
TMEM256	-0.48293	22.7762	-0.57384	0.567946	0.842683	-4.59941
DDB1	0.482676	26.7081	0.573418	0.56823	0.842683	-4.59942
GSK3B	0.48667	21.4723	0.573409	0.568236	0.842683	-4.59942
PMPCA	0.490824	24.1217	0.57275	0.56868	0.842683	-4.59942
FTL	0.51145	26.9224	0.572514	0.568839	0.842683	-4.59942
PRSS58	0.478151	23.4427	0.57176	0.569346	0.842683	-4.59943
LAMP1	0.49532	26.5249	0.571319	0.569644	0.842683	-4.59943
CD47	0.498787	24.4233	0.57121	0.569717	0.842683	-4.59943
COPS3	0.486314	22.9239	0.570915	0.569916	0.842683	-4.59943
NDUFB8	0.484295	23.7712	0.570829	0.569974	0.842683	-4.59944
TSNAXIP1	0.489184	23.1788	0.570371	0.570283	0.842683	-4.59944
EFHB	0.511236	25.2403	0.570099	0.570466	0.842683	-4.59944
RAB1B	0.531204	22.4957	0.568964	0.571232	0.842683	-4.59945
RALGAPB	0.497183	22.5155	0.568487	0.571554	0.842683	-4.59945
ALDOA	0.486967	29.0298	0.567884	0.571961	0.842683	-4.59946
PGLS	0.540335	23.9111	0.566736	0.572737	0.842683	-4.59946
TBC1D21	0.478748	25.3653	0.565963	0.573259	0.842683	-4.59947
SNX27	0.483725	23.2581	0.565819	0.573357	0.842683	-4.59947
PGS1	0.476006	23.5479	0.565498	0.573574	0.842683	-4.59947
PSMC4	0.518728	25.2916	0.565057	0.573872	0.842683	-4.59948
ABCA15	0.481713	23.3489	0.564787	0.574055	0.842683	-4.59948
CYC1	0.481342	25.2863	0.564494	0.574253	0.842683	-4.59948
ENTPD1	0.477306	24.95	0.563149	0.575163	0.842683	-4.59949
SIRT2	0.48981	20.2646	0.563053	0.575228	0.842683	-4.59949
FASN	0.529368	27.0905	0.562936	0.575308	0.842683	-4.59949
CUL5	0.478639	23.949	0.562422	0.575656	0.842683	-4.5995
CDC37	0.517343	23.2735	0.561221	0.576469	0.842683	-4.5995
NDUFS4	0.509298	22.1787	0.559456	0.577666	0.842683	-4.59952
WBP2NL	0.487049	24.9091	0.558974	0.577993	0.842683	-4.59952
RAB14	0.495524	26.26	0.558973	0.577994	0.842683	-4.59952
GOT2	0.481654	26.3739	0.558454	0.578347	0.842683	-4.59952
NDRG3	0.477063	23.153	0.558258	0.57848	0.842683	-4.59953
C1orf56	0.521751	26.4699	0.557554	0.578957	0.842683	-4.59953
TEKTIP1	0.510428	23.8475	0.557515	0.578984	0.842683	-4.59953
SEPTIN4	0.534884	22.5827	0.556764	0.579494	0.842683	-4.59954
ATP6V1B2	0.492132	26.5512	0.556583	0.579618	0.842683	-4.59954
SFXN1	0.473702	23.928	0.555854	0.580113	0.842683	-4.59954
ALDH5A1	0.486027	23.8603	0.554671	0.580918	0.842683	-4.59955
MROH1	0.472867	25.2293	0.55455	0.581	0.842683	-4.59955
LOC119865338	0.498306	25.6778	0.553766	0.581533	0.842683	-4.59956
CD81	0.471509	22.9568	0.553434	0.58176	0.842683	-4.59956
CPD	0.470935	24.2311	0.553432	0.581761	0.842683	-4.59956
FSCN1	0.477225	23.2199	0.553321	0.581836	0.842683	-4.59956
TSSK2	-0.481955	25.6153	-0.552697	0.582261	0.842683	-4.59957
SDR39U1	0.473585	25.1728	0.552029	0.582716	0.842683	-4.59957
NIF3L1	0.472434	23.7838	0.551663	0.582965	0.842683	-4.59957
SLC22A14	0.460363	23.4128	0.55119	0.583288	0.842683	-4.59958
CAB39	0.49659	23.2577	0.549962	0.584125	0.842683	-4.59958
TCP11	0.465369	24.8784	0.547378	0.585889	0.842683	-4.5996
MAIP1	0.48497	21.9007	0.547286	0.585952	0.842683	-4.5996
SPEM1	0.466396	22.3755	0.54662	0.586408	0.842683	-4.59961
DPEP3	0.455092	23.0122	0.545857	0.586928	0.842683	-4.59961
UBE2M	0.460895	23.7693	0.545827	0.586949	0.842683	-4.59961
PSMD2	0.465522	26.938	0.545805	0.586964	0.842683	-4.59961
TMEM11	0.463474	22.3675	0.544863	0.587608	0.842683	-4.59962
ME1	0.461562	24.6762	0.544567	0.587811	0.842683	-4.59962
RAB25	0.486998	22.6293	0.544343	0.587964	0.842683	-4.59962
TKT	0.593751	27.018	0.544229	0.588042	0.842683	-4.59963
ITGB2	0.615568	24.9637	0.543984	0.58821	0.842683	-4.59963
PCYT2	0.48713	25.4708	0.543444	0.58858	0.842683	-4.59963
IQCN	0.471822	25.1593	0.542945	0.588921	0.842683	-4.59963
LMNB1	0.49909	25.9421	0.542591	0.589164	0.842683	-4.59964
BTBD16	0.45898	23.2189	0.54236	0.589322	0.842683	-4.59964
PRDX3	0.489198	25.0496	0.541302	0.590047	0.842683	-4.59965
DCXR	0.475867	23.6458	0.541022	0.590239	0.842683	-4.59965
PPID	0.469775	23.383	0.540139	0.590844	0.842683	-4.59965
MARS1	0.451634	22.8078	0.538939	0.591668	0.842683	-4.59966
TUSC3	0.462574	22.0102	0.538841	0.591735	0.842683	-4.59966
GSK3A	0.458791	23.9506	0.538347	0.592074	0.842683	-4.59967
PCCA	0.457693	24.9433	0.538166	0.592198	0.842683	-4.59967
SEBOX	0.510169	24.6979	0.53748	0.59267	0.842683	-4.59967
SLC38A1	0.448107	22.3115	0.537147	0.592898	0.842683	-4.59967
ATP6V1D	0.458479	22.1769	0.536934	0.593044	0.842683	-4.59968
CALML3	0.498357	24.99	0.536876	0.593084	0.842683	-4.59968
ACTL7A	0.473342	25.5418	0.534699	0.594581	0.842683	-4.59969
LUZP2	0.482751	24.9134	0.534229	0.594904	0.842683	-4.59969
SPPL2C	0.465895	23.2677	0.53394	0.595103	0.842683	-4.5997
GFUS	0.463137	24.4407	0.53394	0.595103	0.842683	-4.5997
UMOD	-0.534923	26.849	-0.533029	0.59573	0.842683	-4.5997
TIMM44	0.453464	23.4496	0.531786	0.596586	0.842683	-4.59971
ANGEL2	0.46515	22.4437	0.530641	0.597375	0.842683	-4.59972
PPP2CB	0.458984	25.7875	0.530124	0.597732	0.842683	-4.59972
ACTRT2	0.457034	27.4508	0.52978	0.597969	0.842683	-4.59972
SPX	0.493893	21.7461	0.528813	0.598636	0.842683	-4.59973
MAL2	0.489791	24.8129	0.528679	0.598729	0.842683	-4.59973
TTC38	0.44757	22.144	0.528305	0.598986	0.842683	-4.59973
STX2	0.435311	23.285	0.528273	0.599009	0.842683	-4.59973
BPNT1	0.453349	23.2674	0.526651	0.600128	0.842683	-4.59975
COX4I1	0.451248	26.8833	0.526435	0.600278	0.842683	-4.59975
PPOX	0.452931	25.2447	0.526205	0.600437	0.842683	-4.59975
DNAJC11	0.452798	25.4424	0.525765	0.600741	0.842683	-4.59975
PSMD8	0.439998	24.9947	0.523415	0.602367	0.842683	-4.59977
GPS1	0.439675	24.4334	0.523186	0.602525	0.842683	-4.59977
CEP76	0.441637	24.8753	0.522838	0.602766	0.842683	-4.59977
ATP5F1D	0.452771	23.5377	0.522822	0.602777	0.842683	-4.59977
PPP1CA	0.459654	22.9119	0.521141	0.603941	0.842683	-4.59978
TSGA10	0.44529	27.5298	0.520343	0.604494	0.842683	-4.59979
PSMD7	0.465751	25.4427	0.519835	0.604846	0.842683	-4.59979
TM9SF4	0.451409	23.7271	0.518918	0.605482	0.842683	-4.5998
DNAI3	0.472999	23.9915	0.518005	0.606115	0.842683	-4.5998
SRXN1	0.427737	22.3637	0.517323	0.606589	0.842683	-4.59981
CCT4	0.464577	27.5119	0.51613	0.607418	0.842683	-4.59982
STAT4	0.45532	24.7752	0.515183	0.608076	0.842683	-4.59982
MTX2	0.43936	23.748	0.513735	0.609082	0.842683	-4.59983
ETFA	0.449216	23.4702	0.511629	0.610548	0.842683	-4.59985
NME5	0.43645	25.1031	0.510889	0.611063	0.842683	-4.59985
SEC13	0.439216	22.9016	0.510717	0.611183	0.842683	-4.59985
ARF6	0.467591	23.3592	0.510685	0.611206	0.842683	-4.59985
ENOPH1	0.436506	22.6775	0.51064	0.611237	0.842683	-4.59985
TMED2	0.452939	23.8427	0.510505	0.611331	0.842683	-4.59985
RABGGTB	0.426347	22.354	0.509755	0.611854	0.842683	-4.59986
RNASET2	0.45286	23.5881	0.508499	0.612729	0.842683	-4.59987
prnp	0.489658	23.6785	0.508359	0.612827	0.842683	-4.59987
ARL9	0.430754	22.7557	0.508236	0.612912	0.842683	-4.59987
ATP5F1C	0.440135	26.6229	0.507464	0.613451	0.842683	-4.59987
LOC119876012	0.43945	27.425	0.506227	0.614314	0.842683	-4.59988
CPA5	0.441286	24.1517	0.505841	0.614584	0.842683	-4.59988
IFGGE	0.451336	26.2095	0.505828	0.614593	0.842683	-4.59988
ILF2	0.463419	23.2959	0.505281	0.614975	0.842683	-4.59989
MSN	0.440236	24.1042	0.504482	0.615534	0.842683	-4.59989
HSD17B8	0.439864	24.0017	0.504467	0.615544	0.842683	-4.59989
CFAP74	0.458092	23.1196	0.504466	0.615545	0.842683	-4.59989
ENO1	0.47928	27.7131	0.502649	0.616815	0.842683	-4.5999
SLC25A32	0.424206	23.4571	0.501963	0.617295	0.842683	-4.59991
OXSM	0.441747	24.3018	0.501479	0.617634	0.842683	-4.59991
SERPINB11	0.440769	24.0247	0.500652	0.618213	0.842683	-4.59992
EIF3F	0.429097	25.0109	0.499511	0.619012	0.842683	-4.59992
ISOC1	0.427078	22.8786	0.499005	0.619367	0.842683	-4.59993
PSMD13	0.423319	26.2242	0.498618	0.619638	0.842683	-4.59993
PRPF19	0.415745	23.5014	0.497939	0.620114	0.842683	-4.59993
OCIAD1	0.429273	23.7946	0.49764	0.620324	0.842683	-4.59994
RAB23	0.423172	24.0417	0.496131	0.621382	0.842683	-4.59995
LANCL1	0.408214	23.9064	0.496012	0.621466	0.842683	-4.59995
TFG	0.425047	22.9638	0.494618	0.622445	0.842683	-4.59996
NAPRT	0.447878	23.6526	0.494523	0.622511	0.842683	-4.59996
HNRNPUL2	0.497004	22.7459	0.494237	0.622712	0.842683	-4.59996
DDT	0.410167	26.6177	0.494196	0.622741	0.842683	-4.59996
LMNA	0.456324	27.0029	0.493787	0.623028	0.842683	-4.59996
POC1B	0.408527	21.9461	0.492687	0.623802	0.842683	-4.59997
PCYOX1	0.478507	24.4867	0.491976	0.624302	0.842683	-4.59997
ACTL9	0.423727	23.9586	0.491567	0.624589	0.842683	-4.59997
SLC25A10	0.412032	25.4697	0.491264	0.624802	0.842683	-4.59998
TOM1L1	0.424275	23.598	0.491037	0.624962	0.842683	-4.59998
NUDC	0.421713	23.8426	0.491024	0.624971	0.842683	-4.59998
SLC25A6	0.430667	24.9132	0.49088	0.625073	0.842683	-4.59998
OSBPL9	0.425658	21.9749	0.490429	0.62539	0.842683	-4.59998
CNP	0.421632	23.8779	0.490315	0.62547	0.842683	-4.59998
LYPD4	0.418755	24.0336	0.489902	0.625761	0.842683	-4.59999
TRIP12	0.413052	20.7271	0.489875	0.62578	0.842683	-4.59999
PSMA5	0.424876	27.4752	0.489605	0.62597	0.842683	-4.59999
RALB	0.435964	22.4223	0.489477	0.62606	0.842683	-4.59999
PSMD1	0.429724	26.0478	0.489431	0.626093	0.842683	-4.59999
PRDX5	0.462009	25.6456	0.48898	0.62641	0.842683	-4.59999
DGUOK	0.428354	23.1474	0.487923	0.627155	0.842683	-4.6
SMPD4	0.412071	22.7698	0.487284	0.627605	0.842683	-4.6
LOC478277	0.435474	23.2023	0.48679	0.627953	0.842683	-4.6
INPP5K	0.398337	22.4995	0.486312	0.62829	0.842683	-4.60001
EIF3K	0.410222	23.2162	0.485357	0.628964	0.842921	-4.60001
RALGAPA1	0.405641	22.2715	0.48435	0.629675	0.843025	-4.60002
NUP188	0.410211	23.3255	0.483364	0.630371	0.843025	-4.60003
TNPO1	0.419253	22.6482	0.482525	0.630964	0.843025	-4.60003
CATIP	0.411971	23.0458	0.482221	0.631179	0.843025	-4.60003
DARS2	0.422891	24.2741	0.480883	0.632124	0.843025	-4.60004
TTC39D	0.410851	23.0832	0.480638	0.632298	0.843025	-4.60004
PCSK4	0.406111	22.2295	0.479314	0.633234	0.843025	-4.60005
CKAP4	0.425921	23.9756	0.478276	0.633969	0.843025	-4.60006
RNPEP	0.435531	24.7674	0.477933	0.634212	0.843025	-4.60006
SEC11A	0.388097	24.1073	0.47688	0.634958	0.843025	-4.60007
RARS1	0.429477	23.3358	0.475742	0.635765	0.843025	-4.60007
NT5C3B	0.420667	23.6026	0.475381	0.636021	0.843025	-4.60008
ARL8B	0.404897	24.2139	0.474734	0.636479	0.843025	-4.60008
CSNK1A1	0.404724	24.0538	0.473469	0.637377	0.843025	-4.60009
ODF2	0.413024	23.1243	0.473027	0.637691	0.843025	-4.60009
PFDN5	0.421905	23.7894	0.472543	0.638034	0.843025	-4.60009
CUTA	0.405438	23.4232	0.472388	0.638144	0.843025	-4.60009
DRC3	0.388533	24.5811	0.469741	0.640025	0.843025	-4.60011
SLC25A37	0.388592	21.9304	0.469566	0.640149	0.843025	-4.60011
PPP1CB	0.394777	23.8273	0.469414	0.640257	0.843025	-4.60011
LOC480641	0.393219	25.8101	0.468375	0.640996	0.843025	-4.60012
TMEM231	0.396551	21.5707	0.46823	0.641099	0.843025	-4.60012
FAM81B	0.401452	22.5477	0.467774	0.641424	0.843025	-4.60012
SLC2A3	0.390147	27.848	0.467006	0.64197	0.843025	-4.60013
MTCH1	0.407221	23.3576	0.466516	0.642319	0.843025	-4.60013
HOOK1	0.397336	23.0125	0.466494	0.642335	0.843025	-4.60013
NAGK	0.406543	24.4086	0.465745	0.642868	0.843025	-4.60013
ODAD1	0.426993	24.6458	0.465582	0.642984	0.843025	-4.60013
ARMT1	0.403695	23.3871	0.464943	0.643439	0.843025	-4.60014
TMT1A	0.417282	25.1266	0.463687	0.644335	0.843547	-4.60015
DNAI1	0.405864	24.7075	0.461948	0.645575	0.843665	-4.60016
NDUFB11	0.408344	24.044	0.461859	0.645639	0.843665	-4.60016
NAPA	0.402757	25.0182	0.461472	0.645915	0.843665	-4.60016
SLC26A8	0.38171	23.9129	0.459566	0.647276	0.844576	-4.60017
UBE2K	0.4054	20.6174	0.458875	0.64777	0.844576	-4.60017
ACTB	0.400582	28.1602	0.458406	0.648105	0.844576	-4.60018
CSNK1G2	0.389391	21.5949	0.457534	0.648728	0.844584	-4.60018
ADAM7	0.391198	25.0318	0.456778	0.649269	0.844584	-4.60019
PPP2R1B	0.409653	22.1673	0.456229	0.649661	0.844584	-4.60019
UBB	0.395162	25.9747	0.454976	0.650558	0.844584	-4.6002
DDAH2	0.381333	21.8225	0.45492	0.650598	0.844584	-4.6002
SEPTIN10	0.398061	25.1943	0.451802	0.652832	0.845121	-4.60022
GDPD1	0.39012	22.876	0.451784	0.652845	0.845121	-4.60022
AK2	0.418236	25.4993	0.4514	0.65312	0.845121	-4.60022
SRPK2	0.394053	21.3848	0.45116	0.653292	0.845121	-4.60022
ZMYND12	-0.394144	22.3578	-0.450237	0.653954	0.845121	-4.60022
ISOC2	0.391927	23.0245	0.450175	0.653998	0.845121	-4.60023
CABCOCO1	0.371192	22.277	0.447818	0.655691	0.846434	-4.60024
UBE3A	0.39439	23.2962	0.446238	0.656826	0.846434	-4.60025
MROH5	0.378867	24.8336	0.444255	0.658251	0.846434	-4.60026
ELANE	0.462258	26.9655	0.444001	0.658434	0.846434	-4.60026
DRC7	0.387774	23.903	0.443653	0.658684	0.846434	-4.60026
SKP1	0.377432	24.3634	0.440909	0.66066	0.846434	-4.60028
LOC119868887	0.381328	24.571	0.440005	0.661312	0.846434	-4.60028
LOC610304	0.372856	22.6184	0.438599	0.662325	0.846434	-4.60029
SMS	0.401886	21.9361	0.438015	0.662747	0.846434	-4.60029
LCN12	0.389668	24.4391	0.437348	0.663228	0.846434	-4.6003
LSS	0.372369	23.4836	0.437343	0.663232	0.846434	-4.6003
FSIP2L	0.369443	24.0206	0.435977	0.664217	0.846434	-4.60031
GART	0.396682	23.598	0.435958	0.664231	0.846434	-4.60031
DPP3	0.371386	23.4705	0.434445	0.665324	0.846434	-4.60031
ATP6V0A1	0.377114	24.0061	0.43439	0.665364	0.846434	-4.60031
CARM1	0.360924	25.1044	0.433252	0.666186	0.846434	-4.60032
DLA-DRA	0.399031	23.7023	0.433194	0.666228	0.846434	-4.60032
NCSTN	0.3691	24.7868	0.432191	0.666953	0.846434	-4.60033
GATD3	0.388049	24.9108	0.431824	0.667219	0.846434	-4.60033
IARS1	0.359327	23.3858	0.431399	0.667526	0.846434	-4.60033
APOOL	0.380865	20.9289	0.431136	0.667717	0.846434	-4.60033
TKFC	0.391207	25.4411	0.43055	0.66814	0.846434	-4.60034
CSE1L	0.381049	23.0057	0.429433	0.668949	0.846434	-4.60034
NDRG1	0.365594	23.6222	0.428022	0.669971	0.846434	-4.60035
KRT75	0.397768	26.9991	0.427685	0.670215	0.846434	-4.60035
FSD1L	0.375619	23.6292	0.427208	0.670561	0.846434	-4.60035
CABYR	0.400805	23.5519	0.427124	0.670622	0.846434	-4.60036
ITGAD	0.462678	25.1723	0.426582	0.671015	0.846434	-4.60036
SUCLG2	0.380477	25.846	0.426541	0.671045	0.846434	-4.60036
LOC119868749	0.37297	23.6633	0.425666	0.671679	0.846434	-4.60036
CYBRD1	0.356602	20.3243	0.425273	0.671964	0.846434	-4.60037
STKLD1	0.374105	23.0685	0.424856	0.672266	0.846434	-4.60037
LRRD1	0.362178	23.3529	0.424762	0.672335	0.846434	-4.60037
SPMIP10	0.367581	23.3996	0.423942	0.67293	0.846434	-4.60037
CLMN	0.36761	24.4024	0.42364	0.673149	0.846434	-4.60037
SPCS3	0.360795	23.0985	0.423346	0.673363	0.846434	-4.60038
AHCY	0.366293	28.3255	0.421551	0.674666	0.846434	-4.60039
PPP4R1	0.368464	22.9861	0.420738	0.675257	0.846434	-4.60039
FABP12	0.366281	21.7213	0.419751	0.675974	0.846434	-4.6004
CTNNB1	0.365939	23.4669	0.419546	0.676123	0.846434	-4.6004
STAT3	0.371844	23.712	0.419186	0.676385	0.846434	-4.6004
TRIM42	0.36241	24.6696	0.418892	0.676599	0.846434	-4.6004
ANKEF1	0.36409	23.6394	0.418479	0.6769	0.846434	-4.6004
TSSK4	0.358445	23.8857	0.418413	0.676948	0.846434	-4.6004
ATP6V1A	0.371325	27.3979	0.41651	0.678333	0.846509	-4.60041
NLRX1	0.367875	22.6648	0.416318	0.678472	0.846509	-4.60041
UTRN	0.352842	27.6111	0.416275	0.678504	0.846509	-4.60041
TECR	0.379062	23.7178	0.414466	0.679822	0.847451	-4.60042
SLC13A5	0.339976	24.1739	0.413644	0.680421	0.847451	-4.60043
STT3B	0.354216	23.7586	0.412664	0.681135	0.847451	-4.60043
NDUFA12	0.352756	23.9954	0.4125	0.681255	0.847451	-4.60043
RAB1A	0.37132	23.4059	0.410844	0.682463	0.848226	-4.60044
LCMT1	0.353364	23.86	0.407851	0.684649	0.848226	-4.60046
NAXD	0.345721	25.1784	0.407693	0.684764	0.848226	-4.60046
SH3BGRL3	0.352809	24.34	0.404888	0.686815	0.848226	-4.60047
MMAA	0.352804	23.6979	0.404579	0.687042	0.848226	-4.60048
HSD17B11	0.408094	23.255	0.403504	0.687828	0.848226	-4.60048
TMEM30A	0.346805	24.2414	0.402629	0.688468	0.848226	-4.60049
ACTRT3	0.352786	25.8071	0.402402	0.688635	0.848226	-4.60049
CRYL1	0.362542	20.9508	0.402084	0.688868	0.848226	-4.60049
PSMD3	0.346224	25.2258	0.401992	0.688935	0.848226	-4.60049
CBY2	0.346169	21.1992	0.401977	0.688946	0.848226	-4.60049
SLC3A2	0.345012	22.4541	0.401654	0.689183	0.848226	-4.60049
SOD1	0.349126	25.4547	0.401489	0.689304	0.848226	-4.60049
SYNJ2BP	0.339606	24.782	0.401456	0.689328	0.848226	-4.60049
MPDU1	0.348499	22.6994	0.400166	0.690273	0.848226	-4.6005
COPS6	0.3385	24.6628	0.400158	0.690279	0.848226	-4.6005
GMPPA	0.340517	21.8793	0.399301	0.690908	0.848226	-4.6005
FECH	0.329421	23.8589	0.399001	0.691128	0.848226	-4.6005
AP2A1	0.3395	23.0757	0.398672	0.691369	0.848226	-4.60051
ATL3	0.342691	23.9671	0.397207	0.692444	0.848931	-4.60051
SRPRB	0.336989	22.8249	0.395019	0.69405	0.849271	-4.60052
IQGAP2	0.355066	22.1927	0.394566	0.694383	0.849271	-4.60053
PROM1	0.335145	23.2331	0.394137	0.694698	0.849271	-4.60053
EIF3E	0.331971	23.7539	0.394105	0.694722	0.849271	-4.60053
LOC485024	0.336597	21.9487	0.392789	0.695689	0.849842	-4.60054
ACOT13	0.338681	23.6092	0.391337	0.696757	0.850183	-4.60054
CAMK4	0.346538	22.7163	0.390116	0.697655	0.850183	-4.60055
HSD17B12	0.352885	23.5175	0.390019	0.697727	0.850183	-4.60055
ENPP3	0.327822	22.7789	0.389291	0.698263	0.850183	-4.60055
LPCAT3	0.345221	24.1851	0.388338	0.698964	0.850183	-4.60056
RDH12	0.387081	24.8713	0.388326	0.698973	0.850183	-4.60056
SELENOO	0.333019	21.0311	0.387314	0.699718	0.850281	-4.60056
SLCO6A1	-0.336981	22.364	-0.386692	0.700177	0.850281	-4.60057
CCT6A	0.349957	26.1731	0.385771	0.700856	0.850281	-4.60057
CCDC136	0.343598	25.8348	0.3855	0.701056	0.850281	-4.60057
CCDC188	0.32032	23.1851	0.384766	0.701597	0.850329	-4.60058
CBR4	0.325255	22.2361	0.382285	0.703428	0.85194	-4.60059
HNRNPL	0.335499	23.8089	0.380529	0.704724	0.852812	-4.6006
ARL6IP5	0.347824	23.0506	0.378476	0.706242	0.852812	-4.60061
OAZ3	-0.322996	23.2447	-0.378378	0.706314	0.852812	-4.60061
MS4A5	0.323991	21.69	0.378296	0.706375	0.852812	-4.60061
CTH	0.325103	21.4832	0.375778	0.708237	0.852812	-4.60062
NUDT18	0.318225	21.5692	0.375521	0.708428	0.852812	-4.60062
NUP205	0.314999	24.7439	0.375361	0.708546	0.852812	-4.60062
SPATA18	0.325431	27.0555	0.374248	0.70937	0.852812	-4.60063
QRICH2	0.334028	25.0411	0.374238	0.709377	0.852812	-4.60063
PLCZ1	0.325199	24.0631	0.37396	0.709583	0.852812	-4.60063
SPATC1	0.325472	23.1226	0.373271	0.710094	0.852812	-4.60063
SPA17	0.350946	22.9684	0.372893	0.710374	0.852812	-4.60063
GNAQ	0.324892	22.7634	0.370138	0.712416	0.852812	-4.60065
LRRC74A	0.315973	23.58	0.370125	0.712426	0.852812	-4.60065
KDELR1	0.320024	20.1144	0.369861	0.712621	0.852812	-4.60065
CEP70	0.313326	24.1794	0.36965	0.712778	0.852812	-4.60065
GLOD4	0.321318	24.8288	0.368811	0.7134	0.852812	-4.60065
NDUFB6	0.308326	23.9265	0.368188	0.713863	0.852812	-4.60066
PRSS54	0.336362	23.5335	0.367956	0.714035	0.852812	-4.60066
GHITM	0.30424	25.2932	0.367744	0.714192	0.852812	-4.60066
SERPING1	0.317874	22.3597	0.365328	0.715987	0.853443	-4.60067
RIBC2	0.316446	23.3646	0.36506	0.716186	0.853443	-4.60067
SSR4	0.333066	23.2745	0.364924	0.716287	0.853443	-4.60067
CD63	0.304489	23.5516	0.363797	0.717124	0.853443	-4.60068
AP2B1	0.31659	25.0276	0.363595	0.717275	0.853443	-4.60068
DYNLT1	-0.306826	21.8108	-0.362449	0.718127	0.853443	-4.60068
LOC100687259	0.317855	25.183	0.362298	0.718239	0.853443	-4.60068
VPS18	0.303922	21.5532	0.360428	0.719631	0.854499	-4.60069
ADH5	0.300901	24.4539	0.358975	0.720712	0.855185	-4.6007
PPP3CC	0.309878	23.1663	0.357809	0.721581	0.85561	-4.60071
DYNLL1	0.303624	23.0079	0.357142	0.722078	0.85561	-4.60071
LOC100687968	0.296785	20.8197	0.355813	0.723069	0.856186	-4.60071
SPMIP8	0.313463	23.969	0.354195	0.724276	0.857017	-4.60072
NME1	0.29848	24.9143	0.351094	0.72659	0.859153	-4.60074
PLPP1	0.310238	23.0109	0.349748	0.727596	0.859153	-4.60074
DRC1	0.298497	23.0831	0.349744	0.727599	0.859153	-4.60074
LOC119870824	0.298372	24.4731	0.348741	0.728348	0.859441	-4.60075
SPMIP4	0.308786	25.1887	0.347588	0.72921	0.859861	-4.60075
PDE10A	0.305826	23.7281	0.345543	0.73074	0.860973	-4.60076
NDUFB3	0.290547	23.3027	0.344832	0.731272	0.860973	-4.60076
DCTN5	0.290535	21.8199	0.344294	0.731675	0.860973	-4.60077
SLC44A5	0.281932	22.0673	0.34192	0.733452	0.861233	-4.60078
SKIC8	0.288923	22.2218	0.34186	0.733497	0.861233	-4.60078
CYP4B1	0.321646	24.6216	0.341298	0.733919	0.861233	-4.60078
CDH1	0.28802	25.009	0.34016	0.734772	0.861233	-4.60078
SLC4A11	0.290079	23.1282	0.339478	0.735283	0.861233	-4.60079
CBD132	0.298929	23.7675	0.339421	0.735326	0.861233	-4.60079
SURF1	0.288671	22.5497	0.337773	0.736562	0.861233	-4.6008
LOC609365	0.300743	23.5616	0.337575	0.736711	0.861233	-4.6008
CFAP65	0.282327	24.2989	0.33728	0.736932	0.861233	-4.6008
PHYKPL	0.272638	23.0846	0.337232	0.736968	0.861233	-4.6008
LOC106558389	0.292495	23.0814	0.335005	0.73864	0.862593	-4.60081
MTX1	-0.273694	22.8248	-0.332306	0.740668	0.863046	-4.60082
PRKCSH	0.290531	23.2656	0.332264	0.7407	0.863046	-4.60082
CAND1	0.288418	28.0938	0.331601	0.741198	0.863046	-4.60082
RAB2A	0.276383	25.5997	0.329419	0.742839	0.863046	-4.60083
LRTOMT	0.279182	22.2095	0.329208	0.742998	0.863046	-4.60083
C12H6orf163	0.285302	23.2494	0.32849	0.743539	0.863046	-4.60083
SLC25A3	0.278007	27.4912	0.32847	0.743554	0.863046	-4.60083
NIBAN2	0.29036	24.0585	0.328018	0.743894	0.863046	-4.60084
LRRIQ4	0.27054	22.5615	0.328012	0.743898	0.863046	-4.60084
LNPEP	0.290128	23.2598	0.32773	0.744111	0.863046	-4.60084
HSPBP1	0.277635	20.978	0.326054	0.745373	0.863505	-4.60085
CEP135	0.275544	24.5662	0.323752	0.747107	0.863505	-4.60085
MT-ND5	0.2689	24.6479	0.322876	0.747768	0.863505	-4.60086
DNAI7	0.274758	23.2346	0.321983	0.748441	0.863505	-4.60086
NUP93	0.279603	24.736	0.321868	0.748528	0.863505	-4.60086
LETMD1	0.267418	21.9611	0.321763	0.748607	0.863505	-4.60086
TUBB4B	0.292607	25.7088	0.321067	0.749133	0.863505	-4.60087
SLC30A1	0.273411	23.1687	0.320866	0.749284	0.863505	-4.60087
GLS2	0.274766	23.2877	0.320653	0.749444	0.863505	-4.60087
SEC23IP	0.272853	23.0886	0.319858	0.750045	0.863505	-4.60087
ARMC8	0.261678	23.7453	0.319413	0.75038	0.863505	-4.60087
TMEM91	0.27796	24.8784	0.319111	0.750609	0.863505	-4.60087
CCDC116	0.284096	22.7884	0.318215	0.751286	0.863517	-4.60088
RNH1	0.274203	24.0999	0.31775	0.751636	0.863517	-4.60088
MT-ATP6	0.27214	22.6783	0.316487	0.752591	0.864029	-4.60088
LRRC34	0.268261	23.8928	0.315107	0.753634	0.864642	-4.60089
SEPTIN12	0.28116	25.2287	0.313222	0.755059	0.865234	-4.6009
RANBP17	0.259992	25.2795	0.313077	0.755169	0.865234	-4.6009
MDH1B	0.265308	24.2334	0.31111	0.756657	0.865993	-4.60091
PPP2R5A	0.266248	24.5061	0.310392	0.7572	0.865993	-4.60091
ACADVL	0.265585	26.3153	0.309594	0.757805	0.865993	-4.60091
TMED7	0.270908	23.9283	0.309228	0.758082	0.865993	-4.60091
CISD2	0.265749	22.5818	0.307528	0.75937	0.865993	-4.60092
HIP1	0.264109	23.8003	0.306004	0.760525	0.865993	-4.60093
CFL2	0.266055	21.27	0.305729	0.760734	0.865993	-4.60093
GARIN2	0.268906	23.8275	0.304626	0.76157	0.865993	-4.60093
LOC119869018	0.25853	23.9983	0.30461	0.761582	0.865993	-4.60093
SNAP23	0.270777	23.5893	0.304548	0.761629	0.865993	-4.60093
LOC119876190	0.268314	22.4233	0.30433	0.761794	0.865993	-4.60093
ELOC	0.259902	23.9209	0.304031	0.762021	0.865993	-4.60093
SLC25A40	0.262928	24.031	0.30345	0.762462	0.865993	-4.60094
ALAD	0.270465	24.3491	0.302331	0.763311	0.866153	-4.60094
C30H15orf48	0.263307	23.3424	0.301922	0.763622	0.866153	-4.60094
COIL	0.250557	21.9164	0.298866	0.765942	0.868117	-4.60095
PPM1A	0.250921	22.7189	0.297824	0.766734	0.868117	-4.60096
KARS1	-0.264261	23.5313	-0.297622	0.766888	0.868117	-4.60096
ARMH1	0.250857	22.2871	0.295647	0.76839	0.868872	-4.60097
PNPT1	0.244115	23.8479	0.294336	0.769386	0.868872	-4.60097
CKLF	0.248871	22.8915	0.294074	0.769586	0.868872	-4.60097
TPM4	0.254501	23.4809	0.294054	0.769601	0.868872	-4.60097
EFCAB10	0.243301	22.4802	0.292588	0.770717	0.869046	-4.60098
GARIN5A	0.249244	23.2014	0.292506	0.77078	0.869046	-4.60098
PRSS38	0.241431	21.1037	0.291611	0.771461	0.869143	-4.60098
HINT1	0.245144	24.0759	0.289131	0.77335	0.869143	-4.60099
MGST3	0.248451	22.9646	0.28874	0.773648	0.869143	-4.60099
ITM2B	0.244925	23.2862	0.287826	0.774345	0.869143	-4.601
COPS2	0.246566	23.5728	0.287129	0.774876	0.869143	-4.601
COPZ1	0.242424	21.406	0.286826	0.775107	0.869143	-4.601
LOC478720	-0.238808	24.0063	-0.286203	0.775582	0.869143	-4.601
DPP8	0.243066	23.8442	0.285897	0.775816	0.869143	-4.601
TIMM50	0.249672	20.5254	0.285198	0.776349	0.869143	-4.60101
CIMIP2A	0.264357	25.7658	0.284973	0.77652	0.869143	-4.60101
TEX47	0.242499	22.9846	0.284561	0.776835	0.869143	-4.60101
WDR77	0.244291	25.0188	0.283385	0.777732	0.869143	-4.60101
FNDC8	0.257721	24.6052	0.283002	0.778025	0.869143	-4.60101
FUCA2	0.252388	24.168	0.282993	0.778031	0.869143	-4.60101
SPPL2A	0.241672	22.1539	0.281914	0.778855	0.869491	-4.60102
GDE1	0.240178	23.4261	0.280212	0.780155	0.87037	-4.60102
DNASE2	0.239777	23.0928	0.277638	0.782122	0.871992	-4.60103
PGM1	0.241858	26.2675	0.275168	0.784011	0.873525	-4.60104
GLS	0.235179	24.8635	0.273711	0.785126	0.874193	-4.60105
ABCB8	-0.227905	23.9888	-0.271697	0.786668	0.874903	-4.60105
ADA	-0.236574	25.0977	-0.271532	0.786794	0.874903	-4.60106
LBR	0.25027	24.632	0.270233	0.787789	0.875436	-4.60106
PSMD14	0.253235	24.1626	0.268529	0.789095	0.876314	-4.60107
SLC25A22	0.231649	22.4353	0.266352	0.790764	0.87686	-4.60107
HSDL1	-0.224745	24.351	-0.265991	0.791041	0.87686	-4.60107
TNFAIP2	0.223777	23.3764	0.265867	0.791136	0.87686	-4.60107
HEXB	0.235087	26.1743	0.264961	0.791832	0.877058	-4.60108
KRT2	-0.230605	24.9096	-0.262183	0.793963	0.878482	-4.60109
ILVBL	0.221723	24.1333	0.2603	0.795409	0.878482	-4.60109
DNAH1	0.224095	26.3473	0.259362	0.79613	0.878482	-4.6011
MT-ND1	0.220554	23.6736	0.259237	0.796226	0.878482	-4.6011
RDH11	0.219424	23.0604	0.259075	0.796351	0.878482	-4.6011
NSUN4	0.219495	24.6646	0.258556	0.796749	0.878482	-4.6011
PCNA	0.219544	22.2639	0.258507	0.796787	0.878482	-4.6011
DDX17	0.227205	24.0769	0.257897	0.797256	0.878482	-4.6011
ZMPSTE24	0.225064	23.0746	0.255956	0.798748	0.879095	-4.60111
WWP2	0.220139	22.7841	0.255826	0.798848	0.879095	-4.60111
ODF1	-0.238227	26.3007	-0.25213	0.801692	0.880998	-4.60112
NOXRED1	0.213772	21.0182	0.251725	0.802004	0.880998	-4.60112
GLRX5	0.210641	22.0619	0.251556	0.802134	0.880998	-4.60112
TEKTL1	0.217478	24.4019	0.250151	0.803215	0.881126	-4.60113
NDUFA6	0.209952	22.061	0.249983	0.803345	0.881126	-4.60113
SERPINB10	0.245703	24.8644	0.249383	0.803807	0.881126	-4.60113
GALE	0.209795	23.0289	0.247289	0.80542	0.881687	-4.60114
LTA4H	0.227126	25.5713	0.247174	0.805509	0.881687	-4.60114
NNT	0.211827	26.0501	0.246335	0.806156	0.881687	-4.60114
PIP	-0.223677	25.2927	-0.246025	0.806395	0.881687	-4.60114
DNAJC5B	0.210268	22.2205	0.244104	0.807876	0.882029	-4.60115
WDR54	0.202606	22.1967	0.243799	0.808111	0.882029	-4.60115
IQUB	0.20875	23.099	0.243428	0.808398	0.882029	-4.60115
CTSG	0.261569	26.9267	0.242924	0.808786	0.882029	-4.60115
LOC612644	0.197597	23.7825	0.239459	0.811461	0.883787	-4.60116
CIMIP2C	0.216721	22.3866	0.238828	0.811949	0.883787	-4.60116
PPP6R1	0.207541	23.632	0.238814	0.811959	0.883787	-4.60116
PRSS37	0.198497	23.3445	0.23766	0.81285	0.883921	-4.60117
RABEP2	0.201714	23.8917	0.237306	0.813124	0.883921	-4.60117
PGGHG	0.200238	23.8765	0.235543	0.814487	0.884836	-4.60117
FBP1	0.205879	22.7866	0.23476	0.815092	0.884927	-4.60118
LOC119868768	0.192568	23.0036	0.23327	0.816244	0.885612	-4.60118
UBE4A	0.198225	23.0828	0.227107	0.821014	0.890042	-4.6012
LOC119866150	0.194482	23.1151	0.226639	0.821376	0.890042	-4.6012
LOC475521	0.181443	27.3107	0.222964	0.824224	0.892559	-4.60121
PPP6R2	0.196925	21.9436	0.221446	0.825401	0.893264	-4.60121
SPATA19	0.188811	23.8788	0.218379	0.82778	0.894993	-4.60122
AP2A2	0.183258	23.9848	0.218009	0.828067	0.894993	-4.60122
RAC2	0.211418	24.4008	0.217347	0.828581	0.894993	-4.60123
SORD	0.192351	25.7401	0.216518	0.829224	0.895119	-4.60123
OSCP1	0.183081	21.9165	0.215236	0.83022	0.895625	-4.60123
PFKP	0.18178	26.8207	0.210651	0.833782	0.898896	-4.60124
NDUFC2	-0.169814	23.6443	-0.205757	0.837588	0.902427	-4.60126
NUDT3	0.171964	21.158	0.204898	0.838257	0.902461	-4.60126
KRT27	0.172128	23.2255	0.204351	0.838682	0.902461	-4.60126
MPC2	0.165215	23.3772	0.198597	0.843163	0.906181	-4.60128
CHP1	0.177289	21.3008	0.196906	0.844481	0.906181	-4.60128
LOC480188	0.170615	22.3134	0.196098	0.845111	0.906181	-4.60128
ADAM29	-0.166661	24.7357	-0.194799	0.846124	0.906181	-4.60129
CTSB	0.181859	25.0863	0.194388	0.846445	0.906181	-4.60129
RP2	0.162294	24.6319	0.193998	0.846749	0.906181	-4.60129
NDUFB4	0.166209	22.2501	0.193981	0.846762	0.906181	-4.60129
ATP5MG	0.166971	22.3594	0.193318	0.847279	0.906181	-4.60129
CADM1	0.169165	19.9195	0.192926	0.847585	0.906181	-4.60129
SEC24D	0.158774	22.9978	0.192703	0.847759	0.906181	-4.60129
SAMD15	0.158997	22.2421	0.191373	0.848797	0.906181	-4.60129
SLC12A6	0.161835	21.7214	0.190635	0.849372	0.906181	-4.6013
ABHD17B	0.168376	20.7965	0.190551	0.849439	0.906181	-4.6013
ABCF1	-0.168805	21.338	-0.190329	0.849611	0.906181	-4.6013
VAMP3	0.156065	24.0882	0.18911	0.850563	0.906496	-4.6013
GNPAT	0.157815	25.2452	0.188583	0.850975	0.906496	-4.6013
NUTF2	0.15159	23.6926	0.186957	0.852244	0.907279	-4.60131
TRIM36	0.156368	23.0819	0.183291	0.855109	0.909329	-4.60131
ANXA6	0.173034	22.2799	0.183121	0.855241	0.909329	-4.60131
CDK5RAP3	0.16523	20.4807	0.181294	0.856669	0.910278	-4.60132
CFAP61	0.1512	23.7945	0.180138	0.857573	0.910669	-4.60132
JMJD7	0.155357	21.9582	0.177864	0.859352	0.91182	-4.60133
PDZD9	0.14835	23.764	0.176702	0.860261	0.91182	-4.60133
LOC475111	0.147934	22.9375	0.176693	0.860268	0.91182	-4.60133
ALLC	0.151461	24.5569	0.175768	0.860992	0.911911	-4.60133
PFN3	0.14804	25.1083	0.175211	0.861428	0.911911	-4.60133
D2HGDH	0.150606	22.7946	0.173337	0.862895	0.912894	-4.60134
DHRS1	0.14525	23.4995	0.172499	0.863552	0.91302	-4.60134
RABGGTA	0.141289	23.7866	0.167995	0.86708	0.915306	-4.60135
MIF	0.145539	24.2117	0.167959	0.867108	0.915306	-4.60135
COX5A	0.141858	25.9016	0.167041	0.867827	0.915306	-4.60135
TRAPPC3	-0.140447	24.4893	-0.16666	0.868126	0.915306	-4.60135
PIGS	-0.144053	22.4483	-0.1663	0.868409	0.915306	-4.60135
NDUFB5	0.140683	24.41	0.16441	0.86989	0.916299	-4.60136
NDUFS7	0.140963	22.6284	0.159901	0.873427	0.919454	-4.60137
AIMP1	-0.130034	22.3677	-0.158409	0.874598	0.920116	-4.60137
CFAP20	-0.134922	23.6311	-0.156979	0.875721	0.920727	-4.60137
ACACB	-0.130322	25.5345	-0.155069	0.877221	0.921733	-4.60138
NDUFA13	0.130353	23.781	0.153177	0.878706	0.922723	-4.60138
ACAT2	0.127122	22.3991	0.148877	0.882086	0.9257	-4.60139
MFSD10	0.141957	23.3142	0.14765	0.883051	0.92614	-4.60139
SPATA3	0.123377	22.6406	0.143801	0.886078	0.928741	-4.6014
SPACDR	0.118187	25.1692	0.138797	0.890016	0.932293	-4.60141
COPS8	0.114135	23.0955	0.138057	0.890598	0.932328	-4.60141
RIMOC1	-0.121811	21.0687	-0.136578	0.891763	0.932972	-4.60141
ALMS1	0.111644	24.6293	0.135404	0.892687	0.9331	-4.60141
XPNPEP3	0.114402	22.6672	0.135027	0.892984	0.9331	-4.60141
MSTO1	0.120087	21.5135	0.132614	0.894885	0.934511	-4.60142
DHODH	0.122427	26.951	0.128977	0.897752	0.936814	-4.60142
GCLC	0.109738	24.2061	0.128417	0.898194	0.936814	-4.60142
SEC61A1	-0.10911	21.9109	-0.126577	0.899644	0.93775	-4.60143
ELSPBP1	-0.111289	25.9323	-0.125557	0.900449	0.938013	-4.60143
MROH7	-0.107534	22.749	-0.123425	0.90213	0.939189	-4.60143
SLC25A12	0.103295	23.8546	0.122244	0.903062	0.939583	-4.60143
TMBIM6	0.113239	21.5585	0.120973	0.904065	0.94005	-4.60144
MORN3	0.100624	20.9043	0.117048	0.907163	0.942695	-4.60144
CFAP206	0.096805	22.5354	0.115937	0.90804	0.942764	-4.60144
AAAS	0.0976591	22.8887	0.115556	0.908341	0.942764	-4.60144
TUBB3	-0.0973819	23.8806	-0.110743	0.912142	0.9456	-4.60145
MT-CO2	0.0936194	28.1275	0.110687	0.912187	0.9456	-4.60145
LIPA	-0.0962215	24.4135	-0.107093	0.915027	0.947965	-4.60146
GCN1	-0.0879647	23.726	-0.104506	0.917072	0.949505	-4.60146
ADCK5	-0.0868375	23.6539	-0.103569	0.917813	0.949693	-4.60146
TMEM126A	0.0847477	22.1642	0.100828	0.91998	0.951355	-4.60147
PYCR3	0.0851269	21.5722	0.0994786	0.921047	0.951699	-4.60147
CCT6B	0.0867547	24.7073	0.0989915	0.921433	0.951699	-4.60147
LOC119872887	0.0824867	21.9682	0.0977452	0.922419	0.952138	-4.60147
RAB2B	-0.0805973	22.7373	-0.095641	0.924084	0.953277	-4.60147
OPA3	-0.0805341	22.2617	-0.0942619	0.925175	0.953661	-4.60147
LOC119876498	-0.080681	23.8204	-0.0937512	0.925579	0.953661	-4.60147
ANKRD44	-0.0783333	22.8597	-0.0919931	0.926971	0.954516	-4.60148
PICALM	-0.073339	22.7024	-0.0894744	0.928965	0.955989	-4.60148
ATP5MK	-0.0723986	23.3111	-0.0861954	0.931561	0.957588	-4.60148
IQCF1	-0.0714823	23.7881	-0.0860882	0.931646	0.957588	-4.60148
LEMD1	0.0734537	21.3342	0.0835421	0.933663	0.95908	-4.60149
KRT10	-0.0725703	28.5934	-0.0820083	0.934878	0.95917	-4.60149
PLLP	0.0708421	20.7214	0.0813978	0.935362	0.95917	-4.60149
WDR7	-0.0710761	23.1774	-0.0812934	0.935445	0.95917	-4.60149
GCSH	0.0668453	22.4254	0.0765425	0.939209	0.962226	-4.60149
PRSS55	-0.062562	22.3308	-0.0757581	0.939831	0.962226	-4.60149
PRPSAP2	0.0647572	21.6305	0.0753875	0.940125	0.962226	-4.60149
PTPMT1	-0.0633627	22.9048	-0.0731126	0.941929	0.963491	-4.6015
LOC476356	0.0591738	22.3859	0.0710759	0.943543	0.964562	-4.6015
ARRDC5	0.0587491	22.9224	0.0700666	0.944344	0.964799	-4.6015
KRT1	-0.0563555	27.7536	-0.0656648	0.947835	0.967249	-4.6015
DNAJB11	0.0567346	24.0818	0.0650173	0.948349	0.967249	-4.6015
SBF1	0.0536246	22.9755	0.0648888	0.948451	0.967249	-4.6015
NDUFAB1	-0.0521219	22.8986	-0.0599868	0.95234	0.970632	-4.60151
IPO9	0.0489211	22.3955	0.0572219	0.954534	0.972285	-4.60151
ATP1A1	0.0477923	23.0834	0.0550198	0.956282	0.973481	-4.60151
CMBL	0.0461117	21.8397	0.0541146	0.957001	0.973629	-4.60151
CFAP119	-0.0526617	21.419	-0.051333	0.959209	0.975291	-4.60151
LOC609748	-0.0413792	24.9707	-0.0488854	0.961152	0.976682	-4.60152
MLEC	0.0406539	22.6864	0.0464047	0.963122	0.977018	-4.60152
DDX56	0.0405754	23.1316	0.0459376	0.963493	0.977018	-4.60152
MYH10	-0.0405165	24.6433	-0.0456406	0.963729	0.977018	-4.60152
CFAP95	0.0390053	22.8237	0.0446189	0.96454	0.977018	-4.60152
ARPC5	-0.0398078	24.8196	-0.0442403	0.964841	0.977018	-4.60152
ABCA14	0.0371462	25.5354	0.0441224	0.964935	0.977018	-4.60152
TCP1	0.0368349	24.0973	0.0404677	0.967837	0.979373	-4.60152
CST8	-0.0324897	21.2998	-0.0382847	0.969571	0.980543	-4.60152
TRMT11	0.0316209	21.0323	0.0350933	0.972107	0.98229	-4.60152
HUWE1	-0.0294841	24.1548	-0.0346551	0.972455	0.98229	-4.60152
NDUFA2	-0.0262449	24.3733	-0.0315365	0.974933	0.984207	-4.60152
MICOS13	-0.0225282	21.6638	-0.027254	0.978336	0.986281	-4.60153
DNAH3	-0.0223411	20.7177	-0.0267476	0.978738	0.986281	-4.60153
DAD1	-0.0212952	23.9022	-0.0260486	0.979294	0.986281	-4.60153
PSCA	-0.0228582	20.1736	-0.0260274	0.979311	0.986281	-4.60153
STK39	0.0201448	22.6311	0.0239395	0.98097	0.987367	-4.60153
TXNDC8	0.0190608	23.3156	0.022186	0.982364	0.988183	-4.60153
ACRV1	-0.0176757	24.2937	-0.0210387	0.983276	0.988515	-4.60153
MT-CO3	0.0158312	23.7966	0.018407	0.985367	0.989931	-4.60153
SPATC1L	-0.0153894	22.1733	-0.0177993	0.98585	0.989931	-4.60153
POLG2	-0.0137237	23.0638	-0.0159464	0.987323	0.990824	-4.60153
S100A12	-0.0127785	26.8887	-0.0134312	0.989323	0.991671	-4.60153
ALDOC	0.0115108	22.7636	0.0134158	0.989335	0.991671	-4.60153
LOC100683500	-0.00647082	24.9247	-0.00787265	0.993741	0.9955	-4.60153
VRK3	-0.00554525	21.6489	-0.00625477	0.995028	0.995734	-4.60153
REEP6	0.00514177	23.7406	0.00610335	0.995148	0.995734	-4.60153
RELCH	0.00406296	22.4319	0.00485252	0.996142	0.996142	-4.60153

## Sheet: Spz_Analysis#2
Gene	logFC	AveExpr	t	P.Value	adj.P.Val	B
SMYD4	2.32727	22.1323	2.2946	0.0245548	0.92085	-4.57616
NUP62	2.23915	21.6441	2.27373	0.0258439	0.92085	-4.57656
ARHGDIB	2.60333	25.66	2.18205	0.0322379	0.92085	-4.5783
CAPG	2.2674	25.3794	2.13024	0.0364311	0.92085	-4.57926
CSTB	2.20342	26.3673	2.11296	0.0379316	0.92085	-4.57957
RHOA	2.10744	21.1886	2.07947	0.040992	0.92085	-4.58017
CFL1	2.06065	25.997	2.00851	0.0481886	0.92085	-4.58143
UMOD	-2.07109	26.1701	-1.98501	0.0508001	0.92085	-4.58184
BZW1	2.06539	22.0135	1.96373	0.0532672	0.92085	-4.58221
PTGR1	2.04419	26.1378	1.9477	0.0551937	0.92085	-4.58248
LOC119881680	1.97907	23.5631	1.87322	0.0649336	0.92085	-4.58373
NAPSA	1.9915	22.8675	1.82845	0.0714576	0.92085	-4.58446
TXNL1	1.91981	23.0282	1.81914	0.0728805	0.92085	-4.58461
LOC102155374	1.80014	25.2124	1.77738	0.0795601	0.92085	-4.58528
COTL1	1.80178	24.2939	1.72395	0.0888356	0.92085	-4.58611
GPI	1.76718	26.1814	1.72019	0.0895216	0.92085	-4.58617
RSU1	1.89597	22.6412	1.70921	0.0915469	0.92085	-4.58634
FLNA	1.88411	26.7575	1.70338	0.0926369	0.92085	-4.58643
TOM1	1.71424	22.054	1.69783	0.0936848	0.92085	-4.58651
PADI4	1.91629	25.8438	1.68866	0.0954372	0.92085	-4.58665
HNRNPA2B1	1.76381	23.3874	1.68252	0.0966272	0.92085	-4.58674
OSTF1	1.8372	24.0028	1.65828	0.101437	0.92085	-4.5871
GSN	1.75093	25.2305	1.63202	0.106866	0.92085	-4.58749
PGAM2	1.71961	26.0634	1.62588	0.10817	0.92085	-4.58758
CP	1.86635	24.5828	1.60435	0.11284	0.92085	-4.5879
PGAM1	1.81265	25.37	1.60256	0.113234	0.92085	-4.58792
GYS1	1.77015	22.9603	1.60238	0.113274	0.92085	-4.58792
RPSA	1.61109	25.9149	1.59733	0.114396	0.92085	-4.588
NCF1	1.75658	24.2885	1.59659	0.114561	0.92085	-4.58801
CAT	1.76788	27.0247	1.58153	0.117964	0.92085	-4.58822
CARS2	1.60561	23.8525	1.57979	0.118362	0.92085	-4.58825
LGALS3	1.65647	24.4251	1.57104	0.120382	0.92085	-4.58837
HBQ1	1.64611	25.7362	1.56824	0.121035	0.92085	-4.58841
VCL	1.61552	25.8906	1.55193	0.124888	0.92085	-4.58864
YWHAH	1.58479	23.1156	1.53592	0.128766	0.92085	-4.58887
CORO1A	1.75665	25.5946	1.53159	0.129831	0.92085	-4.58893
LOC607182	1.55292	24.3182	1.5293	0.130397	0.92085	-4.58896
ARPC3	1.61481	23.0127	1.52688	0.130996	0.92085	-4.58899
WDR1	1.58413	26.4527	1.51793	0.133236	0.92085	-4.58912
PEBP1	1.58068	25.9005	1.5126	0.134584	0.92085	-4.58919
NCL	1.54669	23.3987	1.51177	0.134794	0.92085	-4.5892
ANXA1	1.67133	27.8503	1.50685	0.136048	0.92085	-4.58927
AIFM1	1.56364	23.5907	1.5065	0.13614	0.92085	-4.58927
GLRX3	1.52558	24.9567	1.49816	0.138287	0.92085	-4.58939
CAP1	1.67759	26.0566	1.46132	0.148105	0.92085	-4.58989
ACTN1	1.68911	25.6258	1.46045	0.148343	0.92085	-4.5899
ATP6V1C1	1.53302	24.6942	1.4595	0.148602	0.92085	-4.58991
PTPN6	1.6077	23.8695	1.45775	0.149084	0.92085	-4.58993
IL4I1	1.49723	27.9874	1.45631	0.149479	0.92085	-4.58995
LOC119870527	1.52606	27.0161	1.45539	0.149734	0.92085	-4.58996
PA2G4	1.46268	24.3974	1.45408	0.150095	0.92085	-4.58998
CAMP	1.67985	25.4207	1.44534	0.152527	0.92085	-4.5901
KCTD12	1.53874	23.2904	1.43346	0.155881	0.92085	-4.59025
EIF5A	1.46806	24.117	1.43343	0.155891	0.92085	-4.59025
APOBEC3Z1	1.6651	24.1505	1.43335	0.155913	0.92085	-4.59026
CYBB	1.5852	24.9294	1.43311	0.155981	0.92085	-4.59026
G6PD	1.60665	26.6613	1.4284	0.157327	0.92085	-4.59032
MAN2C1	1.45364	27.0966	1.42488	0.158339	0.92085	-4.59037
PYGL	1.62802	26.2115	1.41991	0.159777	0.92085	-4.59043
TPM3	1.61028	25.6045	1.41644	0.160785	0.92085	-4.59048
LOC403934	1.57128	22.8281	1.41409	0.161472	0.92085	-4.59051
APPL1	1.42903	22.4384	1.41269	0.161884	0.92085	-4.59052
BAG5	1.44216	24.5927	1.40923	0.1629	0.92085	-4.59057
DNASE1L3	1.40954	28.0265	1.40335	0.164638	0.92085	-4.59064
LOC119881714	1.42164	23.6666	1.40086	0.165379	0.92085	-4.59068
ELAVL1	1.43411	23.4208	1.40036	0.165528	0.92085	-4.59068
HNRNPA1	1.46479	22.7994	1.39983	0.165687	0.92085	-4.59069
CAPZA3	1.45569	26.1951	1.39798	0.166241	0.92085	-4.59071
TXN	1.49054	24.3844	1.39369	0.167527	0.92085	-4.59077
ACP3	1.41407	24.7134	1.38276	0.170842	0.92085	-4.59091
PLEC	1.57663	25.1029	1.37969	0.171781	0.92085	-4.59095
NIPSNAP3A	1.41328	24.8173	1.37742	0.172478	0.92085	-4.59098
RAB8B	1.37338	22.4293	1.37163	0.174267	0.92085	-4.59105
ACTC1	1.5538	20.9942	1.37039	0.174653	0.92085	-4.59106
FLOT2	1.52671	23.44	1.36815	0.175349	0.92085	-4.59109
EEF1G	1.38416	27.8854	1.36595	0.176038	0.92085	-4.59112
EQTN	1.40599	24.3094	1.3658	0.176083	0.92085	-4.59112
EVPL	1.50922	25.075	1.36536	0.17622	0.92085	-4.59113
HSPA1	1.42533	25.6788	1.35628	0.179079	0.92085	-4.59124
SMCP	1.51193	23.8582	1.3549	0.179516	0.92085	-4.59126
CD177	1.55261	27.0126	1.35457	0.17962	0.92085	-4.59126
QDPR	1.43406	23.7138	1.35132	0.180655	0.92085	-4.5913
NQO1	1.47739	24.9249	1.34458	0.182812	0.92085	-4.59139
PABPC1L	1.42202	25.7478	1.34428	0.182911	0.92085	-4.59139
HNRNPK	1.40302	22.8794	1.34366	0.183108	0.92085	-4.5914
ACTBL2	1.34079	26.3162	1.33772	0.185028	0.92085	-4.59147
KRT12	1.45087	22.6654	1.33511	0.185879	0.92085	-4.5915
TACSTD2	1.35691	23.4233	1.33473	0.186003	0.92085	-4.59151
LGALS7B	1.45695	23.9779	1.33367	0.186348	0.92085	-4.59152
RPLP1	1.41578	20.7511	1.33317	0.186511	0.92085	-4.59153
PADI2	1.3943	24.6476	1.33317	0.186511	0.92085	-4.59153
ANXA2	1.40237	27.8673	1.32855	0.188026	0.92085	-4.59158
PPL	1.41181	25.3074	1.32841	0.188072	0.92085	-4.59159
MPO	1.57492	29.1659	1.32813	0.188162	0.92085	-4.59159
VARS1	1.35777	25.4989	1.3227	0.189952	0.92085	-4.59165
ANXA11	1.46177	25.2584	1.32197	0.190196	0.92085	-4.59166
OLFM4	1.32241	24.7511	1.32068	0.190625	0.92085	-4.59168
HNRNPU	1.44659	25.0571	1.32	0.19085	0.92085	-4.59169
DHRS2	1.50579	25.786	1.31678	0.191922	0.92085	-4.59173
SRI	1.46584	26.3429	1.31665	0.191965	0.92085	-4.59173
MMP9	1.56306	26.6369	1.31189	0.193557	0.92085	-4.59179
TEKT3	1.3461	27.8059	1.31189	0.193558	0.92085	-4.59179
LOC119863887	1.33162	26.0126	1.30912	0.19449	0.92085	-4.59182
HSPA2	1.31993	28.3002	1.30876	0.19461	0.92085	-4.59182
PTGDS	1.39086	25.7577	1.30789	0.194906	0.92085	-4.59183
OPLAH	1.30931	27.3539	1.30704	0.195191	0.92085	-4.59184
CPNE3	1.38028	25.1957	1.30101	0.197239	0.92085	-4.59192
EEF2	1.31814	26.4636	1.29936	0.197802	0.92085	-4.59194
MAP2K2	1.39607	23.5148	1.29785	0.198316	0.92085	-4.59196
ZPBP	1.32566	27.6331	1.29573	0.199043	0.92085	-4.59198
PCBP1	1.38411	25.4217	1.29557	0.199098	0.92085	-4.59198
LOC119878918	1.33541	25.3316	1.28946	0.201199	0.92085	-4.59206
IZUMO1	1.33171	27.6321	1.28907	0.201337	0.92085	-4.59206
MFGE8	1.31581	27.2599	1.28697	0.202063	0.92085	-4.59209
IQGAP1	1.37913	26.3952	1.28474	0.202837	0.92085	-4.59211
MVP	1.409	25.1088	1.28281	0.203509	0.92085	-4.59213
CANT1	1.32577	24.1385	1.27849	0.205018	0.92085	-4.59219
IDUA	1.25195	23.2962	1.2761	0.205859	0.92085	-4.59221
PKM	1.28166	23.9697	1.2751	0.206208	0.92085	-4.59223
TEKT5	1.31666	27.7356	1.27448	0.206428	0.92085	-4.59223
MMP8	1.5792	25.9596	1.27209	0.207271	0.92085	-4.59226
ETHE1	1.43195	23.1332	1.27182	0.207366	0.92085	-4.59226
MAPK1	1.37015	22.5813	1.26613	0.209385	0.92085	-4.59233
PARS2	1.34836	21.5954	1.26571	0.209535	0.92085	-4.59234
SF3B3	1.31926	24.0144	1.26359	0.210289	0.92085	-4.59236
FLOT1	1.35783	23.2693	1.26005	0.211558	0.92085	-4.5924
PLSCR1	1.40194	22.5844	1.2592	0.211863	0.92085	-4.59241
CLIC2	1.26021	25.1094	1.25917	0.211872	0.92085	-4.59241
TLN1	1.43319	25.8206	1.25889	0.211974	0.92085	-4.59242
GSTM3	1.33092	27.8384	1.25841	0.212148	0.92085	-4.59242
ACSS1	1.39971	27.089	1.25573	0.21311	0.92085	-4.59245
PDXK	1.30764	24.3093	1.2528	0.214172	0.92085	-4.59249
SCCPDH	1.30067	27.5119	1.24901	0.215546	0.92085	-4.59253
LCP1	1.46584	27.1885	1.24704	0.216262	0.92085	-4.59255
ASAH1	1.32897	24.8378	1.24158	0.218262	0.92085	-4.59262
ANXA3	1.32889	25.0819	1.23919	0.21914	0.92085	-4.59264
RAB4B	1.29096	23.5849	1.23634	0.220189	0.92085	-4.59268
DNASE1L1	1.26976	22.8848	1.22526	0.22431	0.92085	-4.5928
FUOM	1.29808	20.7265	1.22524	0.224317	0.92085	-4.5928
SPAM1	1.24784	28.6744	1.22465	0.22454	0.92085	-4.59281
SATL1	1.22074	23.1475	1.22456	0.224572	0.92085	-4.59281
LOC100684709	1.24438	22.4322	1.22155	0.225704	0.92085	-4.59284
ALOX15	1.50572	26.7809	1.21596	0.227812	0.92085	-4.59291
RBM12	1.29556	23.4635	1.21409	0.228524	0.92085	-4.59293
HSPA1L	1.24973	27.5703	1.21245	0.229145	0.92085	-4.59295
VDAC1	1.27112	24.7763	1.20592	0.231639	0.92085	-4.59302
PGD	1.28572	26.923	1.20102	0.233523	0.92085	-4.59308
PRKAR1A	1.22455	27.178	1.19964	0.234056	0.92085	-4.59309
WARS1	1.20977	24.372	1.19852	0.234487	0.92085	-4.5931
ARPC4	1.28893	26.3057	1.19592	0.235493	0.92085	-4.59313
RPLP0	1.23016	24.6897	1.19588	0.235512	0.92085	-4.59313
DDC	1.1866	25.1626	1.1929	0.23667	0.92085	-4.59317
RAB7A	1.23182	25.5188	1.19041	0.237638	0.92085	-4.59319
GNAI2	1.27853	24.4238	1.18963	0.237944	0.92085	-4.5932
PGK2	1.25002	28.3415	1.18892	0.238222	0.92085	-4.59321
TALDO1	1.33426	27.1687	1.18879	0.238274	0.92085	-4.59321
AGR2	1.23971	23.2026	1.18768	0.238708	0.92085	-4.59322
UGGT1	1.36374	23.8742	1.18644	0.239193	0.92085	-4.59324
VIM	1.27646	25.8819	1.18579	0.239448	0.92085	-4.59324
ITGAM	1.4342	25.076	1.17992	0.241759	0.92085	-4.59331
ATP6V1E1	1.22261	23.5338	1.17089	0.245348	0.92085	-4.59341
HSPA4	1.23373	23.7091	1.16819	0.246431	0.92085	-4.59344
CA1	1.23237	24.3663	1.16678	0.246995	0.92085	-4.59345
RAB32	1.26114	23.1466	1.1628	0.248597	0.92085	-4.5935
TEX101	1.19309	25.353	1.16056	0.249503	0.92085	-4.59352
RAB3D	1.2451	21.4789	1.1603	0.249605	0.92085	-4.59352
LMNB1	1.21295	26.2158	1.15721	0.250859	0.92085	-4.59356
DNAJA2	1.17372	23.9852	1.15717	0.250875	0.92085	-4.59356
ERO1A	1.4001	24.6015	1.15633	0.251218	0.92085	-4.59357
PLBD2	1.15459	25.853	1.15326	0.252466	0.92085	-4.5936
RUVBL2	1.18456	22.9209	1.15265	0.252713	0.92085	-4.5936
L2HGDH	1.17416	22.3168	1.14688	0.255077	0.92085	-4.59367
FIS1	1.18311	22.7827	1.14365	0.256406	0.92085	-4.5937
MAN2A1	1.20521	22.5432	1.14357	0.256438	0.92085	-4.5937
CBR1	1.17781	22.5806	1.14347	0.25648	0.92085	-4.5937
TMEM190	1.16297	23.7179	1.14311	0.256628	0.92085	-4.59371
SQOR	1.21442	24.2352	1.14173	0.257198	0.92085	-4.59372
ARHGDIA	1.16994	25.7239	1.1361	0.259531	0.92085	-4.59378
TAGLN2	1.25676	24.6815	1.13603	0.25956	0.92085	-4.59378
LOC100686569	1.15936	25.4262	1.13582	0.259647	0.92085	-4.59378
ENDOD1	1.20593	23.1904	1.13478	0.260083	0.92085	-4.5938
C3	1.33074	27.1643	1.13455	0.260175	0.92085	-4.5938
RHCG	1.13614	26.4684	1.13282	0.260898	0.92085	-4.59382
RPS3	1.11895	23.9294	1.13009	0.262038	0.92085	-4.59385
SUCLG1	1.15783	25.1449	1.12932	0.262362	0.92085	-4.59385
YWHAQ	1.17079	23.7424	1.12604	0.26374	0.92085	-4.59389
ITGB2	1.38155	25.2441	1.1236	0.264768	0.92085	-4.59391
ACTR3	1.23209	25.2646	1.12258	0.265196	0.92085	-4.59392
HSDL2	1.14899	24.5265	1.12244	0.265254	0.92085	-4.59393
AKR1B1	1.12987	26.6263	1.12103	0.265852	0.92085	-4.59394
EIF3B	1.11957	24.308	1.1196	0.266455	0.92085	-4.59396
LRG1	1.23041	23.6475	1.11674	0.267669	0.92085	-4.59399
LAP3	1.13847	27.5946	1.11573	0.268101	0.92085	-4.594
APRT	1.12433	23.7172	1.11557	0.268167	0.92085	-4.594
HSPA5	1.15524	27.0813	1.11499	0.268416	0.92085	-4.594
EFTUD2	1.19573	22.8136	1.11483	0.268482	0.92085	-4.594
PPP6R3	1.10843	23.1147	1.11294	0.269289	0.92085	-4.59402
SYNGR4	1.14685	25.4127	1.1122	0.269605	0.92085	-4.59403
IZUMO4	1.13106	28.1567	1.11156	0.269877	0.92085	-4.59404
ALOX5	1.30077	25.6388	1.11021	0.270455	0.92085	-4.59405
KPNB1	1.14462	24.9853	1.10861	0.271142	0.92085	-4.59407
PKD2L2	1.13862	26.4465	1.10386	0.273183	0.92085	-4.59412
YWHAE	1.10925	26.539	1.10011	0.274802	0.92085	-4.59416
EEF1B2	1.13959	23.9429	1.09887	0.275339	0.92085	-4.59417
ACR	1.12418	28.8386	1.09639	0.276415	0.92085	-4.5942
EFCAB14	1.10596	24.3938	1.09594	0.27661	0.92085	-4.5942
PLBD1	1.16245	26.0613	1.09592	0.276621	0.92085	-4.5942
PDCD6IP	1.15722	22.7421	1.09431	0.277323	0.92085	-4.59422
ARPC5L	1.10809	23.4199	1.09286	0.277954	0.92085	-4.59423
VPS35	1.14997	25.2284	1.09284	0.277963	0.92085	-4.59423
PLCD1	1.13153	20.8387	1.09251	0.278107	0.92085	-4.59424
SPACA1	1.1171	26.9475	1.08927	0.279524	0.92085	-4.59427
P4HB	1.1786	27.0037	1.08677	0.280618	0.92085	-4.59429
RNPEP	1.14824	25.0511	1.08668	0.280659	0.92085	-4.59429
ESD	1.10747	22.106	1.08617	0.280883	0.92085	-4.5943
RSPH9	1.1069	26.2763	1.08541	0.281216	0.92085	-4.59431
MROH2B	1.08315	27.1058	1.08401	0.281834	0.92085	-4.59432
ARPC2	1.17982	25.838	1.08342	0.282094	0.92085	-4.59433
PRDX1	1.09381	27.7798	1.0794	0.283868	0.92085	-4.59437
GNAI3	1.10766	22.5998	1.07342	0.286523	0.92085	-4.59443
COPB2	1.09766	24.4249	1.07285	0.286777	0.92085	-4.59443
GLO1	1.08703	25.0554	1.07272	0.286837	0.92085	-4.59444
AK3	1.14433	23.4721	1.07084	0.287674	0.92085	-4.59445
ALB	1.15765	26.5382	1.06992	0.288088	0.92085	-4.59446
RAB5C	1.11835	24.2333	1.06871	0.288628	0.92085	-4.59448
PFN1	1.2127	26.5419	1.06789	0.288995	0.92085	-4.59448
PRSS50	1.0849	26.3689	1.06732	0.289252	0.92085	-4.59449
CYRIB	1.11924	24.5502	1.06497	0.290305	0.92085	-4.59451
ARHGAP1	1.13153	24.4025	1.06449	0.290521	0.92085	-4.59452
PIGR	1.10168	25.0471	1.06355	0.290944	0.92085	-4.59453
HRG	1.11444	22.482	1.06325	0.29108	0.92085	-4.59453
RTN3	1.16037	22.7288	1.061	0.292095	0.92085	-4.59455
KRT80	1.20356	24.029	1.05945	0.292794	0.92085	-4.59457
PSMB3	1.06746	24.7831	1.0579	0.293496	0.92085	-4.59458
SEMA3C	1.09388	21.6489	1.05676	0.294012	0.92085	-4.59459
CHKB	1.05347	24.1591	1.0563	0.294222	0.92085	-4.5946
LOC102154527	1.0786	23.408	1.05608	0.294321	0.92085	-4.5946
NME2	1.06345	25.6684	1.05531	0.294669	0.92085	-4.59461
SERPINB1	1.29162	28.3178	1.05439	0.295089	0.92085	-4.59462
PRPF8	1.08425	23.1959	1.05314	0.29566	0.92085	-4.59463
GPC2	1.07516	26.6609	1.05308	0.295684	0.92085	-4.59463
SPTAN1	1.13157	26.0817	1.0525	0.295951	0.92085	-4.59464
NT5E	1.0522	23.6014	1.04753	0.298218	0.92085	-4.59469
ERP44	1.09371	24.7022	1.04723	0.298358	0.92085	-4.59469
ACTR2	1.15353	25.7084	1.04646	0.298707	0.92085	-4.5947
PSMD11	1.06529	24.8457	1.04558	0.299113	0.92085	-4.5947
TMX1	1.13289	23.0592	1.04503	0.299364	0.92085	-4.59471
ALDH2	1.15445	26.3546	1.04448	0.29962	0.92085	-4.59472
LOC612266	1.15834	25.6589	1.04301	0.300295	0.92085	-4.59473
ERP29	1.06513	24.2686	1.04242	0.300565	0.92085	-4.59474
ME2	1.09545	24.3105	1.0417	0.300898	0.92085	-4.59474
MGAM	1.24153	24.9659	1.03981	0.301768	0.92085	-4.59476
SUGT1	1.08313	24.6098	1.03953	0.301897	0.92085	-4.59476
EIF3D	1.05126	21.5353	1.03928	0.302013	0.92085	-4.59477
CAPN1	1.12092	25.4827	1.03696	0.303085	0.92085	-4.59479
PEBP4	1.05708	25.4787	1.03336	0.304756	0.92085	-4.59482
VWA8	1.03039	21.704	1.03302	0.304915	0.92085	-4.59483
ACP1	1.04649	21.8465	1.0299	0.306369	0.92085	-4.59486
ATP6V1E2	1.03863	26.3263	1.02909	0.306746	0.92085	-4.59487
EPRS1	1.01671	23.5797	1.02898	0.306794	0.92085	-4.59487
GAPDHS	1.05449	29.0043	1.02791	0.307295	0.92085	-4.59488
HSPA4L	1.04504	27.3047	1.02362	0.309303	0.92085	-4.59492
DNAI3	1.08235	24.2173	1.02063	0.310711	0.92085	-4.59495
DYNLL2	1.07059	28.1948	1.02037	0.310831	0.92085	-4.59495
RRAGA	1.00426	22.0088	1.01821	0.311851	0.92085	-4.59497
ARSA	1.04509	27.6931	1.01633	0.312738	0.92085	-4.59499
PNP	1.13493	21.9234	1.0152	0.313272	0.92085	-4.595
PPP5C	1.02337	23.373	1.01456	0.313576	0.92085	-4.595
ELAPOR1	1.0307	22.1137	1.01407	0.313811	0.92085	-4.59501
ACTL11	1.03701	26.6198	1.01389	0.313894	0.92085	-4.59501
C1QBP	1.05205	21.1596	1.01311	0.314263	0.92085	-4.59502
LOC481834	1.01686	24.5181	1.01254	0.314533	0.92085	-4.59502
PDHA1	1.039	27.0194	1.01211	0.31474	0.92085	-4.59503
S100A8	1.14538	24.1792	1.01158	0.314991	0.92085	-4.59503
HSP90AB1	1.01421	25.75	1.01142	0.315066	0.92085	-4.59503
AKAP4	1.0273	30.772	1.0102	0.315646	0.92085	-4.59505
VPS29	1.05414	22.8408	1.01009	0.315698	0.92085	-4.59505
RAB18	1.03595	24.3201	1.00996	0.315763	0.92085	-4.59505
RUVBL1	1.03568	23.5977	1.00962	0.315923	0.92085	-4.59505
TEX29	1.04609	23.7655	1.00919	0.316127	0.92085	-4.59506
STOM	1.13221	26.3027	1.00874	0.316344	0.92085	-4.59506
PSMB7	1.01881	25.2496	1.00772	0.316831	0.92085	-4.59507
LSM3	1.03671	21.103	1.00757	0.316902	0.92085	-4.59507
ELL	1.01983	26.5827	1.0069	0.31722	0.92085	-4.59508
PSMA1	1.01421	27.119	1.00675	0.317293	0.92085	-4.59508
S100A9	1.30026	27.8282	1.00657	0.317379	0.92085	-4.59508
MYH9	1.13551	26.6722	1.0046	0.318319	0.92085	-4.5951
USO1	1.05033	24.5283	1.00413	0.318545	0.92085	-4.5951
DHRS7	1.11074	24.4675	1.00285	0.319157	0.92085	-4.59512
ELANE	1.15025	27.2325	1.0018	0.319662	0.92085	-4.59513
FOLH1B	1.00815	23.399	1.00164	0.319738	0.92085	-4.59513
UBE2N	1.04525	23.4307	1.00051	0.320279	0.92085	-4.59514
GAS8	0.999868	24.3747	0.999362	0.320832	0.92085	-4.59515
MMEL1	1.00801	25.1276	0.997438	0.321759	0.92085	-4.59517
KLK2	-0.990846	25.0197	-0.997299	0.321826	0.92085	-4.59517
AKTIP	0.992399	20.773	0.996766	0.322083	0.92085	-4.59517
MOB1B	1.02128	21.358	0.995861	0.32252	0.92085	-4.59518
LOC477562	1.00457	25.1878	0.995576	0.322657	0.92085	-4.59518
CACYBP	1.01287	21.9434	0.993897	0.323468	0.92085	-4.5952
GALNS	1.06481	24.2521	0.991985	0.324394	0.92085	-4.59522
RANBP3	0.972552	22.5541	0.991874	0.324448	0.92085	-4.59522
LGMN	1.0541	25.0644	0.991278	0.324737	0.92085	-4.59522
NDUFV2	1.01409	24.5015	0.989938	0.325387	0.92085	-4.59524
SSR1	1.07856	22.7929	0.988734	0.325972	0.92085	-4.59525
LOC102152446	1.01644	23.9875	0.98788	0.326388	0.92085	-4.59526
NAMPT	1.06253	22.9425	0.987501	0.326572	0.92085	-4.59526
GSTO2	1.05042	25.8583	0.987404	0.326619	0.92085	-4.59526
GNB1	0.982654	23.0878	0.986822	0.326903	0.92085	-4.59527
UBA6	1.0242	26.0835	0.985963	0.327321	0.92085	-4.59527
PGP	1.00207	26.8396	0.985867	0.327368	0.92085	-4.59527
LOC609323	0.991546	24.7444	0.985588	0.327504	0.92085	-4.59528
VPS25	1.00983	22.2625	0.985562	0.327517	0.92085	-4.59528
GBA1	1.03918	22.6358	0.985181	0.327702	0.92085	-4.59528
ACO2	1.00497	28.401	0.984851	0.327863	0.92085	-4.59528
BPI	1.00349	26.8658	0.984518	0.328026	0.92085	-4.59529
DSP	1.0823	26.8633	0.983178	0.328681	0.92085	-4.5953
PDILT	1.03831	24.445	0.983156	0.328691	0.92085	-4.5953
M6PR	1.00461	24.2285	0.982962	0.328786	0.92085	-4.5953
TUBA4A	1.03112	24.1954	0.981117	0.329689	0.92085	-4.59532
SLC25A31	0.999226	27.3938	0.980374	0.330053	0.92085	-4.59533
PCMT1	0.978141	25.6604	0.980011	0.330231	0.92085	-4.59533
AK1	1.01092	24.8798	0.979531	0.330467	0.92085	-4.59533
KRT73	1.02745	25.7039	0.978662	0.330893	0.92085	-4.59534
TOMM40	1.01214	22.9271	0.977611	0.331409	0.92085	-4.59535
XPO5	0.986723	21.7876	0.977053	0.331684	0.92085	-4.59536
SERPINA1	1.07946	24.6573	0.976757	0.331829	0.92085	-4.59536
CMTM2	0.981683	23.7902	0.976701	0.331857	0.92085	-4.59536
NQO2	1.04062	25.2072	0.974987	0.332701	0.92085	-4.59537
SPTBN1	1.00379	25.4836	0.974642	0.332871	0.92085	-4.59538
SLC9B1	1.00428	22.212	0.973991	0.333192	0.92085	-4.59538
MPI	0.991625	25.8685	0.972893	0.333734	0.92085	-4.59539
EHD4	0.954019	21.661	0.972468	0.333944	0.92085	-4.5954
PITPNA	0.987922	23.9422	0.971829	0.334259	0.92085	-4.5954
COPB1	1.01052	24.5081	0.971574	0.334385	0.92085	-4.59541
SPMIP5	1.03119	23.908	0.970954	0.334692	0.92085	-4.59541
HK1	0.97655	29.5599	0.970314	0.335009	0.92085	-4.59542
MTAP	0.987038	22.5009	0.969382	0.33547	0.92085	-4.59543
PDIA3	1.01056	27.6346	0.966153	0.337072	0.92085	-4.59546
ATP6AP1	1.04232	23.6209	0.965613	0.337341	0.92085	-4.59546
SEMA3G	1.00241	23.7967	0.965554	0.33737	0.92085	-4.59546
GOT1	0.963214	27.3804	0.964314	0.337987	0.92085	-4.59547
U2AF1L4	0.983471	18.8334	0.964285	0.338001	0.92085	-4.59547
USP7	0.969332	27.4008	0.964149	0.33807	0.92085	-4.59547
GLTP	1.01781	22.3583	0.963721	0.338283	0.92085	-4.59548
GGH	1.06711	26.4174	0.959541	0.340369	0.92085	-4.59552
CLGN	0.96445	23.9386	0.958503	0.340888	0.92085	-4.59552
KRT78	1.09115	24.731	0.958046	0.341117	0.92085	-4.59553
EIF4A2	0.97675	24.4564	0.95486	0.342716	0.92085	-4.59556
DNPEP	0.963223	27.2571	0.954711	0.342791	0.92085	-4.59556
SNRPN	0.962428	18.8582	0.954558	0.342867	0.92085	-4.59556
CPQ	0.952458	26.298	0.952945	0.343679	0.92085	-4.59557
PARK7	0.958309	27.5626	0.951828	0.344241	0.92085	-4.59558
TOLLIP	0.96657	22.8034	0.951767	0.344272	0.92085	-4.59559
QNG1	0.961746	22.5748	0.951077	0.34462	0.92085	-4.59559
KRT15	1.07126	28.6063	0.949927	0.3452	0.92085	-4.5956
HADHB	0.957421	25.9857	0.948982	0.345677	0.92085	-4.59561
PAM	0.952861	26.1072	0.948711	0.345814	0.92085	-4.59561
PSAT1	0.938148	22.7774	0.947694	0.346328	0.92085	-4.59562
LBR	1.01314	24.9718	0.946699	0.346832	0.92085	-4.59563
ALLC	0.941148	24.9265	0.943462	0.348474	0.92085	-4.59566
PADI1	1.05809	24.8029	0.943378	0.348516	0.92085	-4.59566
YWHAG	1.00218	23.9347	0.942933	0.348742	0.92085	-4.59566
PTBP1	0.947368	23.9301	0.942431	0.348997	0.92085	-4.59567
GNPDA1	0.943956	25.3656	0.940616	0.349921	0.92085	-4.59568
SPMIP6	0.949373	25.8676	0.938893	0.350799	0.92085	-4.5957
IFGGE	0.927533	26.3724	0.938092	0.351208	0.92085	-4.59571
LOC119868981	0.97558	24.5467	0.93767	0.351423	0.92085	-4.59571
ABHD11	0.933071	23.1694	0.937652	0.351433	0.92085	-4.59571
CHDH	0.938184	25.8829	0.937492	0.351515	0.92085	-4.59571
PGM2	1.02695	24.2345	0.934267	0.353164	0.92085	-4.59574
PDHB	0.957466	24.2024	0.934215	0.353191	0.92085	-4.59574
GSS	0.938809	24.0916	0.932317	0.354164	0.92085	-4.59576
HNRNPF	1.0132	23.0579	0.931605	0.35453	0.92085	-4.59576
EZR	0.932257	26.374	0.930966	0.354858	0.92085	-4.59577
PRKACA	0.935589	26.2024	0.930811	0.354938	0.92085	-4.59577
PPP2R1B	0.968595	22.3784	0.928682	0.356033	0.92085	-4.59579
LDHC	0.965943	27.6612	0.928246	0.356257	0.92085	-4.59579
PSMB1	0.94143	25.2168	0.927524	0.35663	0.92085	-4.5958
CNDP2	0.973593	24.3295	0.927458	0.356664	0.92085	-4.5958
CCAR2	0.980325	22.7886	0.927317	0.356736	0.92085	-4.5958
GLUL	0.957923	23.2561	0.926447	0.357185	0.92085	-4.59581
PDIA4	0.959246	24.918	0.926414	0.357202	0.92085	-4.59581
LOC479874	0.946757	24.6286	0.926323	0.357249	0.92085	-4.59581
PPIB	0.958162	26.3152	0.926319	0.357251	0.92085	-4.59581
TPI1	0.951585	27.5198	0.925535	0.357656	0.92085	-4.59582
ARMC12	0.949054	27.2233	0.925194	0.357832	0.92085	-4.59582
HAGH	0.962265	23.0299	0.925059	0.357902	0.92085	-4.59582
APMAP	1.04649	25.9254	0.923677	0.358617	0.92085	-4.59583
OXCT1	0.947116	21.9518	0.922418	0.359268	0.92085	-4.59584
LOC479795	0.930078	23.7919	0.92122	0.359889	0.92085	-4.59585
PPA1	0.921012	24.688	0.917633	0.361752	0.92085	-4.59589
TGM1	1.05657	24.9111	0.91721	0.361972	0.92085	-4.59589
GSPT1	0.941645	23.9549	0.916701	0.362237	0.92085	-4.59589
ARCN1	0.973189	23.2547	0.914724	0.363268	0.92085	-4.59591
PGK1	0.995263	27.2399	0.914157	0.363564	0.92085	-4.59592
PDIA6	0.961556	25.1546	0.914074	0.363607	0.92085	-4.59592
TEKT4	0.919439	26.4406	0.913396	0.363961	0.92085	-4.59592
PKDREJ	0.932054	27.4625	0.913382	0.363968	0.92085	-4.59592
GDI2	0.969799	24.2499	0.913089	0.364121	0.92085	-4.59593
DDX3X	0.922813	23.8741	0.912355	0.364505	0.92085	-4.59593
EIF3A	0.930403	25.1337	0.911784	0.364803	0.92085	-4.59594
PPP1CC	0.925592	25.2439	0.911659	0.364869	0.92085	-4.59594
HERC4	0.908917	23.3825	0.910785	0.365326	0.92085	-4.59595
SACM1L	0.94207	24.1056	0.910192	0.365637	0.92085	-4.59595
DARS1	0.921076	24.6207	0.908486	0.366531	0.92085	-4.59596
LOC119865338	0.957018	25.8241	0.908394	0.36658	0.92085	-4.59597
TKT	1.07921	27.1618	0.908204	0.366679	0.92085	-4.59597
CANX	0.978686	25.4534	0.906553	0.367546	0.92085	-4.59598
PPME1	0.9148	22.3455	0.9062	0.367732	0.92085	-4.59598
LOC474938	0.894814	24.2715	0.904945	0.368392	0.92085	-4.596
ACSL3	0.934171	23.784	0.904819	0.368458	0.92085	-4.596
TPT1	0.946508	24.0019	0.902743	0.369552	0.92085	-4.59601
ANXA5	1.00234	26.2244	0.900841	0.370556	0.92085	-4.59603
ABHD14B	0.926353	25.029	0.900711	0.370625	0.92085	-4.59603
QSOX1	0.948995	27.1392	0.899727	0.371145	0.92085	-4.59604
CTSF	0.912485	26.3706	0.899494	0.371268	0.92085	-4.59604
ILF2	0.955551	23.4647	0.898182	0.371963	0.92085	-4.59605
HOGA1	0.925222	25.109	0.897432	0.37236	0.92085	-4.59606
DCUN1D1	0.922464	24.0428	0.896021	0.373108	0.92085	-4.59607
COPS7B	0.907774	24.001	0.895832	0.373208	0.92085	-4.59607
CLYBL	0.894833	24.6883	0.894787	0.373763	0.92085	-4.59608
HTRA2	0.909903	24.1585	0.893509	0.374442	0.92085	-4.59609
CYCS	0.909295	25.0651	0.89328	0.374564	0.92085	-4.59609
MYG1	0.910422	25.9345	0.891259	0.375641	0.92085	-4.59611
SLC25A1	0.890225	25.5671	0.891113	0.375718	0.92085	-4.59611
CUL3	0.886974	27.2368	0.889578	0.376537	0.92085	-4.59613
LOC100686848	0.893769	25.3607	0.889298	0.376686	0.92085	-4.59613
PPP4C	0.887991	23.0341	0.888371	0.377181	0.92085	-4.59614
REXO2	0.901161	22.9786	0.887162	0.377828	0.92085	-4.59615
CCDC40	0.884179	24.5443	0.885644	0.37864	0.92085	-4.59616
DCTN3	0.929899	23.3889	0.885324	0.378811	0.92085	-4.59616
LDHAL6B	0.899736	28.3607	0.884589	0.379205	0.92085	-4.59617
RAB1B	0.953656	22.6184	0.8839	0.379575	0.92085	-4.59617
PRMT5	0.895304	25.9042	0.883729	0.379666	0.92085	-4.59617
DLAT	0.895015	26.64	0.88298	0.380068	0.92085	-4.59618
NDUFA10	0.907032	25.2262	0.882789	0.380171	0.92085	-4.59618
prnp	0.980028	23.8421	0.881484	0.380872	0.92085	-4.59619
CYB5R3	0.894739	24.6819	0.880503	0.3814	0.92085	-4.5962
KYAT3	0.902491	26.0535	0.879386	0.382001	0.92085	-4.59621
NT5C3B	0.89086	23.7675	0.879298	0.382048	0.92085	-4.59621
EIF4A1	0.904115	24.9946	0.879218	0.382091	0.92085	-4.59621
QARS1	0.90444	23.2138	0.879096	0.382157	0.92085	-4.59621
SELENOI	0.96841	20.3809	0.878683	0.382379	0.92085	-4.59622
ACE	0.876126	25.8905	0.87718	0.38319	0.92085	-4.59623
TM9SF4	0.897721	23.875	0.876524	0.383544	0.92085	-4.59623
SAR1A	0.873931	23.6834	0.875151	0.384286	0.92085	-4.59625
GK	0.890269	28.4922	0.872794	0.385561	0.92085	-4.59627
SLC25A24	0.894674	24.4033	0.87277	0.385574	0.92085	-4.59627
VDAC3	0.874194	24.1533	0.871637	0.386188	0.92085	-4.59627
MT-ND4	0.88841	22.2846	0.870879	0.386599	0.92085	-4.59628
MON2	0.883875	20.1742	0.870366	0.386877	0.92085	-4.59629
RAB27B	0.905672	22.626	0.870349	0.386887	0.92085	-4.59629
TSSK6	0.897273	22.7277	0.870094	0.387025	0.92085	-4.59629
RPN1	0.89167	26.4736	0.868508	0.387887	0.92085	-4.5963
CALML3	0.930862	25.1232	0.86785	0.388244	0.92085	-4.59631
SLC28A3	0.853457	21.9347	0.866906	0.388758	0.92085	-4.59631
AKAP3	0.891461	29.1221	0.864645	0.38999	0.92085	-4.59633
LMAN2	0.919927	24.2764	0.864591	0.39002	0.92085	-4.59633
UBXN11	0.911564	24.2959	0.863394	0.390673	0.92085	-4.59634
RAB5A	0.871695	23.5704	0.862895	0.390946	0.92085	-4.59635
ECI1	0.901782	22.9513	0.86217	0.391342	0.92085	-4.59635
NT5C2	0.920017	22.0256	0.862032	0.391417	0.92085	-4.59635
PYGB	0.883238	26.0804	0.859346	0.392888	0.92085	-4.59638
GSTO1	0.948157	23.7642	0.858259	0.393484	0.92085	-4.59638
CFAP52	0.860687	26.7973	0.857966	0.393645	0.92085	-4.59639
CCT3	0.873792	27.455	0.856457	0.394473	0.92085	-4.5964
RNF123	0.842348	21.783	0.854219	0.395704	0.92085	-4.59642
GLMN	0.874251	22.3943	0.85386	0.395901	0.92085	-4.59642
GMPS	0.878682	22.4605	0.85367	0.396006	0.92085	-4.59642
SLC25A5	0.877938	20.7842	0.853213	0.396258	0.92085	-4.59643
GLUD1	0.864089	25.2581	0.852594	0.396599	0.92085	-4.59643
SF3B1	0.862973	22.49	0.851167	0.397386	0.92085	-4.59644
GNA13	0.863195	22.4511	0.850693	0.397647	0.92085	-4.59645
UBR4	0.869747	23.774	0.8496	0.398251	0.92085	-4.59645
IDH3B	0.846355	24.2834	0.847677	0.399314	0.92085	-4.59647
PGRMC2	0.859666	22.3742	0.847327	0.399508	0.92085	-4.59647
OXSR1	0.881025	22.5428	0.846556	0.399935	0.92085	-4.59648
BCAT2	0.847927	26.142	0.846554	0.399937	0.92085	-4.59648
ARIH1	0.873431	23.0607	0.846322	0.400065	0.92085	-4.59648
AP2S1	0.846783	22.5806	0.846191	0.400138	0.92085	-4.59648
RPIA	0.87259	23.212	0.846149	0.400161	0.92085	-4.59648
ESPN	0.842427	23.9223	0.844227	0.401227	0.92085	-4.5965
ATIC	0.873739	25.1021	0.843146	0.401827	0.92085	-4.59651
UCHL3	0.851352	25.2604	0.842589	0.402137	0.92085	-4.59651
UQCRFS1	0.847611	25.5293	0.839592	0.403805	0.92085	-4.59653
FLNB	0.866127	25.9367	0.838818	0.404237	0.92085	-4.59654
RAB4A	0.823482	23.4864	0.837728	0.404845	0.92085	-4.59655
EIF3L	0.843309	25.1249	0.83673	0.405402	0.92085	-4.59656
PI4K2A	0.844435	22.7153	0.835448	0.406119	0.92085	-4.59657
CLEC16A	0.832738	23.45	0.835442	0.406122	0.92085	-4.59657
BLVRA	0.889545	21.7959	0.835322	0.406189	0.92085	-4.59657
ENO3	0.863906	23.3298	0.834678	0.406549	0.92085	-4.59657
LRP2	0.861274	26.4128	0.834347	0.406735	0.92085	-4.59658
DYNC1H1	0.851085	26.7359	0.832577	0.407726	0.92085	-4.59659
ZMYND12	-0.847517	22.1968	-0.831589	0.408281	0.92085	-4.5966
LMAN1	0.869972	25.3564	0.831164	0.408519	0.92085	-4.5966
S100A10	0.843339	24.2331	0.829878	0.409241	0.92085	-4.59661
GDI1	0.841995	27.0435	0.828431	0.410055	0.92085	-4.59662
HSP90AA1	0.833459	27.6555	0.82834	0.410106	0.92085	-4.59662
AKR1E2	0.828668	26.1772	0.827825	0.410395	0.92085	-4.59663
GPD1L	0.863068	23.125	0.827131	0.410787	0.92085	-4.59663
CYBRD1	0.818149	20.4956	0.827072	0.41082	0.92085	-4.59663
NUP210L	0.830373	27.3583	0.826362	0.411219	0.92085	-4.59664
CCS	0.834417	20.9462	0.826144	0.411343	0.92085	-4.59664
GGT1	0.839161	25.5107	0.826139	0.411346	0.92085	-4.59664
EEF1D	0.866632	25.0215	0.826118	0.411357	0.92085	-4.59664
MTHFD1	0.868002	24.5917	0.825823	0.411524	0.92085	-4.59664
PTPA	0.831711	25.4665	0.824051	0.412523	0.92085	-4.59666
APOA1	0.891856	25.7606	0.823051	0.413088	0.92085	-4.59666
ANTXRL	0.828249	25.8425	0.822459	0.413423	0.92085	-4.59667
CPPED1	0.833862	25.0865	0.822135	0.413606	0.92085	-4.59667
DDOST	0.848385	24.8832	0.821428	0.414006	0.92085	-4.59668
ARHGAP9	0.854955	22.7821	0.820625	0.41446	0.92085	-4.59668
LOC478277	0.860981	23.3425	0.820492	0.414536	0.92085	-4.59668
CUL1	0.804818	23.5862	0.819517	0.415088	0.92085	-4.59669
AHNAK	0.870243	25.797	0.817765	0.416081	0.92085	-4.59671
HSD17B4	0.827538	25.8767	0.816724	0.416673	0.92085	-4.59671
ACAA1	0.822096	22.0189	0.816085	0.417035	0.92085	-4.59672
EHD1	0.862045	23.8472	0.81606	0.41705	0.92085	-4.59672
NAPRT	0.850503	23.7792	0.814427	0.417979	0.92085	-4.59673
PTPRCAP	0.838233	23.1969	0.814108	0.41816	0.92085	-4.59673
PPP6C	0.818814	23.6223	0.812312	0.419183	0.92085	-4.59675
NCCRP1	0.901265	25.4758	0.811766	0.419494	0.92085	-4.59675
SPX	0.880777	21.8572	0.811609	0.419584	0.92085	-4.59675
TXNRD1	0.809849	26.6721	0.810535	0.420197	0.92085	-4.59676
FUCA1	0.819695	27.5438	0.810126	0.420431	0.92085	-4.59676
NANS	0.826458	24.2883	0.80994	0.420537	0.92085	-4.59677
LTF	0.907249	30.827	0.809841	0.420593	0.92085	-4.59677
HYOU1	0.843662	25.8227	0.809163	0.420981	0.92085	-4.59677
IPO7	0.817936	21.8369	0.808956	0.421099	0.92085	-4.59677
PEPD	0.823152	22.4059	0.808897	0.421133	0.92085	-4.59677
IZUMO2	0.811335	23.6418	0.80855	0.421331	0.92085	-4.59678
NHERF1	0.82122	23.5525	0.805336	0.423172	0.92085	-4.5968
PDPR	0.800017	24.1975	0.805208	0.423245	0.92085	-4.5968
SEC23A	0.809053	22.7884	0.805191	0.423255	0.92085	-4.5968
ATP1B3	0.809009	25.7011	0.804368	0.423726	0.92085	-4.59681
DIABLO	0.791139	25.5234	0.803777	0.424066	0.92085	-4.59681
YWHAZ	0.809575	26.6561	0.802287	0.424922	0.92085	-4.59682
ACRBP	0.83329	27.0916	0.802215	0.424963	0.92085	-4.59683
CSE1L	0.812943	23.1581	0.802049	0.425059	0.92085	-4.59683
UQCRC2	0.806889	27.5544	0.801746	0.425232	0.92085	-4.59683
STXBP2	0.802682	25.292	0.799993	0.426241	0.92085	-4.59684
PON2	0.863622	22.8429	0.799768	0.426371	0.92085	-4.59684
HMOX2	0.813773	24.3949	0.798513	0.427094	0.92085	-4.59685
PLIN3	0.809852	26.9712	0.798213	0.427267	0.92085	-4.59686
ACO1	0.792335	23.3954	0.797973	0.427405	0.92085	-4.59686
TKTL1	0.819033	25.7092	0.79791	0.427442	0.92085	-4.59686
AKR7L	0.799323	25.3949	0.796831	0.428064	0.92085	-4.59687
ACOT7	0.829263	25.242	0.796276	0.428384	0.92085	-4.59687
RAB11B	0.861121	27.4599	0.795836	0.428639	0.92085	-4.59687
VAT1	0.818245	24.1401	0.794067	0.429661	0.92085	-4.59689
MAOA	0.801409	26.2661	0.793619	0.429921	0.92085	-4.59689
FBXO6	0.818099	22.6288	0.792708	0.430448	0.92085	-4.5969
ACTB	0.792591	28.2894	0.791429	0.431189	0.92085	-4.59691
BLMH	0.791295	23.7884	0.791339	0.431242	0.92085	-4.59691
PABPC1	0.784396	23.4075	0.790721	0.4316	0.92085	-4.59691
ATP5F1A	0.794684	28.7392	0.789247	0.432456	0.92085	-4.59692
COPG1	0.813152	23.1144	0.788699	0.432774	0.92085	-4.59693
ARFGEF2	0.783017	22.9732	0.788531	0.432871	0.92085	-4.59693
COPA	0.821076	24.4089	0.788427	0.432932	0.92085	-4.59693
CCDC63	0.791284	23.844	0.788057	0.433147	0.92085	-4.59693
IDH1	0.796391	26.2102	0.787951	0.433208	0.92085	-4.59693
MTCH2	0.790354	27.4811	0.787581	0.433423	0.92085	-4.59694
ATP2B4	0.805179	25.5309	0.787169	0.433663	0.92085	-4.59694
MTPN	0.813077	22.0535	0.786545	0.434026	0.92085	-4.59694
RAB10	0.826579	24.5988	0.786423	0.434097	0.92085	-4.59694
CKAP4	0.811669	24.0975	0.785566	0.434596	0.92085	-4.59695
TUBB6	0.788512	24.5551	0.785538	0.434612	0.92085	-4.59695
PPA2	0.824061	23.5155	0.783955	0.435535	0.92085	-4.59696
CFAP221	0.771278	23.4053	0.782591	0.436331	0.92085	-4.59697
EIF2S1	0.792835	24.5922	0.782108	0.436613	0.92085	-4.59698
ATP6V0D1	0.807602	25.0338	0.781326	0.43707	0.92085	-4.59698
SERPINC1	0.856103	24.001	0.781312	0.437078	0.92085	-4.59698
CPVL	0.776297	24.8142	0.780738	0.437413	0.92085	-4.59699
DNAH6	0.780377	26.3427	0.780135	0.437766	0.92085	-4.59699
ALPL	0.77919	24.9094	0.779887	0.437911	0.92085	-4.59699
COPS3	0.775748	22.9876	0.779885	0.437913	0.92085	-4.59699
DNAH17	0.787499	28.4081	0.779443	0.438171	0.92085	-4.597
PLS3	0.768549	27.4771	0.778143	0.438932	0.92085	-4.59701
COPS4	0.792001	24.6253	0.777647	0.439223	0.92085	-4.59701
CFAP161	0.780294	24.7144	0.777526	0.439294	0.92085	-4.59701
NAGLU	0.77665	22.0616	0.776828	0.439703	0.92085	-4.59702
DNALI1	0.790589	25.262	0.776756	0.439745	0.92085	-4.59702
GGCT	0.777414	25.6079	0.776687	0.439786	0.92085	-4.59702
CYB5D1	0.789439	22.5179	0.774581	0.441022	0.92085	-4.59703
TSNAX	0.774038	23.8331	0.774126	0.44129	0.92085	-4.59704
ACSBG2	0.771769	25.7686	0.773999	0.441364	0.92085	-4.59704
UBA1	0.775167	26.7118	0.773255	0.441802	0.92085	-4.59704
CSNK2A1	0.773001	26.2621	0.773007	0.441947	0.92085	-4.59704
GARS1	0.788297	25.3909	0.771861	0.442622	0.92085	-4.59705
MYL6	0.812394	24.4881	0.771241	0.442987	0.92085	-4.59706
PSMA7	0.774397	24.635	0.770954	0.443156	0.92085	-4.59706
PIP4K2C	0.803577	21.2215	0.770838	0.443224	0.92085	-4.59706
GPT	0.770735	24.6977	0.770369	0.443501	0.92085	-4.59706
PSMB5	0.771092	26.6826	0.770368	0.443501	0.92085	-4.59706
EIF3M	0.784046	24.3561	0.770329	0.443524	0.92085	-4.59706
CYB5R2	0.769812	25.8253	0.769897	0.443779	0.92085	-4.59707
ITGAD	0.934997	25.3313	0.769275	0.444146	0.92085	-4.59707
KRT75	0.811589	27.1397	0.768578	0.444557	0.92085	-4.59708
CCT2	0.800716	26.9386	0.76814	0.444816	0.92085	-4.59708
PRPF19	0.758678	23.6035	0.768117	0.444829	0.92085	-4.59708
XPO1	0.767884	26.3212	0.767646	0.445107	0.92085	-4.59708
REEP5	0.773302	24.4189	0.767491	0.445199	0.92085	-4.59708
ARF1	0.783446	24.3737	0.766461	0.445808	0.92085	-4.59709
UCHL1	0.769299	24.4807	0.766438	0.445821	0.92085	-4.59709
VTA1	0.798477	21.7072	0.766366	0.445864	0.92085	-4.59709
PPP1CA	0.791446	23.0012	0.765913	0.446132	0.92085	-4.5971
EFHC1	0.774888	26.5739	0.765048	0.446643	0.92085	-4.5971
UFD1	0.768369	21.6338	0.764487	0.446975	0.92085	-4.59711
BHMT	0.773854	26.2097	0.763632	0.447482	0.92085	-4.59711
NAGA	0.772289	25.3971	0.763341	0.447654	0.92085	-4.59711
TMEM43	0.838277	23.8562	0.762864	0.447937	0.92085	-4.59712
DHX9	0.786474	22.5652	0.762291	0.448277	0.92085	-4.59712
IMPA1	0.761299	27.1652	0.759604	0.449872	0.92085	-4.59714
XPOT	0.776403	22.8626	0.758806	0.450347	0.92085	-4.59715
PSMA4	0.757089	27.1752	0.757677	0.451018	0.92085	-4.59715
FABP3	0.756328	24.2145	0.757651	0.451033	0.92085	-4.59715
RTN4IP1	0.759796	21.9795	0.75713	0.451344	0.92085	-4.59716
ARIH2	0.749042	22.6199	0.757021	0.451409	0.92085	-4.59716
LRRC23	0.762512	24.6283	0.756573	0.451676	0.92085	-4.59716
OPA1	0.755557	24.5051	0.755093	0.452558	0.92085	-4.59717
PRKAR1B	0.771482	23.7724	0.754317	0.453021	0.92085	-4.59718
MINDY3	0.763733	24.3727	0.753831	0.453311	0.92085	-4.59718
SDHC	0.782202	20.1639	0.75321	0.453681	0.92085	-4.59719
HNRNPR	0.770498	22.1211	0.753151	0.453717	0.92085	-4.59719
CALR	0.7978	25.5949	0.753105	0.453744	0.92085	-4.59719
PSMA8	0.75376	25.6771	0.753089	0.453754	0.92085	-4.59719
DNAI2	0.773201	24.5161	0.751974	0.45442	0.92085	-4.5972
CRAT	0.758516	23.9428	0.751932	0.454445	0.92085	-4.5972
DLST	0.755303	26.4776	0.751546	0.454676	0.92085	-4.5972
PTPMT1	-0.747637	22.5732	-0.749705	0.455777	0.92085	-4.59721
IGBP1	0.755543	23.9853	0.747299	0.457219	0.92085	-4.59723
EIF6	0.75624	23.0748	0.74688	0.457471	0.92085	-4.59723
DTD1	0.747361	23.5194	0.746842	0.457494	0.92085	-4.59723
ABHD10	0.758108	23.8347	0.74633	0.457801	0.92085	-4.59724
OAT	0.762484	22.8186	0.746309	0.457813	0.92085	-4.59724
ATP5PO	0.762834	25.3253	0.745522	0.458286	0.92085	-4.59724
NSFL1C	0.742357	25.734	0.743518	0.459491	0.92085	-4.59726
DHRS7B	-0.743589	22.7547	-0.743109	0.459737	0.92085	-4.59726
PSMD12	0.753974	25.6551	0.742836	0.459901	0.92085	-4.59726
MDH1	0.750858	26.4819	0.74265	0.460013	0.92085	-4.59726
KPNA6	0.749678	19.5785	0.742092	0.460349	0.92085	-4.59727
MT-ND2	0.736113	22.3921	0.741671	0.460603	0.92085	-4.59727
DNAH2	0.741401	26.514	0.741516	0.460696	0.92085	-4.59727
NUDT5	0.745277	25.0384	0.741375	0.460781	0.92085	-4.59727
PDHX	0.737751	24.7095	0.739758	0.461756	0.92085	-4.59728
CTSL	0.802334	24.7168	0.738287	0.462644	0.92085	-4.59729
HNRNPM	0.738466	23.2809	0.737589	0.463065	0.92085	-4.5973
CFAP119	-0.853587	21.0273	-0.737179	0.463313	0.92085	-4.5973
VCP	0.743843	28.5055	0.736583	0.463674	0.92085	-4.5973
SERPINB5	0.784031	23.8713	0.73603	0.464008	0.92085	-4.59731
ACADM	0.749185	26.4483	0.735619	0.464257	0.92085	-4.59731
TMED9	0.77008	23.7309	0.733815	0.465349	0.92085	-4.59732
GPD2	0.737608	27.6577	0.733425	0.465585	0.92085	-4.59733
SND1	0.74056	23.2452	0.733136	0.465761	0.92085	-4.59733
SYNGR2	0.759465	23.2437	0.732919	0.465892	0.92085	-4.59733
GRHPR	0.728169	23.5786	0.732266	0.466288	0.92085	-4.59733
PPEF1	0.734586	26.065	0.731688	0.466639	0.92085	-4.59734
IDH3A	0.743176	26.3338	0.731558	0.466718	0.92085	-4.59734
PPP2R1A	0.755161	24.8061	0.731149	0.466966	0.92085	-4.59734
EIF4G2	0.764855	22.0704	0.73067	0.467257	0.92085	-4.59735
GPX5	0.737976	24.2341	0.730641	0.467274	0.92085	-4.59735
SERPINB10	0.81328	25.1072	0.730254	0.46751	0.92085	-4.59735
KLHL10	0.730591	26.0101	0.730062	0.467626	0.92085	-4.59735
CCDC39	0.728346	24.1347	0.72953	0.467949	0.92085	-4.59735
CLTC	0.743164	28.2468	0.729079	0.468224	0.92085	-4.59736
OTUB2	0.741728	23.6178	0.728878	0.468346	0.92085	-4.59736
ZPBP2	0.733283	27.0757	0.727934	0.468921	0.92085	-4.59736
ERGIC2	0.765553	20.8042	0.727122	0.469415	0.92085	-4.59737
ADPRS	0.723466	24.673	0.727045	0.469462	0.92085	-4.59737
GSR	0.725449	25.5269	0.726334	0.469894	0.92085	-4.59738
IARS2	0.731688	26.3896	0.726222	0.469963	0.92085	-4.59738
HPRT1	0.769641	23.164	0.726014	0.470089	0.92085	-4.59738
EFCAB5	0.718937	24.5037	0.725913	0.470151	0.92085	-4.59738
PSMB4	0.740842	25.4739	0.725724	0.470266	0.92085	-4.59738
HDHD2	0.728513	23.9315	0.72544	0.47044	0.92085	-4.59738
WDR48	0.716501	23.9603	0.725003	0.470706	0.92085	-4.59739
PHLPP2	0.735632	25.1261	0.724892	0.470774	0.92085	-4.59739
PTGR2	0.72114	24.5736	0.724297	0.471136	0.92085	-4.59739
CPT2	0.737302	24.4668	0.722924	0.471975	0.92085	-4.5974
MCU	0.750368	24.1226	0.722095	0.472481	0.92085	-4.59741
ANXA4	0.741538	24.899	0.722007	0.472535	0.92085	-4.59741
PLG	0.752177	23.8299	0.721241	0.473004	0.92085	-4.59741
NPLOC4	0.734741	23.7364	0.719562	0.474031	0.92085	-4.59742
CTSD	0.745436	27.2089	0.718802	0.474496	0.92085	-4.59743
LZTFL1	0.731583	23.9657	0.718529	0.474664	0.92085	-4.59743
GLB1L	0.713419	25.5373	0.718453	0.47471	0.92085	-4.59743
AGPAT3	0.72802	23.1501	0.718353	0.474772	0.92085	-4.59743
XPO7	0.71645	26.7835	0.718209	0.474859	0.92085	-4.59743
CSNK2B	0.707169	24.073	0.717962	0.475011	0.92085	-4.59743
UBE3A	0.724028	23.3952	0.71633	0.476012	0.92085	-4.59744
PCSK5	0.711364	23.5099	0.715689	0.476406	0.92085	-4.59745
CEND1	0.727406	20.959	0.715294	0.476648	0.92085	-4.59745
EFCAB6	0.715397	25.9728	0.713791	0.477572	0.92085	-4.59746
CAPNS1	0.722801	22.3011	0.712995	0.478061	0.92085	-4.59747
BAG6	0.713823	25.1034	0.712915	0.47811	0.92085	-4.59747
HEXA	0.731107	24.4283	0.712826	0.478165	0.92085	-4.59747
SCRN2	0.722199	23.7066	0.712247	0.478522	0.92085	-4.59747
LOC610304	0.711217	22.7254	0.712208	0.478545	0.92085	-4.59747
PGLS	0.768547	23.9351	0.711972	0.478691	0.92085	-4.59747
TMED10	0.76238	24.9718	0.711191	0.479172	0.92085	-4.59748
SLC25A11	0.714521	25.2818	0.711183	0.479177	0.92085	-4.59748
NDUFA8	0.721695	24.6579	0.709561	0.480176	0.92085	-4.59749
HADHA	0.717969	26.8801	0.709272	0.480355	0.92085	-4.59749
SORT1	0.732667	24.4067	0.708905	0.480581	0.92085	-4.59749
CD63	0.70827	23.7028	0.707704	0.481322	0.92085	-4.5975
ARF4	0.727685	23.679	0.707304	0.481569	0.92085	-4.59751
RPN2	0.738602	25.8381	0.706758	0.481907	0.92085	-4.59751
FAM78A	0.702597	23.3664	0.706441	0.482103	0.92085	-4.59751
EFHC2	0.734897	22.7044	0.705478	0.482698	0.92085	-4.59752
SLC25A4	0.702039	24.5642	0.70521	0.482864	0.92085	-4.59752
CFAP95	-0.707967	22.4437	-0.705202	0.482869	0.92085	-4.59752
MYO3B	0.705875	25.172	0.704765	0.483139	0.92085	-4.59752
UBE2K	0.720549	20.7074	0.703887	0.483682	0.92085	-4.59753
ME1	0.700828	24.7189	0.702751	0.484386	0.92085	-4.59754
GML	0.699884	25.3176	0.702663	0.484441	0.92085	-4.59754
TBCD	0.705212	24.1297	0.702232	0.484708	0.92085	-4.59754
USP5	0.704491	25.9504	0.701812	0.484969	0.92085	-4.59754
BCL7B	0.72022	22.4117	0.701535	0.48514	0.92085	-4.59754
MPST	0.717869	23.5269	0.701425	0.485209	0.92085	-4.59755
CARM1	0.697086	25.2123	0.701379	0.485237	0.92085	-4.59755
DNAH8	0.708146	28.3111	0.701186	0.485357	0.92085	-4.59755
EFR3A	0.689788	24.7323	0.700025	0.486077	0.92085	-4.59755
ELOB	0.6996	25.8343	0.699716	0.486269	0.92085	-4.59756
ARL3	0.717774	23.3017	0.699327	0.486511	0.92085	-4.59756
SEC31A	0.709662	23.6725	0.699097	0.486654	0.92085	-4.59756
YARS2	0.697272	24.7928	0.698957	0.486741	0.92085	-4.59756
MYO6	0.705966	23.0788	0.69858	0.486975	0.92085	-4.59756
DGKA	0.713488	23.3696	0.698095	0.487276	0.92085	-4.59757
XPNPEP1	0.703673	25.5533	0.69802	0.487323	0.92085	-4.59757
RDH12	0.785109	25.0058	0.697641	0.487559	0.92085	-4.59757
TM9SF2	0.731452	24.2044	0.69755	0.487615	0.92085	-4.59757
BIN2	0.723972	22.7391	0.697318	0.487759	0.92085	-4.59757
RAB14	0.708731	26.284	0.696886	0.488028	0.92085	-4.59758
ASRGL1	0.71819	26.0948	0.696359	0.488356	0.92085	-4.59758
HIBCH	0.701754	26.0712	0.695745	0.488739	0.92085	-4.59758
LOC480786	0.700191	22.8438	0.695184	0.489088	0.92085	-4.59759
LONP1	0.705453	26.2024	0.693173	0.490342	0.92085	-4.5976
ODAD1	0.709141	24.7157	0.69317	0.490344	0.92085	-4.5976
DNAL1	0.691971	23.4285	0.691378	0.491462	0.92085	-4.59761
VPS13A	0.692508	25.8174	0.691203	0.491572	0.92085	-4.59761
UGP2	0.702228	22.6268	0.690848	0.491793	0.92085	-4.59762
AHCY	0.699059	28.4308	0.690841	0.491798	0.92085	-4.59762
PPP1R7	0.693965	23.0354	0.690605	0.491946	0.92085	-4.59762
ATP1A4	0.684568	26.1433	0.690484	0.492021	0.92085	-4.59762
CCT5	0.712355	22.4439	0.690237	0.492175	0.92085	-4.59762
TUSC3	0.694516	22.0491	0.68991	0.49238	0.92085	-4.59762
IDE	0.685081	24.6828	0.689459	0.492662	0.92085	-4.59762
YOD1	0.689202	23.3327	0.689291	0.492767	0.92085	-4.59763
ABCB7	0.688618	24.7163	0.689168	0.492844	0.92085	-4.59763
FUNDC2	0.703412	24.1046	0.687951	0.493605	0.92085	-4.59763
TBCE	0.6907	22.72	0.687754	0.493729	0.92085	-4.59764
PRCP	0.682892	25.3686	0.687615	0.493816	0.92085	-4.59764
EFHB	0.698742	25.2488	0.687027	0.494184	0.92085	-4.59764
ACRV1	-0.677909	23.9665	-0.685936	0.494868	0.92085	-4.59765
ACLY	0.688118	27.0789	0.685462	0.495166	0.92085	-4.59765
KRT76	0.788296	27.2104	0.685257	0.495294	0.92085	-4.59765
NDUFB10	0.685593	25.006	0.685116	0.495383	0.92085	-4.59765
HSP90B1	0.709405	28.0205	0.684527	0.495752	0.92085	-4.59766
DLD	0.687825	26.9977	0.684478	0.495783	0.92085	-4.59766
PTGES2	0.686696	22.9273	0.683328	0.496505	0.92085	-4.59766
ARG2	0.680726	24.6199	0.682912	0.496767	0.92085	-4.59767
PXMP2	0.681879	24.1427	0.681766	0.497487	0.92085	-4.59767
OAZ3	-0.680335	23.1199	-0.681559	0.497617	0.92085	-4.59768
RAB1A	0.717522	23.5171	0.681285	0.497789	0.92085	-4.59768
ROPN1	0.699263	26.6974	0.681135	0.497883	0.92085	-4.59768
VPS26A	0.700329	23.4463	0.681001	0.497968	0.92085	-4.59768
POC1B	0.665247	22.0063	0.680937	0.498008	0.92085	-4.59768
IPO5	0.684615	26.9516	0.680918	0.49802	0.92085	-4.59768
NME7	0.676821	25.5782	0.68086	0.498057	0.92085	-4.59768
PACRG	0.722608	24.1741	0.679144	0.499137	0.92085	-4.59769
DNAJC13	0.692952	24.4273	0.678734	0.499395	0.92085	-4.59769
OVCA2	0.678294	21.1419	0.675859	0.501209	0.92085	-4.59771
JUP	0.705243	24.8872	0.675046	0.501722	0.92085	-4.59772
LOC100687282	0.672245	24.9763	0.674436	0.502107	0.92085	-4.59772
DMAC2L	0.679018	24.4705	0.673892	0.502452	0.92085	-4.59773
FSCN3	0.67035	25.419	0.673629	0.502618	0.92085	-4.59773
TST	0.705631	25.3519	0.672097	0.503587	0.92085	-4.59774
LOC477072	0.743653	26.9129	0.671948	0.503681	0.92085	-4.59774
ACSL6	0.674517	25.9694	0.670616	0.504525	0.92085	-4.59775
LOC608697	0.672676	23.7157	0.66984	0.505017	0.92085	-4.59775
OTUB1	0.670717	24.0761	0.669209	0.505417	0.92085	-4.59776
IDH2	0.679282	25.8524	0.667988	0.506192	0.92085	-4.59776
RPL11	0.675808	21.1823	0.666763	0.506969	0.92085	-4.59777
CDC37	0.683153	23.2702	0.66641	0.507193	0.92085	-4.59777
CBR3	0.677936	22.7077	0.666244	0.507299	0.92085	-4.59777
ATP6AP2	0.654747	21.8138	0.665999	0.507455	0.92085	-4.59778
MSN	0.67374	24.1476	0.665886	0.507527	0.92085	-4.59778
TRAPPC4	0.681517	22.1389	0.663649	0.50895	0.92085	-4.59779
GDPD3	0.734089	25.1879	0.663447	0.509078	0.92085	-4.59779
CABYR	-0.68117	22.9441	-0.663409	0.509102	0.92085	-4.59779
CALM1	0.66102	27.4052	0.663244	0.509208	0.92085	-4.59779
GARIN3	0.671961	26.6973	0.662991	0.509369	0.92085	-4.5978
SH3BGRL3	0.676876	24.4432	0.662945	0.509398	0.92085	-4.5978
LOC119876190	0.682078	22.5855	0.662488	0.509689	0.92085	-4.5978
SLC2A3	0.652961	27.9144	0.662357	0.509773	0.92085	-4.5978
GART	0.679951	23.6735	0.662138	0.509912	0.92085	-4.5978
PFDN2	0.663644	24.4884	0.661614	0.510246	0.92085	-4.5978
DNAJA4	0.670814	25.3787	0.660273	0.511101	0.92085	-4.59781
MLYCD	0.654589	23.041	0.659065	0.511872	0.92085	-4.59782
SFXN3	0.667445	25.7522	0.658935	0.511956	0.92085	-4.59782
LOC610717	0.681532	24.236	0.658708	0.5121	0.92085	-4.59782
ADGB	0.657249	23.2685	0.658509	0.512227	0.92085	-4.59782
LAMP2	0.694947	23.4592	0.658303	0.512359	0.92085	-4.59782
ARL1	0.663308	24.0063	0.658296	0.512363	0.92085	-4.59782
LOC119868838	0.666384	20.8254	0.657945	0.512588	0.92085	-4.59783
PGM1	0.670016	26.4412	0.657381	0.512948	0.92085	-4.59783
TMEM256	-0.64825	22.7741	-0.657149	0.513096	0.92085	-4.59783
KRT27	0.654793	23.4382	0.657136	0.513105	0.92085	-4.59783
DPY19L2	0.65945	24.2815	0.656814	0.513311	0.92085	-4.59783
NDUFS2	0.665784	25.6806	0.656557	0.513475	0.92085	-4.59784
DNAJC5	0.671578	22.8934	0.655735	0.514001	0.92085	-4.59784
SPACA9	0.658578	25.9182	0.65568	0.514036	0.92085	-4.59784
MLEC	0.668936	22.9938	0.655418	0.514204	0.92085	-4.59784
THNSL1	0.658649	26.0827	0.655052	0.514438	0.92085	-4.59784
TSGA10	0.645666	27.5558	0.654991	0.514477	0.92085	-4.59785
CCDC27	0.669615	21.8169	0.654967	0.514492	0.92085	-4.59785
CAB39	0.689326	23.2713	0.654845	0.514571	0.92085	-4.59785
LIPE	0.659306	25.7342	0.654124	0.515033	0.92085	-4.59785
PFKL	0.651123	25.4079	0.653567	0.51539	0.92085	-4.59785
PFKM	0.653108	24.8487	0.652102	0.516329	0.92085	-4.59786
OSBPL9	0.667324	22.0248	0.651893	0.516463	0.92085	-4.59786
MCAT	0.651295	23.4483	0.651868	0.516479	0.92085	-4.59786
PLTP	0.655876	22.4162	0.651567	0.516672	0.92085	-4.59787
PSMA2	0.663881	25.1457	0.650231	0.51753	0.92085	-4.59788
HADH	0.662729	24.7058	0.649797	0.517808	0.92085	-4.59788
FKBP4	0.653915	24.6422	0.649467	0.518021	0.92085	-4.59788
PITRM1	0.648114	25.6635	0.64928	0.51814	0.92085	-4.59788
STX2	0.637873	23.3137	0.64914	0.518231	0.92085	-4.59788
NDUFB11	0.65705	24.1003	0.649006	0.518317	0.92085	-4.59788
NIPSNAP2	0.65927	23.6086	0.648491	0.518648	0.92085	-4.59789
NDUFA9	0.653988	25.9064	0.647336	0.519391	0.92085	-4.59789
TTC39A	0.719624	25.9205	0.64631	0.520051	0.92085	-4.5979
SYNE2	0.726119	27.7326	0.644876	0.520975	0.92085	-4.59791
TMEM30A	0.647631	24.334	0.644059	0.521502	0.92085	-4.59791
AMDHD2	0.640029	24.6249	0.643177	0.522071	0.92085	-4.59792
AK8	0.649235	25.3856	0.642728	0.522361	0.92085	-4.59792
GNS	0.645451	24.6334	0.642115	0.522756	0.92085	-4.59793
LOC100856782	0.656987	26.2722	0.641976	0.522846	0.92085	-4.59793
CLU	0.639713	26.0192	0.641761	0.522985	0.92085	-4.59793
ETF1	0.636059	25.1385	0.640375	0.52388	0.92085	-4.59794
LOC100683203	0.660226	26.013	0.640126	0.524041	0.92085	-4.59794
CIAPIN1	0.650738	22.3923	0.639244	0.524611	0.92085	-4.59794
PIWIL1	0.634303	23.3359	0.63861	0.525022	0.92085	-4.59795
HACD3	0.654444	22.8136	0.637807	0.525542	0.92085	-4.59795
ENO1	0.663843	27.7255	0.637685	0.525621	0.92085	-4.59795
CMPK1	0.652864	22.7506	0.637276	0.525885	0.92085	-4.59795
ERLIN2	0.65498	25.3001	0.637132	0.525979	0.92085	-4.59796
INPP5K	0.628966	22.5485	0.636935	0.526106	0.92085	-4.59796
AGPS	0.637172	22.2876	0.635599	0.526972	0.92085	-4.59796
MAN2B1	0.701734	23.1671	0.635527	0.527019	0.92085	-4.59797
AIMP2	0.648762	22.6087	0.635317	0.527155	0.92085	-4.59797
GALNT6	0.647596	23.924	0.635074	0.527313	0.92085	-4.59797
NRDC	0.636059	26.127	0.634622	0.527606	0.92085	-4.59797
CUTC	0.637339	23.3699	0.633983	0.52802	0.92085	-4.59797
LOC100856518	0.640569	25.1672	0.633114	0.528585	0.92085	-4.59798
DNAJB13	0.645423	23.9538	0.632792	0.528794	0.92085	-4.59798
MROH1	0.632325	25.2302	0.631155	0.529858	0.92085	-4.59799
RAN	0.635696	24.1973	0.630865	0.530046	0.92085	-4.59799
LOC608051	0.64911	25.7056	0.630672	0.530172	0.92085	-4.59799
ATP6V0A1	0.637964	24.0736	0.628981	0.531272	0.92085	-4.598
CCT8	0.63145	28.9304	0.628562	0.531545	0.92085	-4.59801
TRAP1	0.635596	26.3991	0.627549	0.532205	0.92085	-4.59801
FSIP2	0.636194	23.5764	0.627198	0.532434	0.92085	-4.59802
RAC2	0.681679	24.6006	0.626985	0.532573	0.92085	-4.59802
CFAP70	0.62646	24.2476	0.626727	0.532741	0.92085	-4.59802
PREP	0.651599	23.1932	0.626676	0.532774	0.92085	-4.59802
GPS1	0.622978	24.4518	0.626296	0.533022	0.92085	-4.59802
CS	0.624729	27.9396	0.625524	0.533526	0.92085	-4.59803
MTHFD2L	0.61969	23.632	0.625426	0.53359	0.92085	-4.59803
LANCL2	0.621541	23.6326	0.624362	0.534284	0.92085	-4.59803
DNAH12	0.622902	26.5803	0.624177	0.534405	0.92085	-4.59803
PPP1CB	0.620396	23.8743	0.62329	0.534985	0.92085	-4.59804
UBE2M	0.619948	23.772	0.622875	0.535256	0.92085	-4.59804
KRT72	0.679113	29.2651	0.62283	0.535286	0.92085	-4.59804
LCNL1	0.620646	24.7313	0.622572	0.535454	0.92085	-4.59804
SEPHS1	0.645499	22.6476	0.622423	0.535551	0.92085	-4.59804
DDB1	0.620922	26.6968	0.622299	0.535633	0.92085	-4.59804
TSN	0.619699	26.0884	0.622184	0.535707	0.92085	-4.59805
ALDOA	0.617865	29.0141	0.621904	0.535891	0.92085	-4.59805
PPP6R2	0.633446	22.129	0.62186	0.53592	0.92085	-4.59805
MS4A14	0.618521	24.174	0.620707	0.536674	0.92085	-4.59805
RSPH3	0.6181	24.7877	0.62044	0.536849	0.92085	-4.59806
ATP6V1H	0.644596	24.534	0.619461	0.53749	0.92085	-4.59806
SLC22A14	0.612873	23.4124	0.61899	0.537798	0.92085	-4.59806
MROH5	0.614965	24.8885	0.618578	0.538069	0.92085	-4.59807
UCHL5	0.618283	24.0697	0.618418	0.538173	0.92085	-4.59807
PMPCB	0.61104	24.2468	0.618236	0.538292	0.92085	-4.59807
FABP5	0.611621	25.622	0.618175	0.538333	0.92085	-4.59807
PRDX6	0.638665	27.735	0.617846	0.538548	0.92085	-4.59807
DCXR	0.630353	23.6437	0.617772	0.538597	0.92085	-4.59807
ATP2A2	0.638024	25.8231	0.617578	0.538724	0.92085	-4.59807
FAM210A	0.614757	22.9477	0.613926	0.541122	0.92085	-4.59809
HOOK1	0.614364	23.0548	0.613693	0.541275	0.92085	-4.5981
LOC119868749	0.625932	23.7276	0.612697	0.54193	0.92085	-4.5981
RARS1	0.639763	23.3694	0.612597	0.541996	0.92085	-4.5981
MYH14	0.65541	25.0753	0.612538	0.542035	0.92085	-4.5981
ISOC1	0.612048	22.8999	0.612412	0.542117	0.92085	-4.5981
NDUFV1	0.613567	26.321	0.611992	0.542394	0.92085	-4.59811
CUL5	0.608452	23.9341	0.611217	0.542904	0.92085	-4.59811
TSSK1	0.603492	24.2461	0.610853	0.543143	0.92085	-4.59811
AARS1	0.611172	23.0351	0.610501	0.543375	0.92085	-4.59811
COPS5	0.615057	23.43	0.610359	0.543469	0.92085	-4.59811
GET3	0.619506	23.73	0.610306	0.543504	0.92085	-4.59812
HSD17B10	0.615739	27.0028	0.608914	0.544421	0.92085	-4.59812
DPP4	0.600868	24.9997	0.608405	0.544757	0.92085	-4.59813
FAF1	0.610842	21.3152	0.607394	0.545424	0.92085	-4.59813
SERPINB6	0.612719	26.2931	0.607295	0.545489	0.92085	-4.59813
PDCD6	0.620178	23.5207	0.607196	0.545554	0.92085	-4.59813
CD82	0.629132	22.4872	0.605727	0.546525	0.92085	-4.59814
RALGAPB	0.623145	22.4957	0.603836	0.547775	0.92085	-4.59815
PSMD1	0.613354	26.068	0.603307	0.548124	0.92085	-4.59816
ACADSB	0.605529	25.6965	0.602542	0.548631	0.92085	-4.59816
FAAH	0.599094	26.102	0.601582	0.549266	0.92085	-4.59817
ACAD11	0.600394	23.0371	0.600079	0.550262	0.92085	-4.59817
CCDC65	0.600307	23.917	0.600038	0.55029	0.92085	-4.59817
SOD2	0.61094	27.2964	0.599878	0.550395	0.92085	-4.59818
CTSG	0.719613	27.1122	0.599662	0.550539	0.92085	-4.59818
CTSC	0.613967	23.5616	0.599203	0.550843	0.92085	-4.59818
DPP7	0.594132	26.3331	0.599147	0.55088	0.92085	-4.59818
ENTPD1	0.594316	24.929	0.598834	0.551088	0.92085	-4.59818
RABGGTB	0.600341	22.37	0.598794	0.551114	0.92085	-4.59818
ACAT1	0.605687	26.9641	0.598575	0.55126	0.92085	-4.59818
ACTR10	0.605353	22.3378	0.598095	0.551578	0.92085	-4.59819
ROGDI	0.595475	23.3971	0.597784	0.551785	0.92085	-4.59819
ADAM9	0.59666	24.7242	0.597223	0.552157	0.92085	-4.59819
LOC608162	0.592899	22.8851	0.596999	0.552306	0.92085	-4.59819
PAFAH1B3	0.599158	23.2032	0.596102	0.552902	0.92085	-4.5982
PSMA3	0.593537	26.1808	0.595149	0.553535	0.92085	-4.5982
GCAT	0.599463	22.3559	0.593954	0.55433	0.92085	-4.59821
AFG3L2	0.595386	25.4811	0.593885	0.554376	0.92085	-4.59821
TUFM	0.609063	25.2509	0.593602	0.554565	0.92085	-4.59821
CAND1	0.594579	28.1988	0.592972	0.554983	0.92085	-4.59821
DNAJB8	0.599806	24.2521	0.592565	0.555255	0.92085	-4.59822
SIRT3	0.590644	22.6792	0.591994	0.555635	0.92085	-4.59822
MOGS	0.613823	24.1212	0.590954	0.556328	0.92085	-4.59823
SLC25A13	0.595877	24.0517	0.590617	0.556553	0.92085	-4.59823
ETFDH	0.593981	25.7373	0.59059	0.556571	0.92085	-4.59823
LRRC57	0.592756	24.6252	0.590559	0.556591	0.92085	-4.59823
SGTA	0.597528	22.7577	0.590415	0.556687	0.92085	-4.59823
TRNT1	0.605938	22.783	0.588748	0.557799	0.92085	-4.59824
ATP6V1B2	0.594186	26.5202	0.588673	0.557849	0.92085	-4.59824
RALB	0.611604	22.4375	0.586508	0.559295	0.92085	-4.59825
GFUS	0.5882	24.426	0.586335	0.559411	0.92085	-4.59825
VWA2	0.585345	24.7516	0.58546	0.559996	0.92085	-4.59826
PROM1	0.585589	23.3025	0.585215	0.560159	0.92085	-4.59826
HYDIN	0.582848	25.928	0.585169	0.56019	0.92085	-4.59826
MT-CO1	0.608717	24.0505	0.585044	0.560274	0.92085	-4.59826
RSPH1	0.592341	24.1822	0.584552	0.560603	0.92085	-4.59826
DGUOK	0.595494	23.1596	0.584513	0.560629	0.92085	-4.59826
DDX17	0.597119	24.224	0.584226	0.560821	0.92085	-4.59826
STAT3	0.605009	23.7666	0.584152	0.560871	0.92085	-4.59826
NADK2	0.58874	22.9514	0.58291	0.561702	0.92085	-4.59827
CCDC81	0.578363	23.0431	0.582501	0.561976	0.92085	-4.59827
GET4	0.583764	23.6554	0.582243	0.562149	0.92085	-4.59828
TCP11	0.581425	24.8589	0.582033	0.56229	0.92085	-4.59828
SPATA20	0.575084	25.5382	0.581111	0.562907	0.92085	-4.59828
ADA	-0.585253	24.9628	-0.580563	0.563275	0.92085	-4.59828
DYNLT1	-0.56957	21.7306	-0.580428	0.563366	0.92085	-4.59829
PSMB2	0.588784	26.1713	0.579772	0.563806	0.92085	-4.59829
SUCLA2	0.579349	23.1572	0.57972	0.563841	0.92085	-4.59829
MPDU1	0.594375	22.7643	0.57959	0.563928	0.92085	-4.59829
PSMD6	0.583025	26.1516	0.579443	0.564026	0.92085	-4.59829
LOC100687968	0.570817	20.9072	0.579003	0.564322	0.92085	-4.59829
SEC13	0.586807	22.9022	0.57861	0.564586	0.92085	-4.5983
NUDCD3	0.592876	23.5438	0.578337	0.564769	0.92085	-4.5983
PPT1	0.604089	23.3702	0.577535	0.565308	0.92085	-4.5983
ASPSCR1	0.5802	22.1542	0.577313	0.565457	0.92085	-4.5983
NUP188	0.574423	23.3393	0.576938	0.565709	0.92085	-4.5983
DDX1	0.581833	23.1315	0.576716	0.565858	0.92085	-4.59831
NPEPPS	0.572596	27.2753	0.576222	0.56619	0.92085	-4.59831
SYPL1	0.575542	27.7084	0.576195	0.566209	0.92085	-4.59831
MYL12A	0.589311	23.4552	0.575912	0.566399	0.92085	-4.59831
PPP2CB	0.586912	25.7749	0.575812	0.566466	0.92085	-4.59831
RNASET2	0.608682	23.5905	0.575794	0.566478	0.92085	-4.59831
PSMB6	0.566829	26.3693	0.57467	0.567234	0.92085	-4.59832
TTLL12	0.571285	23.9882	0.574307	0.567479	0.92085	-4.59832
TPK1	0.582926	22.9868	0.573456	0.568051	0.92085	-4.59832
STT3B	0.583785	23.8143	0.573337	0.568132	0.92085	-4.59832
CTNNA1	0.586826	22.9741	0.573179	0.568238	0.92085	-4.59833
SNX27	0.574553	23.2229	0.57248	0.568709	0.92085	-4.59833
RACK1	0.582176	24.1561	0.572361	0.568789	0.92085	-4.59833
FTL	0.586683	26.8748	0.571568	0.569323	0.92085	-4.59833
CD47	0.583119	24.3824	0.571552	0.569334	0.92085	-4.59833
ARL8B	0.575317	24.2316	0.570301	0.570178	0.92085	-4.59834
FH	0.581272	25.698	0.570108	0.570308	0.92085	-4.59834
WDR64	0.567188	23.7626	0.569875	0.570465	0.92085	-4.59834
TMBIM6	0.615614	21.7908	0.569172	0.57094	0.92085	-4.59835
NGLY1	0.557611	24.1919	0.568321	0.571514	0.92085	-4.59835
APEH	0.563808	24.2995	0.568125	0.571647	0.92085	-4.59835
TWF1	0.57963	22.1993	0.56761	0.571995	0.92085	-4.59836
C6orf136	0.557263	23.2605	0.567378	0.572152	0.92085	-4.59836
SCARB2	0.627762	23.4169	0.566882	0.572487	0.92085	-4.59836
TRAPPC12	0.566952	19.35	0.56606	0.573043	0.92085	-4.59836
MYO1D	0.564783	23.3679	0.566028	0.573064	0.92085	-4.59836
ADAM7	0.562533	25.0523	0.564808	0.57389	0.92085	-4.59837
STOML2	0.587295	23.3295	0.564562	0.574056	0.92085	-4.59837
AUH	0.568937	26.0289	0.561218	0.576322	0.92085	-4.59839
GNPDA2	0.555322	23.5244	0.559769	0.577305	0.92085	-4.5984
TOMM34	0.565801	23.9103	0.559541	0.577459	0.92085	-4.5984
MAL2	0.605498	24.7891	0.559347	0.577591	0.92085	-4.5984
TECR	0.59201	23.7611	0.558057	0.578468	0.92085	-4.59841
EIF3I	0.557422	23.7297	0.557802	0.578641	0.92085	-4.59841
LOC102156626	0.546741	24.2098	0.557724	0.578693	0.92085	-4.59841
EIF3K	0.557747	23.2216	0.557154	0.579081	0.92085	-4.59841
MAP4K1	0.560163	24.6096	0.555479	0.58022	0.92085	-4.59842
PSMD2	0.555108	26.9052	0.55536	0.580301	0.92085	-4.59842
PRDX5	0.583039	25.6291	0.555121	0.580463	0.92085	-4.59842
GSTM4	0.562455	25.577	0.554574	0.580836	0.92085	-4.59843
SLC25A32	0.553954	23.4513	0.55401	0.58122	0.92085	-4.59843
LOC607396	0.555883	25.4762	0.55397	0.581247	0.92085	-4.59843
LTA4H	0.582194	25.711	0.5535	0.581567	0.92085	-4.59843
PPIL6	0.553019	24.5327	0.553432	0.581614	0.92085	-4.59843
PPP4R1	0.555713	23.0184	0.550923	0.583324	0.92085	-4.59844
EPS15	0.545298	22.6561	0.550891	0.583346	0.92085	-4.59845
PTGES3	0.547035	25.3387	0.548931	0.584683	0.92085	-4.59846
ECHDC3	0.565344	23.8267	0.548432	0.585024	0.92085	-4.59846
MFSD10	0.612519	23.5258	0.547397	0.585731	0.92085	-4.59846
GPX4	0.551957	27.3566	0.547311	0.58579	0.92085	-4.59846
NIT1	0.549252	24.9695	0.54729	0.585804	0.92085	-4.59846
LOC100856399	0.56449	25.377	0.546867	0.586094	0.92085	-4.59847
GLG1	0.568486	23.0116	0.544339	0.587823	0.92085	-4.59848
RPS12	0.546892	20.6202	0.544272	0.587868	0.92085	-4.59848
LOC609321	0.536756	21.8242	0.54346	0.588424	0.92085	-4.59848
ARMC6	0.54653	23.7779	0.543191	0.588609	0.92085	-4.59849
DNAI4	0.553378	22.5987	0.542705	0.588942	0.92085	-4.59849
PRXL2A	0.542517	24.0419	0.54251	0.589075	0.92085	-4.59849
CLPX	-0.547236	21.8572	-0.540674	0.590334	0.92085	-4.5985
NUP205	0.536003	24.8019	0.540538	0.590428	0.92085	-4.5985
LOC119870824	0.533951	24.5411	0.539447	0.591176	0.92085	-4.5985
IBA57	0.545395	19.8001	0.538805	0.591617	0.92085	-4.59851
VAPA	0.544839	24.0949	0.538073	0.59212	0.92085	-4.59851
BPNT1	0.538385	23.2343	0.537796	0.59231	0.92085	-4.59851
DDHD1	0.536967	25.1247	0.537053	0.59282	0.92085	-4.59852
SPACA5	0.534357	23.9216	0.534411	0.594638	0.92085	-4.59853
CBD132	0.545638	23.841	0.533281	0.595416	0.92085	-4.59854
MARS1	0.530641	22.7721	0.533007	0.595604	0.92085	-4.59854
PFKP	0.534197	26.9667	0.532741	0.595788	0.92085	-4.59854
TSSK2	-0.538073	25.6676	-0.532107	0.596225	0.92085	-4.59854
EIF3F	0.535128	24.9924	0.530924	0.59704	0.92085	-4.59855
NAXE	0.530962	24.3382	0.530152	0.597572	0.92085	-4.59855
GNAS	0.52553	23.395	0.530071	0.597628	0.92085	-4.59855
PSME4	0.530298	25.5492	0.529833	0.597792	0.92085	-4.59855
COASY	0.530587	23.9912	0.529826	0.597797	0.92085	-4.59855
PPID	0.533431	23.3365	0.529005	0.598364	0.92085	-4.59856
KPNA3	0.530139	22.4745	0.528713	0.598565	0.92085	-4.59856
AQP7	0.531348	26.1194	0.528671	0.598595	0.92085	-4.59856
SAMM50	0.527969	25.7188	0.528097	0.598991	0.92085	-4.59856
SDHB	0.528282	24.6515	0.527754	0.599228	0.92085	-4.59856
LACTB2	0.527095	22.6592	0.526888	0.599826	0.92085	-4.59857
CFAP91	0.530722	23.2824	0.526359	0.600192	0.92085	-4.59857
LOC100684662	0.541243	24.0825	0.526074	0.600389	0.92085	-4.59857
PSMC2	0.536026	25.1417	0.525641	0.600688	0.92085	-4.59858
LOC482849	0.515884	22.8821	0.52518	0.601007	0.92085	-4.59858
DCTN1	0.539281	24.139	0.524937	0.601175	0.92085	-4.59858
NIT2	0.527796	24.0602	0.524391	0.601553	0.92085	-4.59858
ACAD9	0.522144	26.836	0.521456	0.603586	0.92085	-4.5986
ACTR1A	0.529166	23.8251	0.520981	0.603914	0.92085	-4.5986
LETM1	0.519518	24.1696	0.520633	0.604156	0.92085	-4.5986
EIF3E	0.52158	23.7934	0.519942	0.604635	0.92085	-4.5986
NDRG3	0.519303	23.0946	0.519674	0.604821	0.92085	-4.59861
TKFC	0.53818	25.4494	0.519027	0.60527	0.92085	-4.59861
PSMC5	0.530492	25.1218	0.5189	0.605358	0.92085	-4.59861
RALGAPA1	0.516519	22.2593	0.518644	0.605535	0.92085	-4.59861
KCNU1	0.514399	22.4473	0.51851	0.605629	0.92085	-4.59861
PDK3	0.528522	24.3363	0.517712	0.606183	0.92085	-4.59861
SPRYD4	0.520754	22.7985	0.516883	0.606759	0.92085	-4.59862
TBC1D21	0.513037	25.3026	0.5163	0.607164	0.92085	-4.59862
PRDX2	0.530194	24.3432	0.515241	0.6079	0.92085	-4.59863
LRGUK	0.511664	22.8129	0.514795	0.60821	0.92085	-4.59863
CFAP20	-0.517257	23.4625	-0.514608	0.60834	0.92085	-4.59863
NDUFS8	0.524992	24.4349	0.514227	0.608605	0.92085	-4.59863
PHB2	0.523133	26.5727	0.513484	0.609122	0.92085	-4.59864
ETFB	0.520321	26.6338	0.51303	0.609438	0.92085	-4.59864
SIRT2	0.520233	20.1982	0.511989	0.610163	0.92085	-4.59864
LAMP1	0.523082	26.4562	0.511519	0.61049	0.92085	-4.59865
BCS1L	0.506113	24.1793	0.510368	0.611293	0.92085	-4.59865
ZMPSTE24	0.530446	23.1898	0.509602	0.611827	0.92085	-4.59865
TNPO1	0.517408	22.6274	0.507481	0.613306	0.92085	-4.59867
ENOPH1	0.504753	22.6389	0.507345	0.613401	0.92085	-4.59867
LHPP	0.509229	22.3322	0.507177	0.613519	0.92085	-4.59867
CFAP69	0.506141	22.37	0.505764	0.614506	0.92085	-4.59867
ARL6IP5	0.54657	23.092	0.505599	0.614621	0.92085	-4.59867
SLC25A42	0.508854	21.6733	0.505278	0.614845	0.92085	-4.59868
ANPEP	0.508145	26.9743	0.505144	0.614939	0.92085	-4.59868
PARG	0.495869	23.6125	0.504709	0.615243	0.92085	-4.59868
NCSTN	0.508695	24.7951	0.503901	0.615808	0.92085	-4.59868
NDUFB8	0.500128	23.6984	0.503846	0.615846	0.92085	-4.59868
PSMC3	0.524185	23.3476	0.502509	0.616782	0.92085	-4.59869
DNAH7	0.501951	27.1532	0.502464	0.616813	0.92085	-4.59869
GANAB	0.504697	25.8083	0.501195	0.617701	0.92085	-4.5987
RNH1	0.506616	24.1704	0.501081	0.617782	0.92085	-4.5987
CPA5	0.49631	24.1056	0.500916	0.617897	0.92085	-4.5987
SURF1	0.488521	22.6015	0.500897	0.61791	0.92085	-4.5987
RAD23A	0.495638	23.6026	0.499848	0.618645	0.92085	-4.5987
BDH1	0.507973	25.8644	0.498859	0.619338	0.92085	-4.59871
LPCAT3	0.524331	24.2171	0.498777	0.619396	0.92085	-4.59871
TM9SF3	0.501545	23.069	0.497951	0.619976	0.92085	-4.59871
MECR	0.502049	22.9552	0.497475	0.620309	0.92085	-4.59871
LSS	0.500757	23.4857	0.497218	0.62049	0.92085	-4.59871
NDUFS3	0.498103	25.9403	0.496498	0.620995	0.92085	-4.59872
HARS1	0.487995	23.5398	0.495908	0.62141	0.92085	-4.59872
PDP1	0.488035	23.4465	0.495613	0.621616	0.92085	-4.59872
GAA	0.489153	25.788	0.495518	0.621683	0.92085	-4.59872
SLC25A14	0.503856	24.5684	0.495281	0.62185	0.92085	-4.59872
SEPTIN7	0.514918	23.915	0.49527	0.621857	0.92085	-4.59872
ACAD8	0.490539	23.9783	0.493383	0.623183	0.92085	-4.59873
BSPRY	0.487661	24.3736	0.492931	0.623501	0.92085	-4.59873
SH3GLB1	0.507792	25.3035	0.491944	0.624196	0.92085	-4.59874
GSTK1	0.503194	23.9494	0.491752	0.624331	0.92085	-4.59874
VPS18	0.489332	21.5952	0.491075	0.624807	0.92085	-4.59874
NDUFS1	0.491525	27.4134	0.490911	0.624922	0.92085	-4.59874
OGDH	0.490997	26.1161	0.490557	0.625172	0.92085	-4.59875
CPT1B	0.490247	23.489	0.490195	0.625427	0.92085	-4.59875
MTCH1	0.500936	23.3365	0.49015	0.625458	0.92085	-4.59875
CCDC188	0.482596	23.2128	0.48812	0.626889	0.92085	-4.59876
C11orf54	0.481941	22.2057	0.487442	0.627367	0.92085	-4.59876
IMMT	0.488684	26.6402	0.486724	0.627873	0.92085	-4.59876
DLEC1	0.475538	22.8314	0.484939	0.629133	0.92085	-4.59877
THOP1	0.482182	24.559	0.484692	0.629307	0.92085	-4.59877
SSNA1	0.487956	22.4361	0.484188	0.629663	0.92085	-4.59878
CISD1	0.502124	24.1527	0.484094	0.62973	0.92085	-4.59878
CYC1	0.485078	25.2079	0.484049	0.629761	0.92085	-4.59878
ALDH5A1	0.49254	23.7826	0.483847	0.629904	0.92085	-4.59878
MLF1	0.478393	23.2012	0.482961	0.63053	0.92085	-4.59878
PAICS	0.489104	23.3383	0.482806	0.63064	0.92085	-4.59878
TMT1A	0.507266	25.102	0.481923	0.631264	0.92085	-4.59879
SLC13A5	0.469531	24.182	0.480178	0.632498	0.92085	-4.59879
UBE4A	0.492735	23.197	0.480012	0.632616	0.92085	-4.5988
LYPLAL1	0.478069	22.2812	0.479437	0.633022	0.92085	-4.5988
CMAS	0.493716	22.9372	0.479304	0.633117	0.92085	-4.5988
CFAP43	0.476732	24.5314	0.478893	0.633408	0.92085	-4.5988
CCT4	0.487102	27.4457	0.478607	0.63361	0.92085	-4.5988
TPP2	0.478689	25.5945	0.47709	0.634686	0.92085	-4.59881
AK2	0.499573	25.4702	0.477049	0.634714	0.92085	-4.59881
SLC30A1	0.474365	23.2236	0.474967	0.636191	0.92085	-4.59882
ESYT1	0.503188	22.3584	0.474292	0.636669	0.92085	-4.59882
SENP8	0.466119	23.1249	0.474177	0.636751	0.92085	-4.59882
PSMD13	0.474722	26.1793	0.474135	0.636781	0.92085	-4.59882
LOC484507	0.471277	24.2058	0.473687	0.637099	0.92085	-4.59882
GLS2	0.46862	23.3388	0.471294	0.638799	0.92085	-4.59883
ACADS	0.47097	24.995	0.471261	0.638822	0.92085	-4.59884
TMEM11	0.468471	22.2927	0.471003	0.639006	0.92085	-4.59884
ACSL1	0.474672	25.4296	0.470844	0.639118	0.92085	-4.59884
CPT1A	0.46874	24.0412	0.470388	0.639443	0.92085	-4.59884
DUT	0.473622	22.2969	0.470218	0.639564	0.92085	-4.59884
FASN	0.494355	26.9848	0.468513	0.640776	0.92085	-4.59885
CUL2	0.468501	22.8752	0.468449	0.640822	0.92085	-4.59885
NIF3L1	0.47135	23.7045	0.468433	0.640834	0.92085	-4.59885
FABP12	0.46915	21.7117	0.467841	0.641255	0.92085	-4.59885
LOC119863969	0.476027	23.1449	0.467753	0.641317	0.92085	-4.59885
DHODH	0.515402	27.1271	0.467611	0.641419	0.92085	-4.59885
USP14	0.460798	22.4611	0.465954	0.642599	0.92085	-4.59886
AP2B1	0.473366	25.0532	0.465789	0.642716	0.92085	-4.59886
JMJD7	-0.469229	21.62	-0.465115	0.643196	0.92085	-4.59886
MME	0.477736	26.6584	0.465038	0.643252	0.92085	-4.59886
CHP1	0.481686	21.4235	0.464629	0.643543	0.92085	-4.59886
HSPA9	0.468214	27.6479	0.464519	0.643622	0.92085	-4.59887
DECR1	0.464225	24.5014	0.464158	0.643879	0.92085	-4.59887
ALDH9A1	0.464205	26.1628	0.463119	0.64462	0.92085	-4.59887
GPX1	0.473929	23.5966	0.462885	0.644787	0.92085	-4.59887
NUDT16	0.467151	25.0195	0.462713	0.64491	0.92085	-4.59887
TCTE1	0.459956	22.5844	0.461642	0.645674	0.92085	-4.59888
PPP2R5A	0.463904	24.5606	0.461359	0.645876	0.92085	-4.59888
SPAG16	0.461499	22.5628	0.460399	0.646562	0.92085	-4.59888
SKP1	0.455834	24.3397	0.459856	0.64695	0.92085	-4.59889
PEX11B	0.452197	22.4799	0.45846	0.647948	0.92085	-4.59889
CCDC90B	0.463856	25.0811	0.458319	0.648048	0.92085	-4.59889
TIMM44	0.458508	23.3765	0.458281	0.648076	0.92085	-4.59889
RIDA	0.454677	23.1356	0.45682	0.649121	0.92085	-4.5989
PM20D1	0.456065	23.5445	0.456269	0.649515	0.92085	-4.5989
PSMD7	0.469636	25.367	0.455463	0.650092	0.92085	-4.59891
PSMD8	0.452694	24.9277	0.455291	0.650215	0.92085	-4.59891
QRICH2	0.456191	25.0465	0.454377	0.65087	0.92085	-4.59891
GOT2	0.455743	26.2807	0.454139	0.65104	0.92085	-4.59891
GARIN4	0.453455	24.3046	0.453507	0.651493	0.92085	-4.59891
ODAD3	0.460194	25.6359	0.453259	0.651671	0.92085	-4.59891
LANCL1	0.444827	23.8566	0.452888	0.651937	0.92085	-4.59892
LOC609748	-0.443484	24.7766	-0.451404	0.653001	0.92085	-4.59892
SLC25A6	0.460829	24.8565	0.45115	0.653183	0.92085	-4.59892
ARMT1	0.456343	23.3462	0.450937	0.653336	0.92085	-4.59892
TEKTIP1	0.457968	23.7362	0.450475	0.653667	0.92085	-4.59893
TPP1	0.470011	23.4653	0.449864	0.654106	0.92085	-4.59893
DMXL2	0.447046	24.3813	0.448715	0.654931	0.92085	-4.59893
TUBB	0.457738	23.0928	0.448512	0.655077	0.92085	-4.59894
MIF	0.444343	24.3369	0.448501	0.655084	0.92085	-4.59894
DPEP3	0.44355	22.9305	0.448389	0.655165	0.92085	-4.59894
NAPA	0.454349	24.9768	0.447837	0.655562	0.92085	-4.59894
CSNK1G2	0.447911	21.5593	0.447836	0.655562	0.92085	-4.59894
GCSH	-0.445936	22.1579	-0.447752	0.655623	0.92085	-4.59894
FSCN1	0.446436	23.125	0.44769	0.655667	0.92085	-4.59894
ATP6V1A	0.451397	27.376	0.447353	0.655909	0.92085	-4.59894
KRT2	-0.454301	24.8362	-0.446837	0.65628	0.92085	-4.59894
SLC36A1	0.450908	19.2906	0.444311	0.658097	0.92085	-4.59895
TMEM231	0.444218	21.5284	0.443592	0.658614	0.92085	-4.59896
TTC39D	0.444315	23.0314	0.443275	0.658843	0.92085	-4.59896
SPPL2A	0.447039	22.2163	0.443063	0.658995	0.92085	-4.59896
NSF	0.443125	26.2544	0.442413	0.659464	0.92085	-4.59896
LOC119868887	0.447959	24.5408	0.441001	0.660481	0.92085	-4.59897
TUBA5	0.449555	24.0474	0.440792	0.660631	0.92085	-4.59897
ERMP1	0.453582	23.5749	0.440145	0.661098	0.92085	-4.59897
HNRNPL	0.450598	23.8105	0.439002	0.661922	0.92085	-4.59898
NDUFB7	0.439317	22.8113	0.438768	0.662091	0.92085	-4.59898
SMS	0.463727	21.9	0.437817	0.662777	0.92085	-4.59898
FDXR	0.433207	23.8907	0.437482	0.663019	0.92085	-4.59898
AP2A1	0.440862	23.0698	0.437396	0.663081	0.92085	-4.59898
FAHD2A	0.429155	24.3797	0.434093	0.665467	0.92085	-4.599
MS4A5	0.436036	21.692	0.433831	0.665657	0.92085	-4.599
PSMC4	0.439353	25.1654	0.4317	0.667198	0.92085	-4.59901
NFS1	0.432551	24.9743	0.430517	0.668054	0.92085	-4.59901
ARF6	0.442655	23.2688	0.429808	0.668568	0.92085	-4.59901
AQP6	0.474855	22.9126	0.428737	0.669343	0.92085	-4.59902
IARS1	0.424798	23.3587	0.427565	0.670193	0.92085	-4.59902
LIPA	-0.441675	24.2568	-0.427165	0.670483	0.92085	-4.59903
AP1M1	0.42439	24.2293	0.426001	0.671327	0.92085	-4.59903
GMPPA	0.430205	21.8674	0.425338	0.671808	0.92085	-4.59903
SLC38A1	0.420147	22.2229	0.424796	0.672202	0.92085	-4.59903
IVD	0.42369	26.531	0.424575	0.672362	0.92085	-4.59904
CFAP251	0.42366	24.4049	0.424298	0.672563	0.92085	-4.59904
ALAD	0.442752	24.3902	0.42392	0.672837	0.92085	-4.59904
SPMIP4	0.420354	25.193	0.423703	0.672995	0.92085	-4.59904
RABEP2	0.418324	23.9664	0.423415	0.673204	0.92085	-4.59904
COPS6	0.42303	24.6487	0.42314	0.673404	0.92085	-4.59904
TRIP12	0.420196	20.6618	0.422343	0.673983	0.92085	-4.59904
NT5C1B	0.424311	28.4244	0.421845	0.674345	0.92085	-4.59905
PCCB	0.420091	24.4978	0.42157	0.674545	0.92085	-4.59905
PFAS	0.430358	23.1576	0.420022	0.67567	0.92085	-4.59905
TMEM38B	0.416612	23.747	0.419688	0.675913	0.92085	-4.59906
EPCAM	0.434517	23.5469	0.419194	0.676273	0.92085	-4.59906
ATP1A1	0.430151	23.2666	0.419072	0.676361	0.92085	-4.59906
DPP3	0.419903	23.4329	0.419061	0.676369	0.92085	-4.59906
NUBPL	0.432578	22.8864	0.419037	0.676386	0.92085	-4.59906
NLRX1	0.426141	22.6326	0.418752	0.676594	0.92085	-4.59906
CIMIP2C	-0.426735	22.0287	-0.418384	0.676862	0.92085	-4.59906
RAB25	0.435548	22.5224	0.417579	0.677448	0.92085	-4.59906
UQCRC1	0.414011	26.9001	0.417325	0.677633	0.92085	-4.59907
NME8	0.425637	24.6891	0.416939	0.677914	0.92085	-4.59907
MYCBP	0.416955	21.8586	0.416682	0.678101	0.92085	-4.59907
EPHX1	0.436057	24.8677	0.416227	0.678433	0.92085	-4.59907
WDR54	0.410072	22.2666	0.415674	0.678835	0.92085	-4.59907
HSPD1	0.42748	27.5266	0.415549	0.678927	0.92085	-4.59907
ROPN1L	0.41377	24.3421	0.415292	0.679114	0.92085	-4.59907
DPP8	0.412543	23.8884	0.412899	0.680859	0.92085	-4.59908
GNAQ	0.420706	22.7571	0.412225	0.68135	0.92085	-4.59909
CLPP	0.418664	24.1878	0.412078	0.681457	0.92085	-4.59909
MMUT	0.416017	25.6368	0.411523	0.681862	0.92085	-4.59909
GLOD4	0.414698	24.8219	0.410025	0.682956	0.92085	-4.59909
PPM1B	0.41225	24.4086	0.410019	0.682961	0.92085	-4.59909
PHPT1	0.402236	22.3151	0.408424	0.684126	0.92085	-4.5991
SSBP1	0.405699	24.6854	0.408079	0.684378	0.92085	-4.5991
MTX1	-0.398389	22.8081	-0.407327	0.684928	0.92085	-4.5991
ECHS1	0.415816	26.7385	0.407259	0.684978	0.92085	-4.5991
HAGHL	0.398751	24.084	0.407222	0.685005	0.92085	-4.59911
NUDC	0.407284	23.7651	0.406116	0.685814	0.92085	-4.59911
ACOT9	0.426149	22.9253	0.406004	0.685896	0.92085	-4.59911
LNPEP	0.420432	23.2766	0.404161	0.687245	0.92085	-4.59912
SEC11A	0.394162	24.0457	0.402382	0.688547	0.92085	-4.59912
ANGEL2	0.403438	22.3353	0.401973	0.688847	0.92085	-4.59913
PSMA5	0.403621	27.3938	0.401482	0.689207	0.92085	-4.59913
CABCOCO1	0.39442	22.2267	0.400553	0.689888	0.92085	-4.59913
SLC25A3	0.398021	27.5049	0.399762	0.690468	0.92085	-4.59913
ADAM2	0.395933	22.6281	0.399227	0.69086	0.92085	-4.59914
CSNK2A2	0.398766	22.0878	0.398955	0.69106	0.92085	-4.59914
LMNA	0.418543	26.908	0.398937	0.691073	0.92085	-4.59914
NDUFC2	-0.393892	23.5605	-0.398934	0.691075	0.92085	-4.59914
SERPINA5	0.408649	25.2941	0.398871	0.691121	0.92085	-4.59914
PRSS58	0.396608	23.3222	0.398353	0.691501	0.92085	-4.59914
CTH	0.393502	21.4632	0.395329	0.693722	0.92085	-4.59915
DNASE2	0.404934	23.1354	0.39517	0.693839	0.92085	-4.59915
ANKEF1	0.401109	23.5973	0.393454	0.6951	0.92085	-4.59916
SGTB	0.384898	23.7638	0.392612	0.69572	0.92085	-4.59916
SEC61A1	0.397073	22.1821	0.391483	0.69655	0.92085	-4.59917
DNAJB6	0.386289	21.8091	0.391262	0.696713	0.92085	-4.59917
IPO4	0.39062	23.5557	0.390155	0.697528	0.92085	-4.59917
PC	0.392815	26.563	0.389888	0.697724	0.92085	-4.59917
CFAP44	0.386557	24.7486	0.389846	0.697755	0.92085	-4.59917
PDE10A	0.392778	23.7206	0.389625	0.697918	0.92085	-4.59917
UBB	0.393291	25.9079	0.38924	0.698201	0.92085	-4.59917
NME1	0.384887	24.9078	0.388785	0.698536	0.92085	-4.59918
TOM1L1	0.389059	23.5097	0.388619	0.698659	0.92085	-4.59918
ARMC8	0.381496	23.7616	0.388271	0.698915	0.92085	-4.59918
SLC26A8	0.382753	23.8498	0.38716	0.699734	0.92085	-4.59918
LOC119876012	0.389012	27.3265	0.386983	0.699865	0.92085	-4.59918
CATIP	0.382901	22.9626	0.384045	0.702031	0.92085	-4.59919
HMGCL	0.377673	25.4129	0.383739	0.702257	0.92085	-4.59919
TXNDC17	0.382248	23.3735	0.382749	0.702988	0.92085	-4.5992
ALDOC	-0.379832	22.566	-0.380547	0.704615	0.92085	-4.59921
ADH5	0.374735	24.4407	0.3803	0.704797	0.92085	-4.59921
SLC25A37	-0.370578	21.4861	-0.38025	0.704835	0.92085	-4.59921
CCDC136	0.386128	25.7988	0.378702	0.705979	0.92085	-4.59921
LOC119868768	0.372382	23.0615	0.378061	0.706453	0.92085	-4.59922
PDXDC1	0.387685	23.5084	0.377203	0.707088	0.92085	-4.59922
DDT	0.367618	26.5281	0.376573	0.707554	0.92085	-4.59922
NAGK	0.380007	24.3276	0.376418	0.707669	0.92085	-4.59922
SPCS3	0.378583	23.0472	0.37568	0.708215	0.92085	-4.59922
RSPH14	0.375168	24.2343	0.375244	0.708538	0.92085	-4.59923
OPA3	-0.373542	22.1286	-0.375171	0.708592	0.92085	-4.59923
WBP2NL	0.375604	24.7722	0.373557	0.709788	0.92085	-4.59923
PPP6R1	0.375819	23.6816	0.373098	0.710128	0.92085	-4.59923
OCIAD1	0.371641	23.6942	0.372323	0.710702	0.92085	-4.59924
FAM3D	0.37762	22.4628	0.372077	0.710884	0.92085	-4.59924
NAXD	0.366875	25.1314	0.37112	0.711594	0.92085	-4.59924
NDUFS4	0.369937	22.0242	0.370062	0.712379	0.92085	-4.59924
SEPTIN10	0.372784	25.1153	0.369805	0.71257	0.92085	-4.59924
CA2	0.367894	25.7422	0.368733	0.713366	0.92085	-4.59925
ZAN	0.373587	23.8922	0.368511	0.713531	0.92085	-4.59925
SOD1	0.367821	25.4059	0.368131	0.713812	0.92085	-4.59925
NSUN4	0.364456	24.7005	0.366397	0.7151	0.92085	-4.59926
COX5B	0.364363	22.6658	0.365084	0.716076	0.92085	-4.59926
ACTRT3	0.366613	25.7553	0.36427	0.716682	0.92085	-4.59926
SERPINB11	0.37187	23.9168	0.364018	0.716869	0.92085	-4.59927
OXSM	0.368193	24.1914	0.363047	0.717591	0.92085	-4.59927
MYOF	0.3678	24.318	0.361768	0.718543	0.92085	-4.59927
GDE1	0.361878	23.4469	0.361102	0.719038	0.92085	-4.59928
TMED7	0.37446	23.935	0.36051	0.719479	0.92085	-4.59928
TMED2	0.375339	23.7284	0.359907	0.719928	0.92085	-4.59928
CBY2	0.360752	21.1488	0.359802	0.720006	0.92085	-4.59928
NME5	0.35511	24.9897	0.359664	0.720109	0.92085	-4.59928
NDUFA5	0.355943	24.0452	0.358461	0.721006	0.92085	-4.59928
ACTL7A	0.360453	25.4065	0.358181	0.721214	0.92085	-4.59929
AK7	0.35965	25.1467	0.357643	0.721615	0.92085	-4.59929
MAIP1	0.366908	21.7609	0.357229	0.721924	0.92085	-4.59929
SHMT2	0.355624	23.8143	0.354755	0.723769	0.92085	-4.5993
ACTL9	0.353232	23.8527	0.35475	0.723772	0.92085	-4.5993
LOC119872230	0.351008	26.734	0.354309	0.724102	0.92085	-4.5993
ATP5F1D	0.352482	23.4121	0.35374	0.724526	0.92085	-4.5993
SSR4	0.375438	23.2401	0.353373	0.7248	0.92085	-4.5993
PCSK4	0.350737	22.1341	0.352179	0.725692	0.92085	-4.59931
SLC25A10	0.347776	25.3689	0.351562	0.726152	0.92085	-4.59931
NUP93	0.355904	24.7275	0.351161	0.726452	0.92085	-4.59931
FBLN7	0.346829	23.1315	0.350031	0.727296	0.92085	-4.59931
CD81	0.349092	22.817	0.349623	0.727601	0.92085	-4.59931
MSTO1	-0.368933	21.249	-0.3491	0.727993	0.92085	-4.59932
MPP7	0.354662	22.8364	0.348955	0.728101	0.92085	-4.59932
TMEM126A	0.34701	22.2812	0.348588	0.728375	0.92085	-4.59932
AP2A2	0.34489	24.0351	0.348277	0.728607	0.92085	-4.59932
ABCA15	0.342943	23.1993	0.343631	0.732085	0.92085	-4.59933
CD109	0.345655	24.3065	0.342301	0.733082	0.92085	-4.59934
CNP	0.344537	23.7691	0.341643	0.733575	0.92085	-4.59934
SCIN	0.341979	23.364	0.341199	0.733908	0.92085	-4.59934
PRKCSH	0.350085	23.247	0.340639	0.734327	0.92085	-4.59934
NIPSNAP1	0.337742	24.5146	0.339723	0.735015	0.92085	-4.59935
S100A12	0.364768	27.0796	0.337765	0.736484	0.92085	-4.59935
HINT1	0.333463	24.0792	0.337422	0.736741	0.92085	-4.59935
DNAJC11	0.341244	25.3111	0.336857	0.737166	0.92085	-4.59936
MORN3	-0.33449	20.67	-0.336003	0.737807	0.92085	-4.59936
ATL3	0.34048	23.9089	0.335784	0.737971	0.92085	-4.59936
GALE	0.338939	23.0585	0.335745	0.738	0.92085	-4.59936
ANXA6	0.370097	22.3496	0.335621	0.738093	0.92085	-4.59936
SERPING1	0.344221	22.3199	0.335259	0.738365	0.92085	-4.59936
UPK1A	0.341943	22.7215	0.334381	0.739025	0.92085	-4.59936
CEP70	0.329502	24.1353	0.331719	0.741027	0.92085	-4.59937
CPD	0.332037	24.0831	0.331019	0.741553	0.92085	-4.59938
APOOL	0.338398	20.8442	0.330481	0.741958	0.92085	-4.59938
SLC5A8	0.367892	21.7846	0.329895	0.742399	0.92085	-4.59938
MTX2	0.326856	23.6185	0.327953	0.743861	0.92085	-4.59939
STKLD1	0.331821	22.985	0.327518	0.744189	0.92085	-4.59939
CKLF	0.324442	22.8878	0.327051	0.74454	0.92085	-4.59939
CDK5RAP3	0.347821	20.5444	0.326367	0.745055	0.92085	-4.59939
PSMD14	0.341051	24.1643	0.325832	0.745459	0.92085	-4.59939
LYPD4	0.323755	23.9163	0.325527	0.745688	0.92085	-4.59939
MCCC2	0.327739	23.4131	0.325222	0.745919	0.92085	-4.59939
ISOC2	0.326641	22.9265	0.324885	0.746172	0.92085	-4.59939
GRPEL1	0.339195	22.7953	0.323518	0.747203	0.92085	-4.5994
ARPC5	0.335533	25.0139	0.322409	0.748039	0.92085	-4.5994
MT-ATP6	0.324349	22.659	0.321616	0.748638	0.92085	-4.5994
NDUFA13	-0.318111	23.535	-0.321092	0.749034	0.92085	-4.59941
TUBA8	0.321512	23.9392	0.320257	0.749664	0.92085	-4.59941
SDR39U1	0.318886	25.0165	0.320223	0.749689	0.92085	-4.59941
XPNPEP3	0.315855	22.7489	0.319764	0.750036	0.92085	-4.59941
CEP76	0.31614	24.7389	0.319603	0.750158	0.92085	-4.59941
TOMM22	0.319544	20.0746	0.319601	0.750159	0.92085	-4.59941
GARIN5B	0.321064	24.7933	0.31956	0.75019	0.92085	-4.59941
LCMT1	0.321391	23.7851	0.319232	0.750438	0.92085	-4.59941
CSNK1A1	0.31568	23.9418	0.318613	0.750905	0.92085	-4.59941
SFXN1	0.317219	23.7708	0.317855	0.751478	0.92085	-4.59942
CCT8L2	0.316846	22.2531	0.317636	0.751644	0.92085	-4.59942
NIBAN2	0.326287	24.0281	0.317328	0.751876	0.92085	-4.59942
GCDH	0.315958	23.9191	0.317191	0.75198	0.92085	-4.59942
UPK3A	0.316477	23.1482	0.316858	0.752232	0.92085	-4.59942
SHMT1	0.315172	23.5247	0.315861	0.752985	0.92085	-4.59942
PRDX4	0.333919	24.1574	0.315746	0.753072	0.92085	-4.59942
CLPB	0.314996	23.7148	0.314827	0.753767	0.92085	-4.59943
CUTA	0.313026	23.3095	0.314694	0.753867	0.92085	-4.59943
SEC23IP	0.315558	23.0645	0.313928	0.754447	0.92085	-4.59943
COIL	0.309025	21.9038	0.31237	0.755626	0.92085	-4.59943
BTBD16	0.308942	23.0674	0.312199	0.755755	0.92085	-4.59943
EHHADH	-0.318177	23.0033	-0.311695	0.756137	0.92085	-4.59944
PRDX3	0.324266	24.8856	0.310769	0.756838	0.92085	-4.59944
HSD17B12	0.32821	23.4464	0.310729	0.756869	0.92085	-4.59944
SPEM1	0.309341	22.2192	0.31019	0.757277	0.92085	-4.59944
GDPD1	0.312723	22.7723	0.310156	0.757303	0.92085	-4.59944
HSD17B11	0.342818	23.1543	0.309692	0.757654	0.92085	-4.59944
PGS1	0.305008	23.3831	0.309474	0.757819	0.92085	-4.59944
LOC478720	-0.30482	24.0131	-0.309174	0.758046	0.92085	-4.59944
KDELR1	0.312947	20.0575	0.308885	0.758265	0.92085	-4.59944
TSNAXIP1	0.306704	23.006	0.308105	0.758856	0.92085	-4.59945
ACAT2	-0.306733	22.161	-0.307269	0.75949	0.92085	-4.59945
KRT18	0.316106	26.9759	0.306306	0.760221	0.92085	-4.59945
UPK1B	0.3081	22.8837	0.304567	0.761539	0.92085	-4.59946
ABCF1	-0.315401	21.2928	-0.304167	0.761843	0.92085	-4.59946
MT-ND5	0.300449	24.6188	0.303924	0.762028	0.92085	-4.59946
MANEA	0.307391	23.0979	0.303208	0.762571	0.92085	-4.59946
SLC3A2	0.305946	22.3771	0.303185	0.762588	0.92085	-4.59946
TTC38	0.299625	21.9954	0.302374	0.763204	0.92085	-4.59946
HINT2	0.305008	23.5343	0.302189	0.763345	0.92085	-4.59946
DRC1	0.299771	23.034	0.301383	0.763957	0.92085	-4.59947
RP2	0.295895	24.6717	0.300997	0.76425	0.92085	-4.59947
TEKT1	0.296121	22.5947	0.300643	0.764518	0.92085	-4.59947
TFG	0.305188	22.8331	0.29976	0.765189	0.92085	-4.59947
HSPBP1	0.299771	20.9428	0.299591	0.765318	0.92085	-4.59947
PNPT1	0.293991	23.8322	0.299024	0.765748	0.92085	-4.59947
ALDH7A1	0.295746	21.2098	0.296873	0.767384	0.921702	-4.59948
RAB2A	0.292774	25.5618	0.296302	0.767819	0.921702	-4.59948
CISD2	0.299768	22.5545	0.295314	0.76857	0.921702	-4.59948
CYP4B1	0.324749	24.5696	0.294781	0.768975	0.921702	-4.59948
SNAP23	0.300674	23.5591	0.294117	0.769481	0.921702	-4.59949
SLC25A22	0.299573	22.4306	0.292429	0.770766	0.921702	-4.59949
CRYZ	0.289466	23.5595	0.292396	0.770791	0.921702	-4.59949
NDUFA2	-0.286159	24.2477	-0.292386	0.770799	0.921702	-4.59949
WWP2	0.291408	22.783	0.290526	0.772215	0.922746	-4.5995
ACAA2	0.295925	25.4811	0.288381	0.77385	0.924049	-4.5995
DNAI1	0.286554	24.5802	0.285445	0.77609	0.924847	-4.59951
SMPD4	0.282785	22.6365	0.285429	0.776102	0.924847	-4.59951
CCT6A	0.289035	26.0843	0.28389	0.777277	0.924847	-4.59951
FNDC8	-0.292162	24.2873	-0.283114	0.77787	0.924847	-4.59952
HNRNPUL2	0.328207	22.5787	0.282809	0.778102	0.924847	-4.59952
SRPRB	0.28409	22.7422	0.282786	0.77812	0.924847	-4.59952
SULT1A1	-0.292072	23.3053	-0.281749	0.778912	0.924847	-4.59952
LRRC34	0.278239	23.853	0.280669	0.779737	0.924847	-4.59952
LRRC74A	0.27788	23.5082	0.280156	0.780129	0.924847	-4.59953
TUBB4B	0.283205	25.6553	0.280055	0.780206	0.924847	-4.59953
DNAJC5B	0.281088	22.2208	0.279625	0.780535	0.924847	-4.59953
COPS8	-0.273918	22.8824	-0.278513	0.781385	0.924847	-4.59953
SEPTIN4	0.292525	22.3723	0.2781	0.7817	0.924847	-4.59953
ALDH1A1	0.277996	26.1654	0.27752	0.782144	0.924847	-4.59953
TEX47	0.271509	22.9587	0.272722	0.785816	0.928086	-4.59954
COPZ1	0.272171	21.3804	0.272514	0.785976	0.928086	-4.59955
SPPL2C	0.280626	23.0974	0.271224	0.786964	0.928496	-4.59955
MPC2	0.265175	23.3997	0.267912	0.789503	0.928496	-4.59956
TRIM42	0.266147	24.5611	0.267043	0.790169	0.928496	-4.59956
C30H15orf48	0.266194	23.2999	0.267012	0.790193	0.928496	-4.59956
SLC25A40	0.268137	23.9898	0.267	0.790202	0.928496	-4.59956
GSK3B	0.264138	21.2799	0.266788	0.790365	0.928496	-4.59956
ALDH6A1	0.274073	26.1805	0.266781	0.79037	0.928496	-4.59956
CFAP74	0.277985	22.9532	0.266353	0.790698	0.928496	-4.59956
LCN12	0.272598	24.3156	0.264356	0.792231	0.928525	-4.59957
BPIFA3	0.264859	22.8959	0.264031	0.79248	0.928525	-4.59957
PDZD9	-0.260437	23.5348	-0.263359	0.792996	0.928525	-4.59957
NDUFB6	0.26039	23.8511	0.263082	0.793209	0.928525	-4.59957
DNAJB11	0.265965	24.1769	0.261951	0.794077	0.928525	-4.59957
LETMD1	0.25841	21.9121	0.26176	0.794224	0.928525	-4.59957
SUCLG2	0.271397	25.728	0.261335	0.79455	0.928525	-4.59957
PMPCA	0.2615	23.9253	0.25936	0.796068	0.929659	-4.59958
GSK3A	0.253636	23.7716	0.254738	0.799622	0.930944	-4.59959
GATD3	0.259506	24.7818	0.254319	0.799945	0.930944	-4.59959
LOC119866150	0.254009	23.1124	0.254146	0.800078	0.930944	-4.59959
DARS2	0.256747	24.1206	0.253191	0.800813	0.930944	-4.59959
PSMD3	0.25275	25.1214	0.251853	0.801844	0.930944	-4.5996
EFCAB10	0.245766	22.4409	0.251224	0.802328	0.930944	-4.5996
LOC102157398	0.254301	24.5492	0.251124	0.802405	0.930944	-4.5996
PRPSAP2	-0.249044	21.4628	-0.250307	0.803034	0.930944	-4.5996
PCCA	0.247366	24.7618	0.249198	0.803889	0.930944	-4.5996
C8orf82	0.24819	22.9445	0.248882	0.804132	0.930944	-4.5996
SLCO6A1	-0.253687	22.4618	-0.247283	0.805365	0.930944	-4.59961
NUDT18	0.244823	21.4794	0.246494	0.805973	0.930944	-4.59961
IQGAP2	0.25507	22.0835	0.246366	0.806072	0.930944	-4.59961
TXNDC8	0.245997	23.4259	0.246124	0.806259	0.930944	-4.59961
VRK3	-0.251684	21.5268	-0.244797	0.807282	0.930944	-4.59961
MCCC1	0.246728	23.4046	0.243431	0.808336	0.930944	-4.59962
ALDH4A1	0.241585	25.8243	0.242033	0.809415	0.930944	-4.59962
TRMT11	-0.249775	20.8863	-0.24137	0.809927	0.930944	-4.59962
FUCA2	0.24918	24.1243	0.241352	0.809941	0.930944	-4.59962
DNAH3	-0.236314	20.6144	-0.239343	0.811493	0.930944	-4.59963
RANBP17	0.236019	25.2241	0.239156	0.811637	0.930944	-4.59963
GARIN2	0.241749	23.7691	0.239114	0.81167	0.930944	-4.59963
C1orf56	0.251451	26.2478	0.239101	0.811679	0.930944	-4.59963
PHYKPL	0.23054	23.0181	0.237803	0.812683	0.930944	-4.59963
CES5A	0.26834	24.5895	0.237588	0.812848	0.930944	-4.59963
ITM2B	0.237224	23.2415	0.23758	0.812855	0.930944	-4.59963
ETFA	0.240281	23.2909	0.237336	0.813044	0.930944	-4.59963
PRSS54	0.24511	23.4318	0.236633	0.813587	0.930944	-4.59963
PSMC1	0.240196	23.4498	0.236286	0.813855	0.930944	-4.59963
IQCN	0.237475	24.9635	0.236143	0.813966	0.930944	-4.59963
TCP1	-0.240897	23.9523	-0.235885	0.814165	0.930944	-4.59964
TPM4	0.238699	23.4306	0.233861	0.81573	0.931364	-4.59964
MT-ND1	0.234057	23.6436	0.233688	0.815864	0.931364	-4.59964
SEC24D	0.228873	23.0064	0.23241	0.816852	0.931364	-4.59964
PCYT2	0.235813	25.264	0.232332	0.816913	0.931364	-4.59964
DDAH2	0.227076	21.6818	0.231864	0.817275	0.931364	-4.59964
HSD17B8	0.228823	23.8229	0.228846	0.819612	0.932967	-4.59965
FECH	0.224877	23.7517	0.228628	0.81978	0.932967	-4.59965
TRIM36	0.228879	23.0921	0.226769	0.82122	0.93398	-4.59966
LOC119881670	0.222617	24.0959	0.22558	0.822141	0.934402	-4.59966
IQCF1	0.219483	23.9455	0.223637	0.823648	0.935488	-4.59966
RAB2B	-0.219839	22.6811	-0.221224	0.825519	0.936986	-4.59967
GLS	0.222548	24.818	0.220324	0.826217	0.937152	-4.59967
LRRIQ4	0.213305	22.4878	0.217904	0.828095	0.938269	-4.59967
ENPP3	0.215283	22.6679	0.217632	0.828307	0.938269	-4.59967
ACTRT2	0.215737	27.254	0.21436	0.830848	0.940278	-4.59968
DNAH1	0.213084	26.3045	0.213026	0.831885	0.940278	-4.59968
DRC3	0.206848	24.4255	0.210791	0.833622	0.940278	-4.59969
NUP54	0.211273	23.9749	0.209806	0.834388	0.940278	-4.59969
GCN1	-0.20812	23.6806	-0.209503	0.834623	0.940278	-4.59969
DYNLL1	0.208726	22.9098	0.209235	0.834832	0.940278	-4.59969
GHITM	0.205567	25.1932	0.209113	0.834927	0.940278	-4.59969
PRSS37	0.206648	23.3154	0.209018	0.835001	0.940278	-4.59969
ABCB8	-0.206927	24.0373	-0.208936	0.835065	0.940278	-4.59969
DRC7	0.206253	23.7477	0.206708	0.836798	0.941606	-4.5997
SLC44A5	0.202084	21.9804	0.205942	0.837394	0.941653	-4.5997
LOC480641	0.203479	25.6497	0.205192	0.837978	0.941685	-4.5997
HEXB	0.208412	26.1217	0.201057	0.841198	0.944447	-4.59971
SORD	0.206313	25.715	0.200228	0.841844	0.944447	-4.59971
COX4I1	0.200351	26.6827	0.199894	0.842104	0.944447	-4.59971
SKIC8	0.195117	22.1268	0.195923	0.845201	0.946722	-4.59972
CST8	-0.196467	21.2232	-0.195161	0.845794	0.946722	-4.59972
KRT1	-0.194811	27.6938	-0.195148	0.845805	0.946722	-4.59972
PRSS38	0.188811	21.0372	0.192594	0.847797	0.94775	-4.59972
SEPTIN12	0.194845	25.1387	0.19254	0.84784	0.94775	-4.59972
TEKTL1	0.189577	24.3517	0.191729	0.848472	0.947831	-4.59973
COPS2	0.191902	23.5044	0.191017	0.849029	0.947831	-4.59973
NDUFAB1	-0.190373	22.8382	-0.18869	0.850845	0.949235	-4.59973
ARL9	0.184359	22.5607	0.186587	0.852488	0.950046	-4.59974
WDR77	0.184789	24.9483	0.185535	0.85331	0.950046	-4.59974
ABHD17B	0.190907	20.7797	0.185025	0.853709	0.950046	-4.59974
ELOC	0.183669	23.8395	0.184064	0.85446	0.950046	-4.59974
ODF2	0.184182	22.941	0.183658	0.854777	0.950046	-4.59974
FSIP2L	0.179665	23.8641	0.181544	0.856431	0.950046	-4.59974
LOC119869018	0.183074	23.9175	0.181484	0.856478	0.950046	-4.59974
MT-CO3	0.181931	23.877	0.181284	0.856634	0.950046	-4.59974
TIMM50	0.1849	20.4514	0.181117	0.856764	0.950046	-4.59975
KRT86	0.192911	27.6473	0.180237	0.857453	0.950046	-4.59975
SPATC1	0.176984	22.9941	0.178778	0.858594	0.950046	-4.59975
STAT4	0.18065	24.562	0.178746	0.858619	0.950046	-4.59975
PCYOX1	0.195664	24.2655	0.178456	0.858846	0.950046	-4.59975
ABCA14	0.175342	25.5983	0.176361	0.860486	0.95124	-4.59975
LRRD1	0.173631	23.1983	0.175241	0.861362	0.95159	-4.59976
ELSPBP1	0.175998	26.0945	0.173951	0.862373	0.951834	-4.59976
ACADVL	0.175186	26.2258	0.17343	0.862781	0.951834	-4.59976
RABGGTA	0.171421	23.7781	0.172811	0.863266	0.951834	-4.59976
RAB23	0.169021	23.8441	0.169363	0.865967	0.954193	-4.59976
ACOT13	-0.1642	23.3013	-0.165544	0.868962	0.955396	-4.59977
UTRN	0.163723	27.4577	0.164753	0.869581	0.955396	-4.59977
NDRG1	0.163648	23.4603	0.164647	0.869665	0.955396	-4.59977
LOC119872887	-0.162958	21.8317	-0.164564	0.86973	0.955396	-4.59977
DDX56	0.169428	23.1893	0.163791	0.870336	0.955396	-4.59977
SRXN1	0.160823	22.159	0.163666	0.870435	0.955396	-4.59977
CIMIP2A	0.164653	25.6719	0.162009	0.871735	0.9559	-4.59978
ARMH1	0.160716	22.2002	0.161337	0.872262	0.9559	-4.59978
LUZP2	-0.16512	24.509	-0.160928	0.872582	0.9559	-4.59978
TUBA1C	-0.170141	23.6468	-0.159862	0.873419	0.9562	-4.59978
ARRDC5	0.15538	22.961	0.157596	0.875199	0.957255	-4.59978
MGST3	0.156909	22.8774	0.156475	0.876079	0.957255	-4.59979
DBT	0.161552	23.6523	0.155955	0.876488	0.957255	-4.59979
SRPK2	0.157499	21.2009	0.155763	0.876638	0.957255	-4.59979
NDUFB3	0.151642	23.1848	0.154153	0.877903	0.957494	-4.59979
D2HGDH	0.154599	22.7715	0.152196	0.879441	0.957494	-4.59979
FBP1	-0.153859	22.5724	-0.15215	0.879477	0.957494	-4.59979
ANKRD44	0.151253	22.9876	0.151576	0.879928	0.957494	-4.59979
SLC4A11	0.151313	23.0105	0.151407	0.880061	0.957494	-4.59979
AMACR	0.156251	24.3816	0.150832	0.880513	0.957494	-4.59979
LOC100683500	-0.146504	24.8558	-0.149913	0.881236	0.957494	-4.59979
CEP135	0.148657	24.4568	0.149164	0.881825	0.957494	-4.5998
ODF1	-0.15454	26.3823	-0.149027	0.881932	0.957494	-4.5998
HIP1	0.146381	23.6975	0.14748	0.883149	0.958153	-4.5998
MROH7	0.148958	22.8951	0.145623	0.88461	0.958153	-4.5998
NDUFS7	0.147142	22.608	0.145224	0.884924	0.958153	-4.5998
PPOX	0.145761	25.0156	0.144907	0.885173	0.958153	-4.5998
GCLC	-0.144084	24.0609	-0.144668	0.885361	0.958153	-4.5998
SPA17	0.149359	22.8091	0.143464	0.886308	0.958568	-4.5998
NUDT3	0.140037	21.1133	0.141857	0.887574	0.959325	-4.59981
LOC475521	0.134514	27.257	0.137612	0.890916	0.96177	-4.59981
CCDC116	0.138767	22.6684	0.136852	0.891515	0.96177	-4.59981
CAMK4	0.137813	22.5542	0.136511	0.891783	0.96177	-4.59981
DLA-DRA	0.148004	23.5103	0.136107	0.892102	0.96177	-4.59981
LOC480492	0.130937	23.7718	0.13198	0.895354	0.964376	-4.59982
KARS1	0.130645	23.7728	0.131598	0.895655	0.964376	-4.59982
LRTOMT	-0.128516	21.9592	-0.130508	0.896514	0.964436	-4.59982
GNPAT	0.127272	25.2036	0.128426	0.898155	0.964436	-4.59982
DCTN5	0.125005	21.6887	0.126858	0.899392	0.964436	-4.59983
DHRS1	0.12528	23.4653	0.126798	0.899439	0.964436	-4.59983
SPATC1L	-0.127172	22.1199	-0.126348	0.899795	0.964436	-4.59983
RDH11	0.126217	22.9772	0.126304	0.899829	0.964436	-4.59983
SPACA3	0.126356	26.4877	0.126143	0.899956	0.964436	-4.59983
MYH10	-0.131418	24.6046	-0.125766	0.900254	0.964436	-4.59983
LOC480188	0.127779	22.2635	0.124717	0.901081	0.96449	-4.59983
FAM81B	0.121992	22.3411	0.124091	0.901575	0.96449	-4.59983
SYMPK	0.123599	25.2246	0.123542	0.902008	0.96449	-4.59983
LOC485024	0.119915	21.7842	0.12138	0.903715	0.965707	-4.59983
CTNNB1	0.123435	23.2847	0.12065	0.904291	0.965714	-4.59983
NNT	0.120228	25.969	0.119156	0.90547	0.965796	-4.59983
ATP5F1C	0.118332	26.3886	0.119112	0.905505	0.965796	-4.59983
PPP3CC	-0.116656	22.9014	-0.116698	0.907411	0.96619	-4.59984
NDUFB4	0.117074	22.1978	0.116476	0.907587	0.96619	-4.59984
PON3	0.123454	22.58	0.115971	0.907985	0.96619	-4.59984
SLC25A12	0.11524	23.8434	0.115554	0.908314	0.96619	-4.59984
ADCK5	-0.113264	23.6552	-0.114773	0.908931	0.96619	-4.59984
SPATA3	0.113618	22.6152	0.114322	0.909288	0.96619	-4.59984
MDH1B	0.111449	24.1122	0.111644	0.911404	0.966666	-4.59984
NDUFB5	0.110989	24.3717	0.111638	0.911409	0.966666	-4.59984
NOXRED1	-0.109788	20.8208	-0.110478	0.912326	0.966666	-4.59984
CLMN	0.110116	24.2124	0.109991	0.91271	0.966666	-4.59984
COX5A	-0.107842	25.7531	-0.109267	0.913282	0.966666	-4.59985
AK4	-0.111787	22.8577	-0.108951	0.913533	0.966666	-4.59985
LOC119869220	0.112604	21.6823	0.108712	0.913721	0.966666	-4.59985
C12H6orf163	-0.100472	23.009	-0.10051	0.920208	0.972922	-4.59985
STK39	0.0954794	22.6654	0.095753	0.923972	0.976244	-4.59986
IQUB	-0.0945686	22.9125	-0.0950869	0.924499	0.976244	-4.59986
TSSK4	0.0933133	23.6934	0.0935829	0.92569	0.976894	-4.59986
OSCP1	0.0911516	21.84	0.0907948	0.927898	0.978347	-4.59986
ATP5MK	-0.0885657	23.3151	-0.0898422	0.928652	0.978347	-4.59986
MT-CO2	0.0877124	28.109	0.0885385	0.929685	0.978347	-4.59987
SELENOO	0.0886306	20.8534	0.0877478	0.930311	0.978347	-4.59987
SPCS2	-0.0858998	23.4957	-0.0872318	0.93072	0.978347	-4.59987
TRAPPC3	-0.0849318	24.5404	-0.0869515	0.930942	0.978347	-4.59987
AAAS	0.0867488	22.8669	0.0867515	0.9311	0.978347	-4.59987
RIBC2	-0.0841987	23.1115	-0.0837796	0.933455	0.979482	-4.59987
REEP6	0.0827613	23.7786	0.0837007	0.933517	0.979482	-4.59987
GLYAT	-0.0834804	23.6177	-0.0832037	0.933911	0.979482	-4.59987
PFDN5	0.0795847	23.5479	0.0775001	0.938432	0.983616	-4.59987
PYCR3	-0.0764677	21.4773	-0.0764069	0.939299	0.983917	-4.59988
PLLP	-0.0760713	20.6361	-0.0755675	0.939964	0.984007	-4.59988
ILVBL	-0.0744029	23.9483	-0.0740957	0.941131	0.984513	-4.59988
ADAM29	-0.0732611	24.8102	-0.0734955	0.941607	0.984513	-4.59988
IPO9	0.0721107	22.399	0.0713937	0.943274	0.984924	-4.59988
TNFAIP2	0.0705286	23.2625	0.0713587	0.943302	0.984924	-4.59988
DNAI7	-0.0702301	23.0163	-0.070806	0.943741	0.984924	-4.59988
PCNA	0.0680696	22.1515	0.0686424	0.945457	0.985795	-4.59988
MICOS13	-0.0666246	21.6455	-0.0675272	0.946342	0.985795	-4.59988
CCT6B	0.0640652	24.6815	0.0640144	0.949129	0.985795	-4.59988
TUBB3	0.0656918	23.9784	0.063352	0.949655	0.985795	-4.59988
NDUFA12	0.061859	23.7912	0.0625955	0.950255	0.985795	-4.59988
SPATA18	-0.0616543	26.8077	-0.0613581	0.951237	0.985795	-4.59989
SPAG17	0.0609693	23.65	0.0612881	0.951293	0.985795	-4.59989
LOC609402	-0.0648859	26.0073	-0.0596484	0.952594	0.985795	-4.59989
PGGHG	0.0590186	23.7726	0.0595592	0.952665	0.985795	-4.59989
CBR4	-0.0584588	21.99	-0.0593547	0.952827	0.985795	-4.59989
GLRX5	0.0584826	21.9507	0.0592072	0.952945	0.985795	-4.59989
CFL2	0.0584419	21.1219	0.0575027	0.954298	0.985795	-4.59989
FSD1L	0.0578024	23.4077	0.0571051	0.954613	0.985795	-4.59989
CFAP65	-0.0556867	24.0828	-0.0565697	0.955038	0.985795	-4.59989
MMAA	0.0561888	23.4908	0.0561758	0.955351	0.985795	-4.59989
ATP5MG	0.0565003	22.2763	0.0559478	0.955532	0.985795	-4.59989
LOC100687259	0.0562539	24.9992	0.0555791	0.955825	0.985795	-4.59989
LOC607806	0.0565435	24.5358	0.0545106	0.956673	0.985795	-4.59989
SBF1	0.0531087	22.9663	0.0541412	0.956967	0.985795	-4.59989
CMBL	-0.053578	21.7822	-0.0530776	0.957811	0.985795	-4.59989
TMEM91	0.0529348	24.7195	0.0529197	0.957937	0.985795	-4.59989
HUWE1	-0.0531736	24.1479	-0.0528433	0.957997	0.985795	-4.59989
SLC12A6	0.0519989	21.6395	0.0522695	0.958453	0.985795	-4.59989
LOC119876498	-0.0525791	23.8479	-0.0519148	0.958735	0.985795	-4.59989
VAMP3	0.0504627	24.0094	0.0514679	0.959089	0.985795	-4.59989
LEMD1	-0.0504075	21.26	-0.0501296	0.960152	0.986291	-4.59989
SEBOX	0.0523458	24.3839	0.048823	0.96119	0.986376	-4.59989
CDH1	-0.0480256	24.793	-0.0485622	0.961397	0.986376	-4.59989
SAMD15	0.0456304	22.159	0.0464613	0.963066	0.987492	-4.59989
ATP6V1D	0.042405	21.8924	0.0429878	0.965826	0.989493	-4.59989
PICALM	0.0418664	22.7722	0.042537	0.966184	0.989493	-4.59989
LOC476356	0.0396428	22.3663	0.0404016	0.96788	0.990353	-4.5999
PLCZ1	-0.0404512	23.8261	-0.0400128	0.968189	0.990353	-4.5999
SYNJ2BP	0.0379965	24.5746	0.0383604	0.969502	0.990444	-4.5999
ACACB	0.0370584	25.6399	0.0369754	0.970603	0.990444	-4.5999
DAD1	-0.0360309	23.8983	-0.0365994	0.970902	0.990444	-4.5999
PPM1A	-0.0359624	22.5336	-0.0365538	0.970938	0.990444	-4.5999
ALMS1	0.0357518	24.5728	0.0362304	0.971195	0.990444	-4.5999
POLG2	0.0353081	23.0906	0.0350826	0.972107	0.990536	-4.5999
NDUFA6	-0.0341198	21.9039	-0.0346485	0.972452	0.990536	-4.5999
SPATA19	0.031275	23.7686	0.0310197	0.975336	0.992878	-4.5999
SPMIP10	0.0294487	23.1692	0.0293865	0.976634	0.993604	-4.5999
GARIN5A	0.0283184	23.0494	0.0282885	0.977507	0.993613	-4.5999
SPACDR	0.0275864	25.1042	0.0279035	0.977813	0.993613	-4.5999
PIGS	-0.0272105	22.5307	-0.0264366	0.978979	0.994203	-4.5999
PIP	0.0266457	25.4552	0.0252887	0.979892	0.994535	-4.5999
EDIL3	0.0242822	24.0648	0.0242629	0.980707	0.994768	-4.5999
KRT10	0.0238238	28.6537	0.0231546	0.981588	0.994969	-4.5999
CTSB	0.0240021	24.977	0.0223579	0.982222	0.994969	-4.5999
NUTF2	-0.0206632	23.5812	-0.0212325	0.983117	0.994969	-4.5999
PLPP1	-0.0216979	22.7932	-0.0210649	0.98325	0.994969	-4.5999
WDR7	0.0203784	23.235	0.0199132	0.984165	0.995303	-4.5999
CBS	0.0173997	20.5047	0.0170393	0.986451	0.995539	-4.5999
RIMOC1	-0.016779	21.1415	-0.0162245	0.987098	0.995539	-4.5999
CRYL1	-0.0166459	20.7007	-0.0161495	0.987158	0.995539	-4.5999
CFAP61	-0.01565	23.6859	-0.015863	0.987386	0.995539	-4.5999
CFAP206	0.0148856	22.4783	0.0151471	0.987955	0.995539	-4.5999
SPMIP8	-0.014502	23.7527	-0.0146343	0.988363	0.995539	-4.5999
LOC475111	0.0133043	22.8455	0.0134675	0.989291	0.995539	-4.5999
SPESP1	0.0132804	26.7832	0.0130564	0.989617	0.995539	-4.5999
LOC612644	0.012365	23.657	0.0126633	0.98993	0.995539	-4.5999
PFN3	-0.0120945	25.0035	-0.0122451	0.990263	0.995539	-4.5999
HSDL1	0.0111151	24.5064	0.0111113	0.991164	0.995678	-4.5999
AIMP1	-0.00968304	22.4496	-0.00986092	0.992158	0.995678	-4.5999
PRSS55	0.00943647	22.3772	0.00963186	0.992341	0.995678	-4.5999
RELCH	0.00895515	22.4337	0.0091217	0.992746	0.995678	-4.5999
LOC609365	-0.00744107	23.3573	-0.0072127	0.994264	0.996387	-4.5999
CLIC4	-0.00685443	22.7609	-0.00675674	0.994627	0.996387	-4.5999
PSCA	0.0054967	20.1916	0.00533924	0.995754	0.996928	-4.5999
CADM1	0.00198677	19.8077	0.00194974	0.99845	0.999025	-4.5999
LOC106558389	0.00121109	22.887	0.00122602	0.999025	0.999025	-4.5999
